# Supplementary material for: Holistic engineering of cell-free systems through proteome-reprogramming synthetic circuits
Source: Nat Commun. 2020 Jun 19;11:3138. doi: 10.1038/s41467-020-16900-7 (PMC7305103; doi:10.1038/s41467-020-16900-7)
Supplement: Supplementary file 5 — Supplementary Data 1 [file 41467_2020_16900_MOESM5_ESM.xlsx]

## Sheet: Overview
	This document contains all of the data used to conduct the data analysis on the mass spectrometry run detailed in the manuscript
	Contents
	IRS-normalized Data	All normalized protein intensity data for each replicate of each extract and the pooled samples. Protein function assignments are included
	TMT Intensities Not Normalized	Protein intensities prior to the IRS normalization process, counts, and sequence coverage
	Specific Category Grouping	Includes all of the GO terms that were used to categorize a protein into one functional group or another
	General Category Grouping	Shows the grouping of the specific functions into general categories
	Manual GO Assignments	Manual assignment of specific proteins with poor annotation

## Sheet: IRS-Normalized Data
	BL-E Protein Intensities				BL-CFP Protein Intensities				Pooled Protein Intensities				BL-1S Protein Intensities				BL-7S Protein Intensities					Protein Information from UP000002032									Protein Intensity Calculations															Assigned GO terms
Protein_names	BL11	BL12	BL21	BL22	CF11	CF12	CF21	CF22	POOL1	POOL2	POOL3	POOL4	S111	S112	S121	S122	S711	S712	S721	S722		Accession Number	Protein DB Identifier	Entry Name	Status	Gene_names	Organism	Length	EC_number		BL-E mean	BL-E s.d.	BL-CFP mean	BL-CFP s.d	BL-1S mean	BL-1S s.d.	BL-7S mean	BL-7S s.d.	BL-CFP / BL-E	BL-CFP vs. BL-E p-value	BL-1S / BL-E	BL-1S vs. BL-E p-value	BL-7S / BL-E	BL-7S vs. BL-E p-value		Gene Ontology Biological Process	Gene Ontology Cellular Component	Gene Ontology GO	Gene Ontology Molecular Function
Translation initiation factor IF-3	3.33219e+07	3.6134e+07	3.705e+07	3.1254e+07	5.37201e+07	5.40724e+07	5.73079e+07	5.16802e+07	6.71433e+07	6.31329e+07	6.49093e+07	6.53669e+07	3.13985e+07	3.33959e+07	3.5103e+07	3.10036e+07	1.43314e+08	1.43479e+08	1.48964e+08	1.75745e+08		A0A140N9R4	EXTRA_0125	A0A140N9R4_ECOBD	unreviewed	infC ECBD_1927	Escherichia coli (strain B / BL21-DE3)	180			3.444e+07	2.29576e+06	5.41951e+07	2.01586e+06	3.27252e+07	1.64528e+06	1.52875e+08	1.33983e+07	1.57361	3.02541e-05	0.950212	0.333512	4.4389	5.33819e-06			cytoplasm [GO:0005737]	cytoplasm [GO:0005737]; translation initiation factor activity [GO:0003743]	translation initiation factor activity [GO:0003743]
Translation initiation factor IF-1	1.18125e+07	1.597e+07	1.67297e+07	1.10405e+07	6.98251e+06	9.72119e+06	1.58306e+07	7.60272e+06	4.90002e+07	4.66069e+07	4.66684e+07	4.89387e+07	5.54084e+06	4.59291e+06	1.29267e+07	8.57069e+06	1.47878e+08	1.88867e+08	1.72808e+08	1.82603e+08		A0A140NBV7	EXTRA_0127	A0A140NBV7_ECOBD	unreviewed	infA ECBD_2711	Escherichia coli (strain B / BL21-DE3)	72			1.38882e+07	2.49127e+06	1.00343e+07	3.49718e+06	7.90779e+06	3.24885e+06	1.73039e+08	1.56132e+07	0.722503	0.171035	0.56939	0.0446749	12.4594	2.28303e-06			cytoplasm [GO:0005737]	cytoplasm [GO:0005737]; ribosome binding [GO:0043022]; rRNA binding [GO:0019843]; translation initiation factor activity [GO:0003743]	ribosome binding [GO:0043022]; rRNA binding [GO:0019843]; translation initiation factor activity [GO:0003743]
Translation initiation factor IF-2	9.91371e+07	1.18547e+08	1.17852e+08	8.86959e+07	8.17228e+07	9.16269e+07	1.08911e+08	7.85568e+07	2.43293e+08	2.34845e+08	2.37288e+08	2.4085e+08	7.31512e+07	6.73496e+07	9.69856e+07	7.8241e+07	7.37124e+08	7.15055e+08	7.38643e+08	8.13507e+08		A0A140N3T4	tr|A0A140N3T4|A0A140N3T4_ECOBD_family	A0A140N3T4_ECOBD	unreviewed	infB ECBD_0572	Escherichia coli (strain B / BL21-DE3)	890			1.06058e+08	1.26926e+07	9.02044e+07	1.18276e+07	7.89318e+07	1.11128e+07	7.51082e+08	3.72304e+07	0.85052	0.16457	0.744233	0.0317844	7.08181	1.2609e-07			cytoplasm [GO:0005737]	cytoplasm [GO:0005737]; GTP binding [GO:0005525]; GTPase activity [GO:0003924]; translation initiation factor activity [GO:0003743]	GTPase activity [GO:0003924]; GTP binding [GO:0005525]; translation initiation factor activity [GO:0003743]
Elongation factor Tu (EF-Tu)	4.35486e+08	4.57581e+08	4.5486e+08	4.16504e+08	3.48912e+08	4.17404e+08	3.97586e+08	3.70765e+08	8.35686e+08	8.62031e+08	8.52349e+08	8.45368e+08	1.74395e+09	1.49918e+09	1.54722e+09	1.50813e+09	1.09604e+09	1.05712e+09	1.00226e+09	1.09669e+09		A0A140N6W0	EXTRA_0118	A0A140N6W0_ECOBD	unreviewed	tuf ECBD_0410	Escherichia coli (strain B / BL21-DE3)	394			4.41108e+08	1.65638e+07	3.83667e+08	2.60108e+07	1.57462e+09	9.94189e+07	1.06303e+09	3.85686e+07	0.86978	0.0179929	3.5697	1.1857e-06	2.40991	2.30744e-07			cytoplasm [GO:0005737]	cytoplasm [GO:0005737]; GTP binding [GO:0005525]; GTPase activity [GO:0003924]; translation elongation factor activity [GO:0003746]	GTPase activity [GO:0003924]; GTP binding [GO:0005525]; translation elongation factor activity [GO:0003746]
Elongation factor Ts (EF-Ts)	1.53985e+08	2.00124e+08	1.98002e+08	1.59645e+08	1.08038e+08	2.49508e+08	1.97428e+08	1.83679e+08	8.35964e+08	8.61834e+08	8.56578e+08	8.4122e+08	2.06134e+09	1.93465e+09	1.91838e+09	1.83583e+09	1.23295e+09	1.28098e+09	1.09869e+09	1.28673e+09		A0A140NFD7	EXTRA_0119	A0A140NFD7_ECOBD	unreviewed	tsf ECBD_3449	Escherichia coli (strain B / BL21-DE3)	283			1.77939e+08	2.1232e+07	1.84663e+08	5.0597e+07	1.93755e+09	8.0694e+07	1.22484e+09	7.57658e+07	1.03779	0.838927	10.8889	2.80921e-08	6.88347	4.37565e-07			cytoplasm [GO:0005737]	cytoplasm [GO:0005737]; translation elongation factor activity [GO:0003746]	translation elongation factor activity [GO:0003746]
Elongation factor 4 (EF-4) (EC 3.6.5.n1) (Ribosomal back-translocase LepA)	1.5009e+07	1.76207e+07	1.69155e+07	1.46964e+07	1.2073e+07	1.45529e+07	1.61497e+07	1.25202e+07	3.134e+07	3.0541e+07	3.05161e+07	3.13649e+07	1.16635e+07	1.1779e+07	1.51062e+07	1.23701e+07	8.91426e+07	9.93566e+07	8.25266e+07	8.88025e+07		A0A140N6C6	EXTRA_0121	A0A140N6C6_ECOBD	unreviewed	lepA ECBD_1112	Escherichia coli (strain B / BL21-DE3)	599	3.6.5.n1		1.60604e+07	1.23811e+06	1.3824e+07	1.636e+06	1.27297e+07	1.39803e+06	8.99571e+07	6.03241e+06	0.860748	0.107949	0.792615	0.0214103	5.60118	8.07541e-07		positive regulation of translation [GO:0045727]	plasma membrane [GO:0005886]	plasma membrane [GO:0005886]; GTP binding [GO:0005525]; GTPase activity [GO:0003924]; ribosome binding [GO:0043022]; translation elongation factor activity [GO:0003746]; positive regulation of translation [GO:0045727]	GTPase activity [GO:0003924]; GTP binding [GO:0005525]; ribosome binding [GO:0043022]; translation elongation factor activity [GO:0003746]
Elongation factor G (EF-G)	3.38913e+08	3.54925e+08	3.33689e+08	2.97344e+08	2.83907e+08	2.99024e+08	3.20932e+08	2.73997e+08	5.24526e+08	5.09086e+08	5.12684e+08	5.20928e+08	3.35895e+08	3.0563e+08	3.45375e+08	3.19592e+08	1.18601e+09	1.17256e+09	1.20477e+09	1.30604e+09		A0A140N7C7	EXTRA_0126	A0A140N7C7_ECOBD	unreviewed	fusA ECBD_0409	Escherichia coli (strain B / BL21-DE3)	704			3.31218e+08	2.10642e+07	2.94465e+08	1.76898e+07	3.26623e+08	1.52296e+07	1.21735e+09	5.24707e+07	0.889036	0.0599177	0.986127	0.769811	3.67536	1.65155e-07			cytoplasm [GO:0005737]	cytoplasm [GO:0005737]; GTP binding [GO:0005525]; GTPase activity [GO:0003924]; translation elongation factor activity [GO:0003746]	GTPase activity [GO:0003924]; GTP binding [GO:0005525]; translation elongation factor activity [GO:0003746]
Peptide chain release factor 3 (RF-3)	1.44028e+07	1.97678e+07	1.7774e+07	1.32355e+07	1.06117e+07	1.44168e+07	1.59837e+07	1.2907e+07	3.68017e+07	3.60432e+07	3.59473e+07	3.68976e+07	1.27171e+07	1.19218e+07	1.63738e+07	1.248e+07	1.22808e+08	1.24455e+08	1.00715e+08	1.10006e+08		A0A140NC65	EXTRA_0117 (+1)	A0A140NC65_ECOBD	unreviewed	prfC ECBD_3646	Escherichia coli (strain B / BL21-DE3)	529			1.6295e+07	2.60716e+06	1.34798e+07	1.98126e+06	1.33732e+07	1.75628e+06	1.14496e+08	9.72549e+06	0.827234	0.187037	0.820691	0.158544	7.02642	2.75051e-06		regulation of translational termination [GO:0006449]	cytoplasm [GO:0005737]	cytoplasm [GO:0005737]; GTP binding [GO:0005525]; GTPase activity [GO:0003924]; translation release factor activity, codon specific [GO:0016149]; regulation of translational termination [GO:0006449]	GTPase activity [GO:0003924]; GTP binding [GO:0005525]; translation release factor activity, codon specific [GO:0016149]
Peptide chain release factor 2 (RF-2)	1.22721e+07	1.15978e+07	1.14481e+07	1.21507e+07	1.11703e+07	1.17825e+07	1.0978e+07	1.13392e+07	1.17805e+07	1.19191e+07	1.18126e+07	1.18869e+07	1.18592e+07	1.13096e+07	1.22437e+07	1.17724e+07	1.22852e+07	1.22466e+07	1.25799e+07	1.3001e+07		A0A140N6E7	tr|A0A140N6E7|A0A140N6E7_ECOBD	A0A140N6E7_ECOBD	unreviewed	prfB ECBD_0846	Escherichia coli (strain B / BL21-DE3)	365			1.18672e+07	350888	1.13175e+07	297353	1.17962e+07	332255	1.25282e+07	301902	0.953681	0.0838894	0.994019	0.807687	1.0557	0.0482316			cytoplasm [GO:0005737]	cytoplasm [GO:0005737]; translation release factor activity, codon specific [GO:0016149]	translation release factor activity, codon specific [GO:0016149]
Peptide chain release factor 1 (RF-1)	3.97179e+06	4.0439e+06	3.95799e+06	3.80343e+06	4.24561e+06	4.52478e+06	4.67082e+06	4.37289e+06	5.17019e+06	5.20535e+06	5.20793e+06	5.16761e+06	3.44037e+06	3.6122e+06	3.55326e+06	3.4385e+06	8.24931e+06	8.61471e+06	1.01623e+07	1.04418e+07		A0A140NAI0	tr|A0A140NAI0|A0A140NAI0_ECOBD	A0A140NAI0_ECOBD	unreviewed	prfA ECBD_2410	Escherichia coli (strain B / BL21-DE3)	360			3.94428e+06	87617.9	4.45353e+06	159709	3.51108e+06	74620	9.36704e+06	949064	1.12911	0.00287492	0.89017	0.000621145	2.37484	6.29582e-05			cytoplasm [GO:0005737]	cytoplasm [GO:0005737]; translation release factor activity, codon specific [GO:0016149]	translation release factor activity, codon specific [GO:0016149]
Ribosome-recycling factor (RRF) (Ribosome-releasing factor)	3.05084e+07	2.99789e+07	2.97838e+07	2.82439e+07	2.77723e+07	2.62369e+07	3.0031e+07	2.50401e+07	4.57171e+07	4.46058e+07	4.49528e+07	4.53701e+07	2.61495e+07	2.42239e+07	2.64671e+07	2.52728e+07	1.16494e+08	1.09108e+08	9.00379e+07	1.03471e+08		A0A140NAU7	tr|A0A140NAU7|A0A140NAU7_ECOBD_family	A0A140NAU7_ECOBD	unreviewed	frr ECBD_3447	Escherichia coli (strain B / BL21-DE3)	185			2.96288e+07	842325	2.72701e+07	1.86513e+06	2.55284e+07	870912	1.04778e+08	9.68249e+06	0.920392	0.0929076	0.861608	0.0010897	3.53636	1.07303e-05		translational termination [GO:0006415]	cytoplasm [GO:0005737]	cytoplasm [GO:0005737]; translational termination [GO:0006415]
Alanine--tRNA ligase (EC 6.1.1.7) (Alanyl-tRNA synthetase) (AlaRS)	9.62153e+07	1.09803e+08	1.08395e+08	9.61754e+07	8.78662e+07	9.85466e+07	1.05122e+08	8.94299e+07	1.58111e+08	1.56139e+08	1.56949e+08	1.57301e+08	7.98733e+07	8.52506e+07	8.75334e+07	8.20251e+07	3.71764e+08	3.87058e+08	3.54617e+08	3.90566e+08		A0A140N6W9	EXTRA_0123_family	A0A140N6W9_ECOBD	unreviewed	alaS ECBD_1028	Escherichia coli (strain B / BL21-DE3)	876	6.1.1.7		1.02647e+08	6.47107e+06	9.52411e+07	7.01266e+06	8.36706e+07	2.93876e+06	3.76001e+08	1.4227e+07	0.927849	0.227437	0.815128	0.00359752	3.66304	8.58696e-08		alanyl-tRNA aminoacylation [GO:0006419]	cytoplasm [GO:0005737]	cytoplasm [GO:0005737]; alanine-tRNA ligase activity [GO:0004813]; ATP binding [GO:0005524]; tRNA binding [GO:0000049]; zinc ion binding [GO:0008270]; alanyl-tRNA aminoacylation [GO:0006419]	alanine-tRNA ligase activity [GO:0004813]; ATP binding [GO:0005524]; tRNA binding [GO:0000049]; zinc ion binding [GO:0008270]
Cyan Fluorescent Protein	1.7388e+07	2.76492e+06	7.04754e+06	2.83597e+07	8.43722e+08	9.58158e+08	9.01739e+08	9.83534e+08	2.46545e+08	2.14715e+08	2.21726e+08	2.39534e+08	1.32233e+07	8.0312e+07	5.21922e+07	5.41603e+07	5.65443e+07	2.92227e+06	3.04282e+07	5.7856e+06			EXTRA_0130								1.389e+07	9.90195e+06	9.21788e+08	5.39251e+07	4.9972e+07	2.3945e+07	2.39201e+07	2.16591e+07	66.3633	1.18955e-07	3.59768	0.0524395	1.72211	0.493194
Sulfite reductase [NADPH] hemoprotein beta-component (SiR-HP) (SiRHP) (EC 1.8.1.2)	3.45189e+07	3.11147e+07	2.87867e+07	2.89997e+07	2.9361e+07	2.78348e+07	2.79603e+07	2.81247e+07	2.33727e+07	2.32546e+07	2.32461e+07	2.33812e+07	1.70131e+07	1.72951e+07	1.64118e+07	1.66103e+07	1.53892e+07	1.48349e+07	1.66138e+07	1.43822e+07		C5W865	sp|C5W865|CYSI_ECOBD	CYSI_ECOBD	reviewed	cysI ECBD_0966 ECD_02608 B21_02571	Escherichia coli (strain B / BL21-DE3)	570	1.8.1.2		3.0855e+07	2.3028e+06	2.83202e+07	609628	1.68326e+07	343871	1.5305e+07	835548	0.917848	0.114891	0.545539	4.55032e-05	0.496031	3.36496e-05		cysteine biosynthetic process [GO:0019344]; hydrogen sulfide biosynthetic process [GO:0070814]; sulfate assimilation [GO:0000103]	sulfite reductase complex (NADPH) [GO:0009337]	sulfite reductase complex (NADPH) [GO:0009337]; 4 iron, 4 sulfur cluster binding [GO:0051539]; heme binding [GO:0020037]; metal ion binding [GO:0046872]; NADP binding [GO:0050661]; sulfite reductase (NADPH) activity [GO:0004783]; cysteine biosynthetic process [GO:0019344]; hydrogen sulfide biosynthetic process [GO:0070814]; sulfate assimilation [GO:0000103]	4 iron, 4 sulfur cluster binding [GO:0051539]; heme binding [GO:0020037]; metal ion binding [GO:0046872]; NADP binding [GO:0050661]; sulfite reductase (NADPH) activity [GO:0004783]
Acetolactate synthase (EC 2.2.1.6)	377455	356996	425518	476719	471255	502159	500191	548131	445130	438606	394433	489302	372910	342958	413296	442854	424634	491945	441602	366723		A0A140N2H0	tr|A0A140N2H0|A0A140N2H0_ECOBD	A0A140N2H0_ECOBD	unreviewed	ECBD_0032	Escherichia coli (strain B / BL21-DE3)	562	2.2.1.6		409172	46254.8	505434	27520.2	393004	38095.8	431226	44717.3	1.23526	0.0211764	0.960487	0.656765	1.0539	0.57438		isoleucine biosynthetic process [GO:0009097]; valine biosynthetic process [GO:0009099]		acetolactate synthase activity [GO:0003984]; flavin adenine dinucleotide binding [GO:0050660]; magnesium ion binding [GO:0000287]; thiamine pyrophosphate binding [GO:0030976]; isoleucine biosynthetic process [GO:0009097]; valine biosynthetic process [GO:0009099]	acetolactate synthase activity [GO:0003984]; flavin adenine dinucleotide binding [GO:0050660]; magnesium ion binding [GO:0000287]; thiamine pyrophosphate binding [GO:0030976]
Acetyltransferase (EC 2.3.1.-)	1.86166e+06	1.82781e+06	2.08667e+06	2.02338e+06	1.51071e+06	1.21572e+06	1.69782e+06	1.4441e+06	1.47478e+06	1.47847e+06	1.52309e+06	1.43015e+06	802180	1.17055e+06	1.04269e+06	1.10799e+06	893135	1.23797e+06	1.28548e+06	897636		A0A140N494	tr|A0A140N494|A0A140N494_ECOBD	A0A140N494_ECOBD	unreviewed	ECBD_0118	Escherichia coli (strain B / BL21-DE3)	273	2.3.1.-		1.94988e+06	108164	1.46709e+06	172375	1.03085e+06	139550	1.07856e+06	183946	0.752398	0.00629213	0.528674	0.000104247	0.55314	0.000400474		cysteine biosynthetic process from serine [GO:0006535]	cytoplasm [GO:0005737]	cytoplasm [GO:0005737]; serine O-acetyltransferase activity [GO:0009001]; cysteine biosynthetic process from serine [GO:0006535]	serine O-acetyltransferase activity [GO:0009001]
Aspartate-semialdehyde dehydrogenase (ASA dehydrogenase) (ASADH) (EC 1.2.1.11) (Aspartate-beta-semialdehyde dehydrogenase)	1.8484e+07	1.76234e+07	1.94432e+07	2.06567e+07	1.7007e+07	1.65327e+07	1.81363e+07	1.80768e+07	1.49075e+07	1.55103e+07	1.52019e+07	1.52159e+07	1.12517e+07	1.19996e+07	1.27789e+07	1.29154e+07	1.10384e+07	1.10193e+07	1.15098e+07	9.91763e+06		A0A140N4Y5	tr|A0A140N4Y5|A0A140N4Y5_ECOBD	A0A140N4Y5_ECOBD	unreviewed	asd ECBD_0309	Escherichia coli (strain B / BL21-DE3)	367	1.2.1.11		1.90518e+07	1.12821e+06	1.74382e+07	689394	1.22364e+07	667283	1.08713e+07	584589	0.915304	0.078951	0.642267	0.00010488	0.570615	3.10228e-05		'de novo' L-methionine biosynthetic process [GO:0071266]; diaminopimelate biosynthetic process [GO:0019877]; isoleucine biosynthetic process [GO:0009097]; lysine biosynthetic process via diaminopimelate [GO:0009089]; threonine biosynthetic process [GO:0009088]		aspartate-semialdehyde dehydrogenase activity [GO:0004073]; NAD binding [GO:0051287]; NADP binding [GO:0050661]; protein dimerization activity [GO:0046983]; 'de novo' L-methionine biosynthetic process [GO:0071266]; diaminopimelate biosynthetic process [GO:0019877]; isoleucine biosynthetic process [GO:0009097]; lysine biosynthetic process via diaminopimelate [GO:0009089]; threonine biosynthetic pr…	aspartate-semialdehyde dehydrogenase activity [GO:0004073]; NAD binding [GO:0051287]; NADP binding [GO:0050661]; protein dimerization activity [GO:0046983]
T-protein	410633	426688	401863	379948	414223	416430	396010	399551	397154	397911	379020	416046	430460	421088	401503	467456	374667	430304	405727	359884		A0A140N544	tr|A0A140N544|A0A140N544_ECOBD	A0A140N544_ECOBD	unreviewed	ECBD_1086	Escherichia coli (strain B / BL21-DE3)	373			404783	16877	406554	8896.25	430127	23951.1	392646	27321.5	1.00437	0.877559	1.06261	0.184735	0.970015	0.536981		chorismate metabolic process [GO:0046417]; tyrosine biosynthetic process [GO:0006571]	cytoplasm [GO:0005737]	cytoplasm [GO:0005737]; chorismate mutase activity [GO:0004106]; prephenate dehydrogenase (NAD+) activity [GO:0008977]; prephenate dehydrogenase (NADP+) activity [GO:0004665]; chorismate metabolic process [GO:0046417]; tyrosine biosynthetic process [GO:0006571]	chorismate mutase activity [GO:0004106]; prephenate dehydrogenase (NAD+) activity [GO:0008977]; prephenate dehydrogenase (NADP+) activity [GO:0004665]
Cysteine synthase (EC 2.5.1.47)	9.63988e+07	8.70998e+07	9.0244e+07	9.42898e+07	9.73944e+07	9.27874e+07	9.85589e+07	9.97754e+07	7.59139e+07	7.64261e+07	7.58889e+07	7.64511e+07	6.25101e+07	6.13919e+07	5.59014e+07	5.70609e+07	5.55932e+07	5.30413e+07	5.3638e+07	4.74071e+07		A0A140N5L9	tr|A0A140N5L9|A0A140N5L9_ECOBD	A0A140N5L9_ECOBD	unreviewed	ECBD_1267	Escherichia coli (strain B / BL21-DE3)	323	2.5.1.47		9.20081e+07	3.5947e+06	9.7129e+07	2.64423e+06	5.92161e+07	2.79362e+06	5.24199e+07	3.04417e+06	1.05566	0.0940285	0.643596	1.62086e-05	0.569731	6.59335e-06		cysteine biosynthetic process from serine [GO:0006535]		cysteine synthase activity [GO:0004124]; cysteine biosynthetic process from serine [GO:0006535]	cysteine synthase activity [GO:0004124]
Histidinol dehydrogenase (HDH) (EC 1.1.1.23)	1.37502e+06	1.3575e+06	1.33919e+06	1.46366e+06	1.76389e+06	1.75418e+06	1.81543e+06	1.75479e+06	1.57299e+06	1.61037e+06	1.61271e+06	1.57064e+06	1.4217e+06	1.372e+06	1.37355e+06	1.40751e+06	1.79161e+06	1.88612e+06	1.82015e+06	1.83801e+06		A0A140N5W6	tr|A0A140N5W6|A0A140N5W6_ECOBD	A0A140N5W6_ECOBD	unreviewed	hisD ECBD_1639	Escherichia coli (strain B / BL21-DE3)	434	1.1.1.23		1.38384e+06	47792.5	1.77207e+06	25328.8	1.39369e+06	21511.6	1.83397e+06	34355	1.28055	1.65436e-05	1.00712	0.755831	1.32528	1.14401e-05		histidine biosynthetic process [GO:0000105]		histidinol dehydrogenase activity [GO:0004399]; NAD binding [GO:0051287]; zinc ion binding [GO:0008270]; histidine biosynthetic process [GO:0000105]	histidinol dehydrogenase activity [GO:0004399]; NAD binding [GO:0051287]; zinc ion binding [GO:0008270]
Selenide, water dikinase (EC 2.7.9.3) (Selenium donor protein) (Selenophosphate synthase)	4.24179e+06	4.03644e+06	4.01696e+06	3.97274e+06	5.00228e+06	4.99267e+06	4.67843e+06	4.74237e+06	3.9013e+06	3.94633e+06	3.89491e+06	3.95271e+06	3.34191e+06	3.61045e+06	3.21617e+06	3.42954e+06	3.38813e+06	3.60972e+06	3.65885e+06	3.22593e+06		A0A140N6I5	tr|A0A140N6I5|A0A140N6I5_ECOBD	A0A140N6I5_ECOBD	unreviewed	selD ECBD_1880	Escherichia coli (strain B / BL21-DE3)	347	2.7.9.3		4.06698e+06	103532	4.85394e+06	145346	3.39952e+06	143464	3.47066e+06	174254	1.1935	0.000262787	0.835882	0.000613617	0.853375	0.00223066		selenocysteine biosynthetic process [GO:0016260]		ATP binding [GO:0005524]; magnesium ion binding [GO:0000287]; selenide, water dikinase activity [GO:0004756]; selenocysteine biosynthetic process [GO:0016260]	ATP binding [GO:0005524]; magnesium ion binding [GO:0000287]; selenide, water dikinase activity [GO:0004756]
Amino-acid acetyltransferase (EC 2.3.1.1) (N-acetylglutamate synthase) (AGS) (NAGS)	1.51115e+06	1.42595e+06	1.53623e+06	1.60454e+06	1.66238e+06	1.54716e+06	1.35617e+06	1.39257e+06	1.14743e+06	1.1764e+06	1.19475e+06	1.12907e+06	684668	733570	769682	680562	874782	894540	864470	791394		A0A140N6K1	tr|A0A140N6K1|A0A140N6K1_ECOBD	A0A140N6K1_ECOBD	unreviewed	argA ECBD_0907	Escherichia coli (strain B / BL21-DE3)	443	2.3.1.1		1.51947e+06	63899.9	1.48957e+06	122865	717120	36820.6	856296	38997.9	0.980321	0.721283	0.471954	1.44276e-06	0.563549	4.84147e-06		arginine biosynthetic process [GO:0006526]	cytoplasm [GO:0005737]	cytoplasm [GO:0005737]; acetyl-CoA:L-glutamate N-acetyltransferase activity [GO:0004042]; methione N-acyltransferase activity [GO:0103045]; arginine biosynthetic process [GO:0006526]	acetyl-CoA:L-glutamate N-acetyltransferase activity [GO:0004042]; methione N-acyltransferase activity [GO:0103045]
Imidazole glycerol phosphate synthase subunit HisF (EC 4.3.2.10) (IGP synthase cyclase subunit) (IGP synthase subunit HisF) (ImGP synthase subunit HisF) (IGPS subunit HisF)	1.78558e+06	1.7221e+06	1.75405e+06	1.72975e+06	1.60986e+06	1.68218e+06	1.81747e+06	1.8211e+06	1.4768e+06	1.60687e+06	1.53366e+06	1.55002e+06	1.15124e+06	1.36388e+06	1.28988e+06	1.36867e+06	1.2323e+06	1.43361e+06	1.35538e+06	1.14572e+06		A0A140N6L4	tr|A0A140N6L4|A0A140N6L4_ECOBD	A0A140N6L4_ECOBD	unreviewed	hisF ECBD_1634	Escherichia coli (strain B / BL21-DE3)	258	4.3.2.10		1.74787e+06	24765.2	1.73265e+06	90333.8	1.29342e+06	87826.6	1.29175e+06	110717	0.991295	0.787894	0.739997	0.000133647	0.739044	0.000435687		histidine biosynthetic process [GO:0000105]	cytoplasm [GO:0005737]	cytoplasm [GO:0005737]; imidazoleglycerol-phosphate synthase activity [GO:0000107]; lyase activity [GO:0016829]; histidine biosynthetic process [GO:0000105]	imidazoleglycerol-phosphate synthase activity [GO:0000107]; lyase activity [GO:0016829]
Shikimate kinase 1 (SK 1) (EC 2.7.1.71)	6.49472e+06	6.41552e+06	5.69034e+06	5.73343e+06	6.34774e+06	6.43374e+06	5.86713e+06	5.68032e+06	5.94958e+06	6.22933e+06	6.16459e+06	6.01432e+06	5.95774e+06	5.85521e+06	5.82035e+06	5.85379e+06	6.04573e+06	6.29149e+06	6.79032e+06	6.13186e+06		A0A140N6R9	tr|A0A140N6R9|A0A140N6R9_ECOBD	A0A140N6R9_ECOBD	unreviewed	aroK ECBD_0357	Escherichia coli (strain B / BL21-DE3)	225	2.7.1.71		6.0835e+06	372980	6.08223e+06	316961	5.87177e+06	51558.2	6.31485e+06	288328	0.999791	0.996559	0.965196	0.367684	1.03803	0.427946		aromatic amino acid family biosynthetic process [GO:0009073]; chorismate biosynthetic process [GO:0009423]	cytoplasm [GO:0005737]	cytoplasm [GO:0005737]; ATP binding [GO:0005524]; magnesium ion binding [GO:0000287]; shikimate kinase activity [GO:0004765]; aromatic amino acid family biosynthetic process [GO:0009073]; chorismate biosynthetic process [GO:0009423]	ATP binding [GO:0005524]; magnesium ion binding [GO:0000287]; shikimate kinase activity [GO:0004765]
Diaminopimelate decarboxylase (DAP decarboxylase) (DAPDC) (EC 4.1.1.20)	143213	109250	109370	141113	84294.4	99466.3	111989	92175.2	84710.5	101695	87003.5	99402.4	57743.8	64516.4	90584.9	75085.8	61927.6	80010.2	73468.5	58742.6		A0A140N6V2	tr|A0A140N6V2|A0A140N6V2_ECOBD	A0A140N6V2_ECOBD	unreviewed	lysA ECBD_0886	Escherichia coli (strain B / BL21-DE3)	420	4.1.1.20		125736	16443.4	96981.3	10191.6	71982.7	12391.2	68537.2	8596.05	0.771306	0.0420799	0.572489	0.00400939	0.545086	0.00176223		lysine biosynthetic process via diaminopimelate [GO:0009089]		diaminopimelate decarboxylase activity [GO:0008836]; pyridoxal phosphate binding [GO:0030170]; lysine biosynthetic process via diaminopimelate [GO:0009089]	diaminopimelate decarboxylase activity [GO:0008836]; pyridoxal phosphate binding [GO:0030170]
Shikimate dehydrogenase (NADP(+)) (SDH) (EC 1.1.1.25)	1.08427e+06	942279	959659	1.04873e+06	1.11598e+06	1.06236e+06	1.00685e+06	1.06477e+06	1.01869e+06	1.0821e+06	1.02742e+06	1.07337e+06	1.20643e+06	1.08182e+06	1.06082e+06	1.09081e+06	1.09346e+06	981385	1.07927e+06	1.00677e+06		A0A140N735	tr|A0A140N735|A0A140N735_ECOBD	A0A140N735_ECOBD	unreviewed	aroE ECBD_0470	Escherichia coli (strain B / BL21-DE3)	272	1.1.1.25		1.00873e+06	59434.7	1.06249e+06	38608.8	1.10997e+06	56742.3	1.04022e+06	47273.6	1.05329	0.236924	1.10036	0.0767918	1.03121	0.499677		aromatic amino acid family biosynthetic process [GO:0009073]; chorismate biosynthetic process [GO:0009423]; shikimate metabolic process [GO:0019632]		NADP binding [GO:0050661]; shikimate 3-dehydrogenase (NADP+) activity [GO:0004764]; aromatic amino acid family biosynthetic process [GO:0009073]; chorismate biosynthetic process [GO:0009423]; shikimate metabolic process [GO:0019632]	NADP binding [GO:0050661]; shikimate 3-dehydrogenase (NADP+) activity [GO:0004764]
4-hydroxy-tetrahydrodipicolinate synthase (HTPA synthase) (EC 4.3.3.7)	1.10571e+07	1.02996e+07	1.1137e+07	1.13466e+07	1.10076e+07	1.07834e+07	1.12436e+07	1.12219e+07	9.64387e+06	9.80631e+06	9.80304e+06	9.64714e+06	8.04126e+06	8.5889e+06	8.73182e+06	8.86816e+06	7.61056e+06	7.99952e+06	7.97761e+06	7.47749e+06		A0A140N770	tr|A0A140N770|A0A140N770_ECOBD	A0A140N770_ECOBD	unreviewed	dapA ECBD_1211	Escherichia coli (strain B / BL21-DE3)	292	4.3.3.7		1.09601e+07	395689	1.10642e+07	186471	8.55753e+06	314003	7.7663e+06	227326	1.0095	0.694556	0.780792	0.00017287	0.708599	1.91518e-05		diaminopimelate biosynthetic process [GO:0019877]; lysine biosynthetic process via diaminopimelate [GO:0009089]	cytoplasm [GO:0005737]	cytoplasm [GO:0005737]; 4-hydroxy-tetrahydrodipicolinate synthase [GO:0008840]; diaminopimelate biosynthetic process [GO:0019877]; lysine biosynthetic process via diaminopimelate [GO:0009089]	4-hydroxy-tetrahydrodipicolinate synthase [GO:0008840]
3-dehydroquinate synthase (DHQS) (EC 4.2.3.4)	3.38994e+06	3.22287e+06	3.45239e+06	3.47246e+06	3.39065e+06	3.27903e+06	3.30408e+06	3.34783e+06	3.00178e+06	3.12714e+06	3.09988e+06	3.02905e+06	2.9345e+06	2.80334e+06	2.81509e+06	2.87856e+06	2.69562e+06	2.6571e+06	2.71303e+06	2.53972e+06		A0A140N784	tr|A0A140N784|A0A140N784_ECOBD	A0A140N784_ECOBD	unreviewed	aroB ECBD_0358	Escherichia coli (strain B / BL21-DE3)	362	4.2.3.4		3.38442e+06	98104.9	3.3304e+06	42618.8	2.85787e+06	52688.8	2.65137e+06	67561.3	0.984039	0.415352	0.844421	0.000178604	0.783405	4.02078e-05		aromatic amino acid family biosynthetic process [GO:0009073]; chorismate biosynthetic process [GO:0009423]	cytoplasm [GO:0005737]	cytoplasm [GO:0005737]; 3-dehydroquinate synthase activity [GO:0003856]; metal ion binding [GO:0046872]; nucleotide binding [GO:0000166]; aromatic amino acid family biosynthetic process [GO:0009073]; chorismate biosynthetic process [GO:0009423]	3-dehydroquinate synthase activity [GO:0003856]; metal ion binding [GO:0046872]; nucleotide binding [GO:0000166]
Glutamate synthase, small subunit	2.95563e+06	2.82054e+06	2.63834e+06	2.68728e+06	2.2629e+06	2.28397e+06	2.29408e+06	2.27359e+06	2.04357e+06	2.12593e+06	2.01214e+06	2.15735e+06	1.52511e+06	1.51293e+06	1.68048e+06	1.62599e+06	1.68418e+06	1.70153e+06	1.55824e+06	1.54232e+06		A0A140N788	tr|A0A140N788|A0A140N788_ECOBD	A0A140N788_ECOBD	unreviewed	ECBD_0529	Escherichia coli (strain B / BL21-DE3)	472			2.77545e+06	123562	2.27863e+06	11620	1.58613e+06	69953.7	1.62157e+06	71772.9	0.820997	0.000445953	0.571486	6.72429e-06	0.584256	8.32983e-06		glutamate biosynthetic process [GO:0006537]		iron-sulfur cluster binding [GO:0051536]; oxidoreductase activity, acting on the CH-NH2 group of donors, NAD or NADP as acceptor [GO:0016639]; glutamate biosynthetic process [GO:0006537]	iron-sulfur cluster binding [GO:0051536]; oxidoreductase activity, acting on the CH-NH2 group of donors, NAD or NADP as acceptor [GO:0016639]
Acetylornithine/succinyldiaminopimelate aminotransferase (ACOAT) (DapATase) (Succinyldiaminopimelate transferase) (EC 2.6.1.11) (EC 2.6.1.17)	1.4051e+07	1.36247e+07	1.37689e+07	1.34239e+07	1.31032e+07	1.27874e+07	1.34146e+07	1.34486e+07	1.16039e+07	1.17987e+07	1.17346e+07	1.1668e+07	1.01558e+07	9.88346e+06	1.0156e+07	9.95933e+06	1.01067e+07	9.65219e+06	9.83463e+06	9.56006e+06		A0A140N7B0	tr|A0A140N7B0|A0A140N7B0_ECOBD	A0A140N7B0_ECOBD	unreviewed	argD dapC ECBD_0389	Escherichia coli (strain B / BL21-DE3)	406	2.6.1.11; 2.6.1.17		1.37171e+07	228381	1.31884e+07	267811	1.00387e+07	120285	9.7884e+06	208663	0.961459	0.0405729	0.731834	2.90877e-07	0.71359	5.76891e-07		arginine biosynthetic process [GO:0006526]; lysine biosynthetic process via diaminopimelate [GO:0009089]	cytoplasm [GO:0005737]	cytoplasm [GO:0005737]; N2-acetyl-L-ornithine:2-oxoglutarate 5-aminotransferase activity [GO:0003992]; pyridoxal phosphate binding [GO:0030170]; succinyldiaminopimelate transaminase activity [GO:0009016]; arginine biosynthetic process [GO:0006526]; lysine biosynthetic process via diaminopimelate [GO:0009089]	N2-acetyl-L-ornithine:2-oxoglutarate 5-aminotransferase activity [GO:0003992]; pyridoxal phosphate binding [GO:0030170]; succinyldiaminopimelate transaminase activity [GO:0009016]
Argininosuccinate synthase (EC 6.3.4.5) (Citrulline--aspartate ligase)	2.35508e+07	2.16114e+07	2.29985e+07	2.42752e+07	1.81337e+07	1.72266e+07	1.7733e+07	1.72696e+07	1.86432e+07	1.9113e+07	1.88056e+07	1.89506e+07	1.57732e+07	1.62795e+07	1.81143e+07	1.79222e+07	1.64472e+07	1.61869e+07	1.68168e+07	1.55106e+07		A0A140N7C3	tr|A0A140N7C3|A0A140N7C3_ECOBD	A0A140N7C3_ECOBD	unreviewed	argG ECBD_0569	Escherichia coli (strain B / BL21-DE3)	447	6.3.4.5		2.3109e+07	975972	1.75908e+07	371062	1.70223e+07	1.01417e+06	1.62404e+07	477122	0.761209	9.56692e-05	0.73661	0.00029267	0.702774	3.44253e-05		arginine biosynthetic process [GO:0006526]	cytoplasm [GO:0005737]	cytoplasm [GO:0005737]; argininosuccinate synthase activity [GO:0004055]; ATP binding [GO:0005524]; protein homodimerization activity [GO:0042803]; arginine biosynthetic process [GO:0006526]	argininosuccinate synthase activity [GO:0004055]; ATP binding [GO:0005524]; protein homodimerization activity [GO:0042803]
Chorismate mutase	2.97293e+06	2.96986e+06	3.48348e+06	3.42599e+06	3.29584e+06	3.28533e+06	3.29203e+06	3.27561e+06	2.98454e+06	2.96994e+06	3.01967e+06	2.93481e+06	2.37952e+06	2.70636e+06	2.59756e+06	2.75035e+06	2.52192e+06	2.77711e+06	2.77777e+06	2.41303e+06		A0A140N7E7	tr|A0A140N7E7|A0A140N7E7_ECOBD	A0A140N7E7_ECOBD	unreviewed	ECBD_1087	Escherichia coli (strain B / BL21-DE3)	386			3.21306e+06	242527	3.2872e+06	7678.19	2.60845e+06	143397	2.62246e+06	159692	1.02307	0.615676	0.811826	0.00988873	0.816186	0.0124757		chorismate metabolic process [GO:0046417]; L-phenylalanine biosynthetic process [GO:0009094]	cytoplasm [GO:0005737]	cytoplasm [GO:0005737]; chorismate mutase activity [GO:0004106]; prephenate dehydratase activity [GO:0004664]; chorismate metabolic process [GO:0046417]; L-phenylalanine biosynthetic process [GO:0009094]	chorismate mutase activity [GO:0004106]; prephenate dehydratase activity [GO:0004664]
Glutamate synthase (Ferredoxin) (EC 1.4.7.1)	1.24927e+07	1.2891e+07	1.20564e+07	1.19279e+07	1.00775e+07	1.01951e+07	1.03314e+07	1.05201e+07	9.66863e+06	1.00313e+07	9.88933e+06	9.81059e+06	7.27278e+06	8.03047e+06	8.20849e+06	8.42836e+06	7.91712e+06	7.9665e+06	8.01634e+06	7.08684e+06		A0A140N7N3	tr|A0A140N7N3|A0A140N7N3_ECOBD	A0A140N7N3_ECOBD	unreviewed	ECBD_0530	Escherichia coli (strain B / BL21-DE3)	1517	1.4.7.1		1.2342e+07	379850	1.0281e+07	164682	7.98502e+06	434695	7.7467e+06	382583	0.833011	0.00013397	0.64698	1.23529e-05	0.62767	6.07052e-06		glutamate biosynthetic process [GO:0006537]		glutamate synthase (ferredoxin) activity [GO:0016041]; glutamate biosynthetic process [GO:0006537]	glutamate synthase (ferredoxin) activity [GO:0016041]
Glutamate--putrescine ligase (EC 6.3.1.11)	228702	183392	211796	301578	90937.9	117905	96723.9	107396	153570	164943	171730	146783	94207.5	107770	117103	124406	105196	157508	140947	97873.7		A0A140N7P9	tr|A0A140N7P9|A0A140N7P9_ECOBD	A0A140N7P9_ECOBD	unreviewed	ECBD_2320	Escherichia coli (strain B / BL21-DE3)	472	6.3.1.11		231367	43650	103241	10321.7	110871	11283.9	125381	24690.6	0.446221	0.00258402	0.479202	0.00358093	0.541914	0.0105728		glutamine biosynthetic process [GO:0006542]		glutamate-ammonia ligase activity [GO:0004356]; glutamate-putrescine ligase activity [GO:0034024]; glutamine biosynthetic process [GO:0006542]	glutamate-ammonia ligase activity [GO:0004356]; glutamate-putrescine ligase activity [GO:0034024]
ATP phosphoribosyltransferase (ATP-PRT) (ATP-PRTase) (EC 2.4.2.17)	2.19414e+06	2.28004e+06	2.23021e+06	2.08675e+06	2.83254e+06	2.63028e+06	2.66734e+06	2.55493e+06	2.44182e+06	2.38154e+06	2.35617e+06	2.46718e+06	1.80028e+06	1.78855e+06	1.83185e+06	1.71869e+06	3.00657e+06	3.13478e+06	3.34599e+06	2.98168e+06		A0A140N7V2	tr|A0A140N7V2|A0A140N7V2_ECOBD	A0A140N7V2_ECOBD	unreviewed	hisG ECBD_1640	Escherichia coli (strain B / BL21-DE3)	299	2.4.2.17		2.19779e+06	70990.6	2.67127e+06	101538	1.78484e+06	41347.6	3.11725e+06	144272	1.21544	0.000572569	0.812108	0.000126887	1.41836	6.11757e-05		histidine biosynthetic process [GO:0000105]	cytoplasm [GO:0005737]	cytoplasm [GO:0005737]; ATP binding [GO:0005524]; ATP phosphoribosyltransferase activity [GO:0003879]; magnesium ion binding [GO:0000287]; histidine biosynthetic process [GO:0000105]	ATP binding [GO:0005524]; ATP phosphoribosyltransferase activity [GO:0003879]; magnesium ion binding [GO:0000287]
Chorismate synthase (CS) (EC 4.2.3.5) (5-enolpyruvylshikimate-3-phosphate phospholyase)	2.83161e+06	2.70816e+06	2.74462e+06	2.94441e+06	2.73762e+06	2.75602e+06	3.1282e+06	2.95819e+06	2.50383e+06	2.47705e+06	2.44982e+06	2.53106e+06	2.01624e+06	2.26337e+06	2.32148e+06	2.33191e+06	2.05675e+06	2.10417e+06	1.94885e+06	1.98886e+06		A0A140N836	tr|A0A140N836|A0A140N836_ECOBD	A0A140N836_ECOBD	unreviewed	aroC ECBD_1330	Escherichia coli (strain B / BL21-DE3)	361	4.2.3.5		2.8072e+06	91031.9	2.89501e+06	160044	2.23325e+06	127984	2.02466e+06	59962.9	1.03128	0.440407	0.795543	0.000727201	0.721237	1.6526e-05		aromatic amino acid family biosynthetic process [GO:0009073]; chorismate biosynthetic process [GO:0009423]		chorismate synthase activity [GO:0004107]; aromatic amino acid family biosynthetic process [GO:0009073]; chorismate biosynthetic process [GO:0009423]	chorismate synthase activity [GO:0004107]
Aspartate-semialdehyde dehydrogenase (EC 1.2.1.11)	7.08348e+06	5.55748e+06	6.56132e+06	7.21565e+06	7.85847e+06	6.94314e+06	6.69044e+06	7.09505e+06	6.00347e+06	6.12782e+06	6.00846e+06	6.12283e+06	5.08883e+06	5.0306e+06	4.41667e+06	5.11523e+06	5.10062e+06	4.6978e+06	5.34902e+06	4.85176e+06		A0A140N849	tr|A0A140N849|A0A140N849_ECOBD	A0A140N849_ECOBD	unreviewed	ECBD_1340	Escherichia coli (strain B / BL21-DE3)	337	1.2.1.11		6.60448e+06	652122	7.14677e+06	435576	4.91283e+06	288092	4.9998e+06	247608	1.08211	0.276188	0.743863	0.00628725	0.757031	0.00724574		cellular amino acid biosynthetic process [GO:0008652]		aspartate-semialdehyde dehydrogenase activity [GO:0004073]; NAD binding [GO:0051287]; protein dimerization activity [GO:0046983]; cellular amino acid biosynthetic process [GO:0008652]	aspartate-semialdehyde dehydrogenase activity [GO:0004073]; NAD binding [GO:0051287]; protein dimerization activity [GO:0046983]
Histidinol-phosphate aminotransferase (EC 2.6.1.9) (Imidazole acetol-phosphate transaminase)	744302	819474	773972	769945	978081	837208	1.1408e+06	909042	819768	852403	734946	937224	679193	675700	679773	665444	701193	822046	913312	710318		A0A140N8D8	tr|A0A140N8D8|A0A140N8D8_ECOBD	A0A140N8D8_ECOBD	unreviewed	hisC ECBD_1638	Escherichia coli (strain B / BL21-DE3)	356	2.6.1.9		776923	27074.6	966283	112398	675028	5748.08	786717	87214.7	1.24373	0.0296877	0.868847	0.00069925	1.01261	0.858753		histidine biosynthetic process [GO:0000105]		histidinol-phosphate transaminase activity [GO:0004400]; pyridoxal phosphate binding [GO:0030170]; histidine biosynthetic process [GO:0000105]	histidinol-phosphate transaminase activity [GO:0004400]; pyridoxal phosphate binding [GO:0030170]
Sulfite reductase [NADPH] flavoprotein alpha-component (SiR-FP) (EC 1.8.1.2)	1.94816e+07	1.94736e+07	1.74056e+07	1.84982e+07	1.87032e+07	1.91063e+07	1.68996e+07	1.76828e+07	1.56418e+07	1.59571e+07	1.55738e+07	1.6025e+07	1.24432e+07	1.4287e+07	1.31732e+07	1.29834e+07	1.19327e+07	1.29361e+07	1.27775e+07	1.21609e+07		A0A140N8G9	tr|A0A140N8G9|A0A140N8G9_ECOBD	A0A140N8G9_ECOBD	unreviewed	cysJ ECBD_0965	Escherichia coli (strain B / BL21-DE3)	599	1.8.1.2		1.87148e+07	855068	1.8098e+07	864772	1.32217e+07	670818	1.24518e+07	416755	0.967044	0.413511	0.706485	0.00012301	0.665347	2.72595e-05		cysteine biosynthetic process [GO:0019344]; hydrogen sulfide biosynthetic process [GO:0070814]; sulfate assimilation [GO:0000103]		flavin adenine dinucleotide binding [GO:0050660]; FMN binding [GO:0010181]; sulfite reductase (NADPH) activity [GO:0004783]; cysteine biosynthetic process [GO:0019344]; hydrogen sulfide biosynthetic process [GO:0070814]; sulfate assimilation [GO:0000103]	flavin adenine dinucleotide binding [GO:0050660]; FMN binding [GO:0010181]; sulfite reductase (NADPH) activity [GO:0004783]
Imidazole glycerol phosphate synthase subunit HisH (EC 4.3.2.10) (IGP synthase glutaminase subunit) (EC 3.5.1.2) (IGP synthase subunit HisH) (ImGP synthase subunit HisH) (IGPS subunit HisH)	609570	561983	617328	583959	648787	609463	581622	651875	566528	559797	554231	572094	427772	521472	426970	496220	476343	513490	510780	458448		A0A140N8L8	tr|A0A140N8L8|A0A140N8L8_ECOBD	A0A140N8L8_ECOBD	unreviewed	hisH ECBD_1636	Escherichia coli (strain B / BL21-DE3)	196	4.3.2.10; 3.5.1.2		593210	21852	622937	29129.7	468108	41705.2	489765	23267.1	1.05011	0.207113	0.78911	0.00368382	0.825619	0.00136422		glutamine metabolic process [GO:0006541]; histidine biosynthetic process [GO:0000105]	cytoplasm [GO:0005737]	cytoplasm [GO:0005737]; glutaminase activity [GO:0004359]; imidazoleglycerol-phosphate synthase activity [GO:0000107]; lyase activity [GO:0016829]; glutamine metabolic process [GO:0006541]; histidine biosynthetic process [GO:0000105]	glutaminase activity [GO:0004359]; imidazoleglycerol-phosphate synthase activity [GO:0000107]; lyase activity [GO:0016829]
3-dehydroquinate dehydratase (3-dehydroquinase) (EC 4.2.1.10) (Type I DHQase) (Type I dehydroquinase) (DHQ1)	3.13613e+06	3.48018e+06	3.55962e+06	2.87448e+06	3.62274e+06	3.31785e+06	3.3618e+06	3.57744e+06	3.03797e+06	3.03023e+06	3.00326e+06	3.06494e+06	2.13408e+06	2.60698e+06	2.52142e+06	2.64756e+06	2.33473e+06	2.4171e+06	2.66765e+06	2.13559e+06		A0A140N8Q2	tr|A0A140N8Q2|A0A140N8Q2_ECOBD	A0A140N8Q2_ECOBD	unreviewed	aroD ECBD_1953	Escherichia coli (strain B / BL21-DE3)	252	4.2.1.10		3.2626e+06	274859	3.46996e+06	132030	2.47751e+06	203440	2.38877e+06	190786	1.06355	0.283464	0.759366	0.00731188	0.732165	0.00400219		aromatic amino acid family biosynthetic process [GO:0009073]; chorismate biosynthetic process [GO:0009423]		3-dehydroquinate dehydratase activity [GO:0003855]; aromatic amino acid family biosynthetic process [GO:0009073]; chorismate biosynthetic process [GO:0009423]	3-dehydroquinate dehydratase activity [GO:0003855]
Phospho-2-dehydro-3-deoxyheptonate aldolase (EC 2.5.1.54)	199758	153269	241153	228966	182379	169338	124880	102813	145173	145304	146634	143842	70876.3	84705.8	82704.5	89748	85923.1	96270	142026	106656		A0A140N8U6	tr|A0A140N8U6|A0A140N8U6_ECOBD	A0A140N8U6_ECOBD	unreviewed	ECBD_1085	Escherichia coli (strain B / BL21-DE3)	356	2.5.1.54		205786	33847.2	144852	32303	82008.7	6920.7	107719	21120.2	0.703897	0.0649282	0.398514	0.000807624	0.52345	0.0053358		aromatic amino acid family biosynthetic process [GO:0009073]; chorismate biosynthetic process [GO:0009423]		3-deoxy-7-phosphoheptulonate synthase activity [GO:0003849]; aromatic amino acid family biosynthetic process [GO:0009073]; chorismate biosynthetic process [GO:0009423]	3-deoxy-7-phosphoheptulonate synthase activity [GO:0003849]
1-(5-phosphoribosyl)-5-[(5-phosphoribosylamino)methylideneamino] imidazole-4-carboxamide isomerase (EC 5.3.1.16) (Phosphoribosylformimino-5-aminoimidazole carboxamide ribotide isomerase)	1.54304e+06	1.68813e+06	1.61369e+06	1.70434e+06	1.69518e+06	1.68558e+06	1.75178e+06	1.5943e+06	1.44542e+06	1.43967e+06	1.45594e+06	1.42915e+06	1.00837e+06	1.30254e+06	1.32903e+06	1.20825e+06	1.17063e+06	1.28246e+06	1.278e+06	1.1987e+06		A0A140N8W5	tr|A0A140N8W5|A0A140N8W5_ECOBD	A0A140N8W5_ECOBD	unreviewed	hisA ECBD_1635	Escherichia coli (strain B / BL21-DE3)	245	5.3.1.16		1.6373e+06	64266.2	1.68171e+06	56450.8	1.21205e+06	125870	1.23245e+06	48827.6	1.02712	0.403196	0.740271	0.00199207	0.752731	0.00012837		histidine biosynthetic process [GO:0000105]	cytoplasm [GO:0005737]	cytoplasm [GO:0005737]; 1-(5-phosphoribosyl)-5-[(5-phosphoribosylamino)methylideneamino]imidazole-4-carboxamide isomerase activity [GO:0003949]; histidine biosynthetic process [GO:0000105]	1-(5-phosphoribosyl)-5-[(5-phosphoribosylamino)methylideneamino]imidazole-4-carboxamide isomerase activity [GO:0003949]
Serine hydroxymethyltransferase (SHMT) (Serine methylase) (EC 2.1.2.1)	6.26466e+07	5.78919e+07	6.17476e+07	6.34598e+07	4.40434e+07	4.27476e+07	4.732e+07	4.61836e+07	4.32911e+07	4.3626e+07	4.40195e+07	4.28976e+07	3.07696e+07	3.0899e+07	3.18578e+07	3.19701e+07	3.20845e+07	3.20016e+07	3.19354e+07	2.95737e+07		A0A140N8X9	tr|A0A140N8X9|A0A140N8X9_ECOBD	A0A140N8X9_ECOBD	unreviewed	glyA ECBD_1133	Escherichia coli (strain B / BL21-DE3)	417	2.1.2.1		6.14365e+07	2.13421e+06	4.50737e+07	1.78537e+06	3.13741e+07	543228	3.13988e+07	1.05506e+06	0.733663	5.21524e-05	0.510676	3.75698e-07	0.511077	5.9978e-07		glycine biosynthetic process from serine [GO:0019264]; tetrahydrofolate interconversion [GO:0035999]	cytoplasm [GO:0005737]	cytoplasm [GO:0005737]; glycine hydroxymethyltransferase activity [GO:0004372]; methyltransferase activity [GO:0008168]; pyridoxal phosphate binding [GO:0030170]; glycine biosynthetic process from serine [GO:0019264]; tetrahydrofolate interconversion [GO:0035999]	glycine hydroxymethyltransferase activity [GO:0004372]; methyltransferase activity [GO:0008168]; pyridoxal phosphate binding [GO:0030170]
Phospho-2-dehydro-3-deoxyheptonate aldolase (EC 2.5.1.54)	2.67009e+06	2.15569e+06	2.04321e+06	2.44328e+06	2.67994e+06	2.42537e+06	2.53567e+06	2.42647e+06	2.27435e+06	2.36016e+06	2.12428e+06	2.51023e+06	1.96833e+06	2.11704e+06	2.0002e+06	2.11287e+06	1.89282e+06	2.28825e+06	2.15711e+06	1.69385e+06		A0A140N969	tr|A0A140N969|A0A140N969_ECOBD	A0A140N969_ECOBD	unreviewed	ECBD_1941	Escherichia coli (strain B / BL21-DE3)	348	2.5.1.54		2.32807e+06	245514	2.51686e+06	104273	2.04961e+06	66328.4	2.00801e+06	230613	1.0811	0.266156	0.880391	0.106691	0.862521	0.150909		aromatic amino acid family biosynthetic process [GO:0009073]; chorismate biosynthetic process [GO:0009423]		3-deoxy-7-phosphoheptulonate synthase activity [GO:0003849]; aromatic amino acid family biosynthetic process [GO:0009073]; chorismate biosynthetic process [GO:0009423]	3-deoxy-7-phosphoheptulonate synthase activity [GO:0003849]
Bifunctional protein PutA [Includes: Proline dehydrogenase (EC 1.5.5.2) (Proline oxidase); Delta-1-pyrroline-5-carboxylate dehydrogenase (P5C dehydrogenase) (EC 1.2.1.88) (L-glutamate gamma-semialdehyde dehydrogenase)]	6.03981e+07	5.68776e+07	8.62677e+07	8.77621e+07	8.38607e+07	8.02354e+07	7.84997e+07	7.80672e+07	5.73732e+07	5.65057e+07	5.72177e+07	5.66612e+07	3.45884e+07	3.99937e+07	3.40255e+07	3.55312e+07	3.54877e+07	3.5211e+07	3.37248e+07	2.53155e+07		A0A140N982	tr|A0A140N982|A0A140N982_ECOBD	A0A140N982_ECOBD	unreviewed	ECBD_2580	Escherichia coli (strain B / BL21-DE3)	1320	1.5.5.2; 1.2.1.88		7.28264e+07	1.42528e+07	8.01657e+07	2.2824e+06	3.60347e+07	2.34819e+06	3.24348e+07	4.16462e+06	1.10078	0.412371	0.494803	0.00451166	0.445371	0.00328671		proline biosynthetic process [GO:0006561]; proline catabolic process to glutamate [GO:0010133]		1-pyrroline-5-carboxylate dehydrogenase activity [GO:0003842]; DNA binding [GO:0003677]; DNA-binding transcription factor activity [GO:0003700]; oxidoreductase activity, acting on the aldehyde or oxo group of donors, NAD or NADP as acceptor [GO:0016620]; proline dehydrogenase activity [GO:0004657]; proline biosynthetic process [GO:0006561]; proline catabolic process to glutamate [GO:0010133]	1-pyrroline-5-carboxylate dehydrogenase activity [GO:0003842]; DNA binding [GO:0003677]; DNA-binding transcription factor activity [GO:0003700]; oxidoreductase activity, acting on the aldehyde or oxo group of donors, NAD or NADP as acceptor [GO:0016620]; proline dehydrogenase activity [GO:0004657]
Cysteine synthase (EC 2.5.1.47)	2.68976e+06	2.80346e+06	2.10849e+06	2.14052e+06	2.8628e+06	2.84104e+06	2.97497e+06	3.03579e+06	2.46254e+06	2.49788e+06	2.46464e+06	2.49578e+06	2.37698e+06	2.2962e+06	2.2659e+06	2.33785e+06	2.17657e+06	2.16964e+06	2.11291e+06	2.00745e+06		A0A140N9Y4	tr|A0A140N9Y4|A0A140N9Y4_ECOBD	A0A140N9Y4_ECOBD	unreviewed	ECBD_1260	Escherichia coli (strain B / BL21-DE3)	303	2.5.1.47		2.43556e+06	313845	2.92865e+06	80058.8	2.31923e+06	42001.8	2.11665e+06	67706.6	1.20246	0.0387026	0.952239	0.548073	0.86906	0.136143		cysteine biosynthetic process from serine [GO:0006535]		cysteine synthase activity [GO:0004124]; cysteine biosynthetic process from serine [GO:0006535]	cysteine synthase activity [GO:0004124]
Alanine racemase (EC 5.1.1.1)	3.52169e+06	3.29096e+06	4.56767e+06	4.70624e+06	4.14547e+06	3.91675e+06	4.47938e+06	4.25822e+06	3.22246e+06	3.25695e+06	3.30897e+06	3.17044e+06	2.12205e+06	2.35773e+06	2.29147e+06	2.33679e+06	2.36802e+06	2.46461e+06	2.19495e+06	1.74358e+06		A0A140NA29	tr|A0A140NA29|A0A140NA29_ECOBD	A0A140NA29_ECOBD	unreviewed	ECBD_2432	Escherichia coli (strain B / BL21-DE3)	356	5.1.1.1		4.02164e+06	622632	4.19995e+06	202886	2.27701e+06	92618.9	2.19279e+06	276760	1.04434	0.653856	0.566189	0.0029994	0.545247	0.00350749		D-alanine biosynthetic process [GO:0030632]		alanine racemase activity [GO:0008784]; pyridoxal phosphate binding [GO:0030170]; D-alanine biosynthetic process [GO:0030632]	alanine racemase activity [GO:0008784]; pyridoxal phosphate binding [GO:0030170]
Multifunctional fusion protein [Includes: Indole-3-glycerol phosphate synthase (IGPS) (EC 4.1.1.48); N-(5'-phosphoribosyl)anthranilate isomerase (PRAI) (EC 5.3.1.24)]	160328	170050	194351	201778	186354	216474	208707	218567	181923	187964	186750	183138	152447	146795	159618	141797	155751	220039	227583	129604		A0A140NAC8	tr|A0A140NAC8|A0A140NAC8_ECOBD	A0A140NAC8_ECOBD	unreviewed	trpF trpC ECBD_2360	Escherichia coli (strain B / BL21-DE3)	452	4.1.1.48; 5.3.1.24		181627	16997.3	207526	12763.4	150164	6632.15	183244	41692.1	1.14259	0.0793312	0.826775	0.0244226	1.0089	0.952416		tryptophan biosynthetic process [GO:0000162]		indole-3-glycerol-phosphate synthase activity [GO:0004425]; phosphoribosylanthranilate isomerase activity [GO:0004640]; tryptophan biosynthetic process [GO:0000162]	indole-3-glycerol-phosphate synthase activity [GO:0004425]; phosphoribosylanthranilate isomerase activity [GO:0004640]
Histidine biosynthesis bifunctional protein HisIE [Includes: Phosphoribosyl-AMP cyclohydrolase (PRA-CH) (EC 3.5.4.19); Phosphoribosyl-ATP pyrophosphatase (PRA-PH) (EC 3.6.1.31)]	966379	980059	1.00266e+06	1.0445e+06	808546	835354	957760	907778	862636	876763	854121	885278	627765	663434	688728	672985	814418	913037	848661	830749		A0A140NAD1	tr|A0A140NAD1|A0A140NAD1_ECOBD	A0A140NAD1_ECOBD	unreviewed	hisI hisIE ECBD_1633	Escherichia coli (strain B / BL21-DE3)	203	3.5.4.19; 3.6.1.31		998400	29603.8	877360	58926.6	663228	22378.3	851716	37417.6	0.878766	0.0190967	0.664291	4.32197e-06	0.853081	0.0017868		histidine biosynthetic process [GO:0000105]	cytoplasm [GO:0005737]	cytoplasm [GO:0005737]; ATP binding [GO:0005524]; phosphoribosyl-AMP cyclohydrolase activity [GO:0004635]; phosphoribosyl-ATP diphosphatase activity [GO:0004636]; histidine biosynthetic process [GO:0000105]	ATP binding [GO:0005524]; phosphoribosyl-AMP cyclohydrolase activity [GO:0004635]; phosphoribosyl-ATP diphosphatase activity [GO:0004636]
Glutamate 5-kinase (EC 2.7.2.11) (Gamma-glutamyl kinase) (GK)	8.06935e+06	7.84551e+06	7.75639e+06	8.18799e+06	7.67897e+06	7.73893e+06	7.68452e+06	7.54623e+06	7.40088e+06	7.50705e+06	7.32415e+06	7.58378e+06	6.35155e+06	7.10057e+06	7.32823e+06	7.28538e+06	6.26396e+06	7.01903e+06	7.0937e+06	6.59799e+06		A0A140NAM8	tr|A0A140NAM8|A0A140NAM8_ECOBD	A0A140NAM8_ECOBD	unreviewed	proB ECBD_3377	Escherichia coli (strain B / BL21-DE3)	367	2.7.2.11		7.96481e+06	172055	7.66216e+06	70915.5	7.01643e+06	393286	6.74367e+06	335293	0.962002	0.0304824	0.880929	0.00869419	0.846683	0.00136527		L-proline biosynthetic process [GO:0055129]	cytoplasm [GO:0005737]	cytoplasm [GO:0005737]; ATP binding [GO:0005524]; glutamate 5-kinase activity [GO:0004349]; RNA binding [GO:0003723]; L-proline biosynthetic process [GO:0055129]	ATP binding [GO:0005524]; glutamate 5-kinase activity [GO:0004349]; RNA binding [GO:0003723]
Histidine biosynthesis bifunctional protein HisB [Includes: Histidinol-phosphatase (EC 3.1.3.15); Imidazoleglycerol-phosphate dehydratase (IGPD) (EC 4.2.1.19)]	2.0996e+06	2.12127e+06	2.2171e+06	2.16118e+06	2.09614e+06	2.03045e+06	2.14606e+06	2.08507e+06	1.80717e+06	1.85917e+06	1.81123e+06	1.85512e+06	1.15356e+06	1.45348e+06	1.53156e+06	1.49018e+06	1.47e+06	1.51856e+06	1.5512e+06	1.4414e+06		A0A140NAY3	tr|A0A140NAY3|A0A140NAY3_ECOBD	A0A140NAY3_ECOBD	unreviewed	hisB ECBD_1637	Escherichia coli (strain B / BL21-DE3)	355	3.1.3.15; 4.2.1.19		2.14979e+06	44701.1	2.08943e+06	41078.3	1.40719e+06	149019	1.49529e+06	42459.6	0.971926	0.135873	0.654575	0.00016948	0.695553	1.66776e-06		histidine biosynthetic process [GO:0000105]	cytoplasm [GO:0005737]	cytoplasm [GO:0005737]; histidinol-phosphatase activity [GO:0004401]; imidazoleglycerol-phosphate dehydratase activity [GO:0004424]; metal ion binding [GO:0046872]; histidine biosynthetic process [GO:0000105]	histidinol-phosphatase activity [GO:0004401]; imidazoleglycerol-phosphate dehydratase activity [GO:0004424]; metal ion binding [GO:0046872]
Aspartate 1-decarboxylase (EC 4.1.1.11) (Aspartate alpha-decarboxylase) [Cleaved into: Aspartate 1-decarboxylase beta chain; Aspartate 1-decarboxylase alpha chain]	4.90078e+06	3.93268e+06	4.00309e+06	4.23143e+06	4.53127e+06	4.03412e+06	4.24205e+06	4.59706e+06	3.979e+06	4.03654e+06	3.97144e+06	4.0441e+06	4.24105e+06	3.68415e+06	3.29239e+06	3.8881e+06	3.74082e+06	3.4106e+06	3.694e+06	3.25711e+06		A0A140NAY9	tr|A0A140NAY9|A0A140NAY9_ECOBD	A0A140NAY9_ECOBD	unreviewed	panD ECBD_3488	Escherichia coli (strain B / BL21-DE3)	126	4.1.1.11		4.26699e+06	382216	4.35113e+06	226564	3.77642e+06	343203	3.52563e+06	199994	1.01972	0.75408	0.885031	0.149192	0.826257	0.0247425		alanine biosynthetic process [GO:0006523]; pantothenate biosynthetic process [GO:0015940]	cytoplasm [GO:0005737]	cytoplasm [GO:0005737]; aspartate 1-decarboxylase activity [GO:0004068]; alanine biosynthetic process [GO:0006523]; pantothenate biosynthetic process [GO:0015940]	aspartate 1-decarboxylase activity [GO:0004068]
Phospho-2-dehydro-3-deoxyheptonate aldolase (EC 2.5.1.54)	9.12194e+06	8.50014e+06	9.05677e+06	9.6942e+06	9.04429e+06	9.28321e+06	9.4005e+06	9.49852e+06	8.66304e+06	8.92927e+06	8.69675e+06	8.89556e+06	8.71789e+06	8.54931e+06	8.6273e+06	8.82004e+06	7.85017e+06	8.15123e+06	7.82675e+06	6.998e+06		A0A140NBD3	tr|A0A140NBD3|A0A140NBD3_ECOBD	A0A140NBD3_ECOBD	unreviewed	ECBD_2913	Escherichia coli (strain B / BL21-DE3)	350	2.5.1.54		9.09326e+06	422809	9.30663e+06	169560	8.67864e+06	101115	7.70654e+06	428618	1.02346	0.448196	0.954403	0.149635	0.8475	0.00720544		aromatic amino acid family biosynthetic process [GO:0009073]; chorismate biosynthetic process [GO:0009423]		3-deoxy-7-phosphoheptulonate synthase activity [GO:0003849]; aromatic amino acid family biosynthetic process [GO:0009073]; chorismate biosynthetic process [GO:0009423]	3-deoxy-7-phosphoheptulonate synthase activity [GO:0003849]
3-isopropylmalate dehydrogenase (EC 1.1.1.85) (3-IPM-DH) (Beta-IPM dehydrogenase) (IMDH)	252666	275156	419116	278465	369071	321494	390375	348619	309068	302795	303225	308637	188772	252944	264119	300300	245547	285248	280522	240419		A0A140NBW7	tr|A0A140NBW7|A0A140NBW7_ECOBD	A0A140NBW7_ECOBD	unreviewed	leuB ECBD_3543	Escherichia coli (strain B / BL21-DE3)	363	1.1.1.85		306351	65857.4	357390	25445.7	251534	40241.9	262934	20102.6	1.1666	0.257124	0.821065	0.264663	0.858277	0.31668		leucine biosynthetic process [GO:0009098]	cytoplasm [GO:0005737]	cytoplasm [GO:0005737]; 3-isopropylmalate dehydrogenase activity [GO:0003862]; magnesium ion binding [GO:0000287]; NAD binding [GO:0051287]; leucine biosynthetic process [GO:0009098]	3-isopropylmalate dehydrogenase activity [GO:0003862]; magnesium ion binding [GO:0000287]; NAD binding [GO:0051287]
Bifunctional aspartokinase/homoserine dehydrogenase [Includes: Aspartokinase (EC 2.7.2.4); Homoserine dehydrogenase (EC 1.1.1.3)]	4.42852e+06	4.45827e+06	4.13532e+06	4.04186e+06	2.55443e+06	2.35348e+06	2.50311e+06	2.32349e+06	3.18893e+06	3.27769e+06	3.14962e+06	3.31699e+06	2.56361e+06	2.82389e+06	2.88223e+06	2.89868e+06	2.89928e+06	3.0333e+06	3.00815e+06	2.81373e+06		A0A140NC35	tr|A0A140NC35|A0A140NC35_ECOBD	A0A140NC35_ECOBD	unreviewed	ECBD_3616	Escherichia coli (strain B / BL21-DE3)	820	2.7.2.4; 1.1.1.3		4.26599e+06	180760	2.43363e+06	97434.4	2.7921e+06	134817	2.93862e+06	87955.7	0.570471	4.63993e-06	0.654502	2.84331e-05	0.688847	2.68097e-05		lysine biosynthetic process via diaminopimelate [GO:0009089]; threonine biosynthetic process [GO:0009088]		aspartate kinase activity [GO:0004072]; ATP binding [GO:0005524]; homoserine dehydrogenase activity [GO:0004412]; NADP binding [GO:0050661]; lysine biosynthetic process via diaminopimelate [GO:0009089]; threonine biosynthetic process [GO:0009088]	aspartate kinase activity [GO:0004072]; ATP binding [GO:0005524]; homoserine dehydrogenase activity [GO:0004412]; NADP binding [GO:0050661]
Pyrroline-5-carboxylate reductase (P5C reductase) (P5CR) (EC 1.5.1.2) (PCA reductase)	3.25207e+06	4.11022e+06	3.90791e+06	3.5246e+06	2.76839e+06	3.32484e+06	3.10612e+06	3.52149e+06	3.17473e+06	3.17961e+06	3.15392e+06	3.20043e+06	2.53261e+06	3.11779e+06	2.63492e+06	3.22505e+06	2.54123e+06	2.91355e+06	2.81374e+06	2.48417e+06		A0A140NCE2	tr|A0A140NCE2|A0A140NCE2_ECOBD	A0A140NCE2_ECOBD	unreviewed	proC ECBD_3278	Escherichia coli (strain B / BL21-DE3)	269	1.5.1.2		3.6987e+06	332758	3.18021e+06	279498	2.87759e+06	298464	2.68817e+06	180121	0.859818	0.0842882	0.778	0.0190356	0.726788	0.00359366		L-proline biosynthetic process [GO:0055129]	cytoplasm [GO:0005737]	cytoplasm [GO:0005737]; pyrroline-5-carboxylate reductase activity [GO:0004735]; L-proline biosynthetic process [GO:0055129]	pyrroline-5-carboxylate reductase activity [GO:0004735]
Argininosuccinate lyase (ASAL) (EC 4.3.2.1) (Arginosuccinase)	2.94569e+07	2.69111e+07	2.85448e+07	2.90341e+07	2.91708e+07	2.86517e+07	2.85907e+07	2.87847e+07	2.52169e+07	2.58469e+07	2.56302e+07	2.54336e+07	2.38275e+07	2.2081e+07	2.27432e+07	2.29543e+07	2.1653e+07	2.12039e+07	2.09903e+07	1.94802e+07		A0A140NCJ7	tr|A0A140NCJ7|A0A140NCJ7_ECOBD	A0A140NCJ7_ECOBD	unreviewed	argH ECBD_4064	Escherichia coli (strain B / BL21-DE3)	457	4.3.2.1		2.84867e+07	965280	2.87995e+07	225552	2.29015e+07	624234	2.08318e+07	816221	1.01098	0.604457	0.803935	0.000153467	0.731282	4.40999e-05		arginine biosynthetic process via ornithine [GO:0042450]	cytoplasm [GO:0005737]	cytoplasm [GO:0005737]; argininosuccinate lyase activity [GO:0004056]; arginine biosynthetic process via ornithine [GO:0042450]	argininosuccinate lyase activity [GO:0004056]
L-threonine dehydratase (EC 4.3.1.19) (Threonine deaminase)	7.29594e+06	7.27726e+06	7.31067e+06	7.3755e+06	5.94664e+06	5.6397e+06	6.33481e+06	6.15132e+06	5.86614e+06	6.05273e+06	5.95827e+06	5.9606e+06	4.33077e+06	4.87714e+06	5.25551e+06	5.3979e+06	4.71794e+06	5.02075e+06	5.41822e+06	4.40668e+06		A0A140ND38	tr|A0A140ND38|A0A140ND38_ECOBD	A0A140ND38_ECOBD	unreviewed	ilvA ECBD_4267	Escherichia coli (strain B / BL21-DE3)	515	4.3.1.19		7.31484e+06	36970.2	6.01811e+06	258042	4.96533e+06	412846	4.8909e+06	373936	0.822727	0.000134516	0.678803	6.43154e-05	0.668626	3.067e-05		isoleucine biosynthetic process [GO:0009097]		L-threonine ammonia-lyase activity [GO:0004794]; pyridoxal phosphate binding [GO:0030170]; isoleucine biosynthetic process [GO:0009097]	L-threonine ammonia-lyase activity [GO:0004794]; pyridoxal phosphate binding [GO:0030170]
Aspartate--ammonia ligase (EC 6.3.1.1) (Asparagine synthetase A)	665306	585295	1.12862e+06	1.35573e+06	389446	506992	382845	586149	522526	536865	526270	533121	223364	265761	287670	274690	317375	370076	447743	327885		A0A140ND59	tr|A0A140ND59|A0A140ND59_ECOBD	A0A140ND59_ECOBD	unreviewed	asnA ECBD_4288	Escherichia coli (strain B / BL21-DE3)	330	6.3.1.1		933740	319973	466358	84986.7	262871	24103.2	365770	51272.5	0.499452	0.0501155	0.281525	0.0110808	0.391726	0.0229274		L-asparagine biosynthetic process [GO:0070981]	cytoplasm [GO:0005737]	cytoplasm [GO:0005737]; aspartate-ammonia ligase activity [GO:0004071]; ATP binding [GO:0005524]; L-asparagine biosynthetic process [GO:0070981]	aspartate-ammonia ligase activity [GO:0004071]; ATP binding [GO:0005524]
Gamma-glutamyl phosphate reductase (GPR) (EC 1.2.1.41) (Glutamate-5-semialdehyde dehydrogenase) (Glutamyl-gamma-semialdehyde dehydrogenase) (GSA dehydrogenase)	1.01183e+07	9.31149e+06	9.29164e+06	9.99037e+06	9.37963e+06	9.5072e+06	1.00553e+07	1.01109e+07	9.2924e+06	9.67216e+06	9.5206e+06	9.44396e+06	9.4614e+06	9.91181e+06	9.60591e+06	9.99611e+06	8.65188e+06	8.98049e+06	8.49046e+06	8.17397e+06		A0A140ND69	tr|A0A140ND69|A0A140ND69_ECOBD	A0A140ND69_ECOBD	unreviewed	proA ECBD_3376	Escherichia coli (strain B / BL21-DE3)	417	1.2.1.41		9.67796e+06	379168	9.76326e+06	323605	9.74381e+06	218317	8.5742e+06	290821	1.00881	0.776916	1.0068	0.803056	0.885952	0.00711317		L-proline biosynthetic process [GO:0055129]	cytoplasm [GO:0005737]	cytoplasm [GO:0005737]; glutamate-5-semialdehyde dehydrogenase activity [GO:0004350]; NADP binding [GO:0050661]; L-proline biosynthetic process [GO:0055129]	glutamate-5-semialdehyde dehydrogenase activity [GO:0004350]; NADP binding [GO:0050661]
3-phosphoshikimate 1-carboxyvinyltransferase (EC 2.5.1.19) (5-enolpyruvylshikimate-3-phosphate synthase) (EPSP synthase) (EPSPS)	7.0905e+06	6.90402e+06	6.38027e+06	6.99036e+06	6.91929e+06	6.48384e+06	6.95413e+06	6.69986e+06	6.0898e+06	6.30638e+06	6.06484e+06	6.33134e+06	5.20622e+06	5.65114e+06	5.8568e+06	5.71691e+06	5.36747e+06	5.40648e+06	5.44052e+06	5.28007e+06		A0A140ND88	tr|A0A140ND88|A0A140ND88_ECOBD	A0A140ND88_ECOBD	unreviewed	aroA ECBD_2687	Escherichia coli (strain B / BL21-DE3)	427	2.5.1.19		6.84129e+06	274227	6.76428e+06	188988	5.60777e+06	243440	5.37364e+06	59884.3	0.988743	0.702658	0.819695	0.00112448	0.785471	0.000101624		aromatic amino acid family biosynthetic process [GO:0009073]; chorismate biosynthetic process [GO:0009423]	cytoplasm [GO:0005737]	cytoplasm [GO:0005737]; 3-phosphoshikimate 1-carboxyvinyltransferase activity [GO:0003866]; aromatic amino acid family biosynthetic process [GO:0009073]; chorismate biosynthetic process [GO:0009423]	3-phosphoshikimate 1-carboxyvinyltransferase activity [GO:0003866]
Phosphoserine phosphatase SerB (EC 3.1.3.3)	3.79933e+06	3.8859e+06	3.88954e+06	3.67592e+06	4.22254e+06	4.08705e+06	3.9639e+06	4.231e+06	3.71093e+06	3.71034e+06	3.6722e+06	3.74907e+06	2.70259e+06	3.73861e+06	3.57927e+06	3.84425e+06	3.21441e+06	3.56492e+06	3.53205e+06	3.3584e+06		A0A140NDD2	tr|A0A140NDD2|A0A140NDD2_ECOBD	A0A140NDD2_ECOBD	unreviewed	ECBD_3632	Escherichia coli (strain B / BL21-DE3)	322	3.1.3.3		3.81267e+06	86816.5	4.12612e+06	109704	3.46618e+06	450838	3.41744e+06	141062	1.08221	0.00816427	0.909121	0.239018	0.896338	0.00612726		L-serine biosynthetic process [GO:0006564]		phosphoserine phosphatase activity [GO:0004647]; L-serine biosynthetic process [GO:0006564]	phosphoserine phosphatase activity [GO:0004647]
Phosphoserine aminotransferase (EC 2.6.1.52) (Phosphohydroxythreonine aminotransferase) (PSAT)	2.70395e+07	2.90403e+07	2.75985e+07	2.8296e+07	2.90292e+07	2.84918e+07	3.1072e+07	3.04525e+07	2.51748e+07	2.49964e+07	2.4943e+07	2.52282e+07	1.91076e+07	2.1077e+07	2.19891e+07	2.21947e+07	1.94779e+07	2.09026e+07	1.97835e+07	1.93033e+07		A0A140NDI4	tr|A0A140NDI4|A0A140NDI4_ECOBD	A0A140NDI4_ECOBD	unreviewed	serC ECBD_2688	Escherichia coli (strain B / BL21-DE3)	362	2.6.1.52		2.79936e+07	750559	2.97613e+07	1.04201e+06	2.10921e+07	1.22054e+06	1.98669e+07	622219	1.06315	0.0544483	0.753462	0.00016111	0.709693	6.91726e-06		L-serine biosynthetic process [GO:0006564]; pyridoxine biosynthetic process [GO:0008615]	cytoplasm [GO:0005737]	cytoplasm [GO:0005737]; O-phospho-L-serine:2-oxoglutarate aminotransferase activity [GO:0004648]; pyridoxal phosphate binding [GO:0030170]; L-serine biosynthetic process [GO:0006564]; pyridoxine biosynthetic process [GO:0008615]	O-phospho-L-serine:2-oxoglutarate aminotransferase activity [GO:0004648]; pyridoxal phosphate binding [GO:0030170]
3-isopropylmalate dehydratase small subunit (EC 4.2.1.33) (Alpha-IPM isomerase) (IPMI) (Isopropylmalate isomerase)	177283	162408	183969	178893	251778	230481	245871	224616	186995	183196	187374	182818	131625	162326	179565	176446	181452	169580	178810	150820		A0A140NDQ3	tr|A0A140NDQ3|A0A140NDQ3_ECOBD	A0A140NDQ3_ECOBD	unreviewed	leuD ECBD_3545	Escherichia coli (strain B / BL21-DE3)	201	4.2.1.33		175638	8027.26	238187	11037.3	162491	18966.9	170166	12007.2	1.35612	0.000212415	0.925145	0.311223	0.968842	0.535997		leucine biosynthetic process [GO:0009098]	3-isopropylmalate dehydratase complex [GO:0009316]	3-isopropylmalate dehydratase complex [GO:0009316]; 3-isopropylmalate dehydratase activity [GO:0003861]; leucine biosynthetic process [GO:0009098]	3-isopropylmalate dehydratase activity [GO:0003861]
Dihydrofolate reductase (EC 1.5.1.3)	1.29765e+06	1.35859e+06	1.32244e+06	1.34493e+06	1.55445e+06	1.57603e+06	1.6029e+06	1.60895e+06	1.55737e+06	1.56335e+06	1.55925e+06	1.56146e+06	1.75812e+06	1.69844e+06	1.68097e+06	1.81417e+06	1.61932e+06	1.61087e+06	1.55932e+06	1.52567e+06		A0A140NDR3	tr|A0A140NDR3|A0A140NDR3_ECOBD	A0A140NDR3_ECOBD	unreviewed	ECBD_3567	Escherichia coli (strain B / BL21-DE3)	196	1.5.1.3		1.3309e+06	23134.8	1.58558e+06	21830.7	1.73793e+06	52499.3	1.5788e+06	38318.1	1.19136	8.75416e-06	1.30583	1.76972e-05	1.18626	7.33893e-05		glycine biosynthetic process [GO:0006545]; tetrahydrofolate biosynthetic process [GO:0046654]		dihydrofolate reductase activity [GO:0004146]; NADP binding [GO:0050661]; glycine biosynthetic process [GO:0006545]; tetrahydrofolate biosynthetic process [GO:0046654]	dihydrofolate reductase activity [GO:0004146]; NADP binding [GO:0050661]
2,3,4,5-tetrahydropyridine-2,6-dicarboxylate N-succinyltransferase (EC 2.3.1.117) (Tetrahydrodipicolinate N-succinyltransferase) (THDP succinyltransferase) (THP succinyltransferase) (Tetrahydropicolinate succinylase)	4.63675e+07	4.59362e+07	4.20918e+07	4.16578e+07	3.79668e+07	3.9176e+07	3.93147e+07	4.05007e+07	3.86137e+07	3.86794e+07	3.88893e+07	3.84038e+07	3.39399e+07	3.55014e+07	3.77512e+07	3.77126e+07	3.43629e+07	3.38379e+07	3.49251e+07	3.39998e+07		A0A140NDW9	tr|A0A140NDW9|A0A140NDW9_ECOBD	A0A140NDW9_ECOBD	unreviewed	dapD ECBD_3453	Escherichia coli (strain B / BL21-DE3)	274	2.3.1.117		4.40133e+07	2.14945e+06	3.92396e+07	897221	3.62263e+07	1.60373e+06	3.42814e+07	417401	0.891539	0.0120738	0.823076	0.00238207	0.778888	0.000251697		diaminopimelate biosynthetic process [GO:0019877]; lysine biosynthetic process via diaminopimelate [GO:0009089]	cytoplasm [GO:0005737]	cytoplasm [GO:0005737]; 2,3,4,5-tetrahydropyridine-2,6-dicarboxylate N-succinyltransferase activity [GO:0008666]; diaminopimelate biosynthetic process [GO:0019877]; lysine biosynthetic process via diaminopimelate [GO:0009089]	2,3,4,5-tetrahydropyridine-2,6-dicarboxylate N-succinyltransferase activity [GO:0008666]
Asparagine synthase (Glutamine-hydrolyzing)	8.06098e+06	7.52982e+06	7.90843e+06	8.3266e+06	7.99905e+06	7.89782e+06	7.81113e+06	8.0228e+06	7.29781e+06	7.4537e+06	7.25857e+06	7.49295e+06	7.13549e+06	6.76222e+06	6.72923e+06	6.70104e+06	6.59035e+06	6.4097e+06	6.09207e+06	5.87894e+06		A0A140NE23	tr|A0A140NE23|A0A140NE23_ECOBD	A0A140NE23_ECOBD	unreviewed	ECBD_2988	Escherichia coli (strain B / BL21-DE3)	554			7.95646e+06	288210	7.9327e+06	84434	6.83199e+06	176554	6.24276e+06	275571	0.997014	0.895494	0.858673	0.00119102	0.784616	0.000302835		asparagine biosynthetic process [GO:0006529]; glutamine metabolic process [GO:0006541]		asparagine synthase (glutamine-hydrolyzing) activity [GO:0004066]; ATP binding [GO:0005524]; asparagine biosynthetic process [GO:0006529]; glutamine metabolic process [GO:0006541]	asparagine synthase (glutamine-hydrolyzing) activity [GO:0004066]; ATP binding [GO:0005524]
3-isopropylmalate dehydratase large subunit (EC 4.2.1.33) (Alpha-IPM isomerase) (IPMI) (Isopropylmalate isomerase)	487070	480458	502658	527303	581038	617713	634144	604977	515907	514923	511545	519285	445339	535263	521947	558199	470507	585347	578566	484351		A0A140NE69	tr|A0A140NE69|A0A140NE69_ECOBD	A0A140NE69_ECOBD	unreviewed	leuC ECBD_3544	Escherichia coli (strain B / BL21-DE3)	466	4.2.1.33		499372	18028.1	609468	19399.1	515187	42360.3	529693	52547.1	1.22047	0.000363156	1.03167	0.573584	1.06072	0.380988		leucine biosynthetic process [GO:0009098]		3-isopropylmalate dehydratase activity [GO:0003861]; 4 iron, 4 sulfur cluster binding [GO:0051539]; metal ion binding [GO:0046872]; leucine biosynthetic process [GO:0009098]	3-isopropylmalate dehydratase activity [GO:0003861]; 4 iron, 4 sulfur cluster binding [GO:0051539]; metal ion binding [GO:0046872]
4-hydroxy-tetrahydrodipicolinate reductase (HTPA reductase) (EC 1.17.1.8)	3.34943e+06	3.40869e+06	3.3279e+06	3.55691e+06	2.869e+06	3.22243e+06	3.15116e+06	3.33365e+06	3.02654e+06	3.04805e+06	3.01451e+06	3.06007e+06	2.68848e+06	2.68745e+06	2.72102e+06	2.91944e+06	2.55748e+06	2.54487e+06	2.58001e+06	2.40009e+06		A0A140NEB2	tr|A0A140NEB2|A0A140NEB2_ECOBD	A0A140NEB2_ECOBD	unreviewed	dapB ECBD_3585	Escherichia coli (strain B / BL21-DE3)	273	1.17.1.8		3.41073e+06	89431.2	3.14406e+06	171606	2.7541e+06	96412.1	2.52061e+06	70711.3	0.921815	0.0542586	0.80748	0.000131699	0.739025	1.01408e-05		diaminopimelate biosynthetic process [GO:0019877]; lysine biosynthetic process via diaminopimelate [GO:0009089]	cytoplasm [GO:0005737]	cytoplasm [GO:0005737]; 4-hydroxy-tetrahydrodipicolinate reductase [GO:0008839]; NAD binding [GO:0051287]; NADP binding [GO:0050661]; oxidoreductase activity, acting on CH or CH2 groups, NAD or NADP as acceptor [GO:0016726]; diaminopimelate biosynthetic process [GO:0019877]; lysine biosynthetic process via diaminopimelate [GO:0009089]	4-hydroxy-tetrahydrodipicolinate reductase [GO:0008839]; NAD binding [GO:0051287]; NADP binding [GO:0050661]; oxidoreductase activity, acting on CH or CH2 groups, NAD or NADP as acceptor [GO:0016726]
Aspartokinase (EC 2.7.2.4)	2.05757e+06	1.84766e+06	1.62277e+06	1.76784e+06	1.41228e+06	1.35571e+06	1.48434e+06	1.36006e+06	1.52708e+06	1.60046e+06	1.53441e+06	1.59312e+06	1.40665e+06	1.5093e+06	1.47269e+06	1.49648e+06	1.4308e+06	1.51484e+06	1.43784e+06	1.37465e+06		A0A140NEC0	tr|A0A140NEC0|A0A140NEC0_ECOBD	A0A140NEC0_ECOBD	unreviewed	ECBD_4013	Escherichia coli (strain B / BL21-DE3)	449	2.7.2.4		1.82396e+06	157135	1.4031e+06	51920.5	1.47128e+06	39557.7	1.43953e+06	49899.8	0.76926	0.00454487	0.806641	0.00929044	0.789233	0.00681277		lysine biosynthetic process via diaminopimelate [GO:0009089]; threonine biosynthetic process [GO:0009088]		aspartate kinase activity [GO:0004072]; ATP binding [GO:0005524]; lysine biosynthetic process via diaminopimelate [GO:0009089]; threonine biosynthetic process [GO:0009088]	aspartate kinase activity [GO:0004072]; ATP binding [GO:0005524]
Homoserine O-succinyltransferase (HST) (EC 2.3.1.46) (Homoserine transsuccinylase) (HTS)	507526	480884	508298	530880	384000	364809	401558	342372	352948	360825	355855	357919	253980	293798	241604	306457	283043	440001	290575	255541		A0A140NEC9	tr|A0A140NEC9|A0A140NEC9_ECOBD	A0A140NEC9_ECOBD	unreviewed	metAS ECBD_4024	Escherichia coli (strain B / BL21-DE3)	309	2.3.1.46		506897	17707.4	373185	22031.5	273959	26905.8	317290	72037.3	0.736214	0.000178139	0.540464	1.58354e-05	0.625946	0.00443696		L-methionine biosynthetic process from homoserine via O-succinyl-L-homoserine and cystathionine [GO:0019281]	cytoplasm [GO:0005737]	cytoplasm [GO:0005737]; homoserine O-acetyltransferase activity [GO:0004414]; homoserine O-succinyltransferase activity [GO:0008899]; L-methionine biosynthetic process from homoserine via O-succinyl-L-homoserine and cystathionine [GO:0019281]	homoserine O-acetyltransferase activity [GO:0004414]; homoserine O-succinyltransferase activity [GO:0008899]
Bifunctional protein FolD [Includes: Methylenetetrahydrofolate dehydrogenase (EC 1.5.1.5); Methenyltetrahydrofolate cyclohydrolase (EC 3.5.4.9)]	2.33465e+06	2.40738e+06	2.214e+06	2.45236e+06	2.37519e+06	2.42564e+06	2.73844e+06	2.51045e+06	2.18162e+06	2.36048e+06	2.25447e+06	2.28763e+06	2.15288e+06	2.12011e+06	2.30225e+06	2.12988e+06	2.20226e+06	2.19178e+06	2.1454e+06	2.18216e+06		A0A140NEF5	tr|A0A140NEF5|A0A140NEF5_ECOBD	A0A140NEF5_ECOBD	unreviewed	folD ECBD_3129	Escherichia coli (strain B / BL21-DE3)	288	1.5.1.5; 3.5.4.9		2.35209e+06	90118	2.51243e+06	139150	2.17628e+06	73696.4	2.1804e+06	21420.7	1.06817	0.144927	0.925252	0.0398085	0.927004	0.018356		histidine biosynthetic process [GO:0000105]; methionine biosynthetic process [GO:0009086]; purine nucleotide biosynthetic process [GO:0006164]; tetrahydrofolate interconversion [GO:0035999]		methenyltetrahydrofolate cyclohydrolase activity [GO:0004477]; methylenetetrahydrofolate dehydrogenase (NADP+) activity [GO:0004488]; methylenetetrahydrofolate dehydrogenase [NAD(P)+] activity [GO:0004486]; histidine biosynthetic process [GO:0000105]; methionine biosynthetic process [GO:0009086]; purine nucleotide biosynthetic process [GO:0006164]; tetrahydrofolate interconversion [GO:0035999]	methenyltetrahydrofolate cyclohydrolase activity [GO:0004477]; methylenetetrahydrofolate dehydrogenase (NADP+) activity [GO:0004488]; methylenetetrahydrofolate dehydrogenase [NAD(P)+] activity [GO:0004486]
Acetylglutamate kinase (EC 2.7.2.8) (N-acetyl-L-glutamate 5-phosphotransferase) (NAG kinase) (NAGK)	5.8427e+06	4.02363e+06	5.4038e+06	4.61324e+06	5.32452e+06	3.3211e+06	3.75505e+06	2.96915e+06	3.40333e+06	3.41642e+06	3.49783e+06	3.32191e+06	2.30038e+06	1.89976e+06	2.19343e+06	1.68331e+06	3.31413e+06	2.45419e+06	2.4185e+06	1.67992e+06		A0A140NEG9	tr|A0A140NEG9|A0A140NEG9_ECOBD	A0A140NEG9_ECOBD	unreviewed	argB ECBD_4065	Escherichia coli (strain B / BL21-DE3)	258	2.7.2.8		4.97084e+06	702261	3.84245e+06	899811	2.01922e+06	243158	2.46669e+06	578714	0.772999	0.137685	0.406213	0.000465373	0.496231	0.00310606		arginine biosynthetic process via ornithine [GO:0042450]	cytoplasm [GO:0005737]	cytoplasm [GO:0005737]; acetylglutamate kinase activity [GO:0003991]; ATP binding [GO:0005524]; arginine biosynthetic process via ornithine [GO:0042450]	acetylglutamate kinase activity [GO:0003991]; ATP binding [GO:0005524]
Met repressor (Met regulon regulatory protein MetJ)	2.98652e+06	2.63722e+06	2.46583e+06	2.63635e+06	2.5784e+06	2.46176e+06	2.8933e+06	2.4167e+06	2.50689e+06	2.45434e+06	2.65203e+06	2.3092e+06	2.6787e+06	2.30251e+06	2.68712e+06	2.21688e+06	2.31597e+06	2.15093e+06	2.29314e+06	2.32202e+06		A0A140NEJ4	tr|A0A140NEJ4|A0A140NEJ4_ECOBD	A0A140NEJ4_ECOBD	unreviewed	metJ ECBD_4085	Escherichia coli (strain B / BL21-DE3)	105			2.68148e+06	189441	2.58754e+06	186132	2.4713e+06	213784	2.27052e+06	69877.9	0.964968	0.562595	0.92162	0.24964	0.84674	0.0124392		methionine biosynthetic process [GO:0009086]; negative regulation of transcription, DNA-templated [GO:0045892]	cytoplasm [GO:0005737]	cytoplasm [GO:0005737]; DNA binding [GO:0003677]; DNA-binding transcription factor activity [GO:0003700]; methionine biosynthetic process [GO:0009086]; negative regulation of transcription, DNA-templated [GO:0045892]	DNA binding [GO:0003677]; DNA-binding transcription factor activity [GO:0003700]
Dihydroxy-acid dehydratase (DAD) (EC 4.2.1.9)	1.26269e+07	1.25354e+07	1.20652e+07	1.23118e+07	9.60065e+06	9.97364e+06	1.04237e+07	1.04912e+07	1.00413e+07	1.02714e+07	1.01783e+07	1.01344e+07	7.78838e+06	8.64303e+06	9.08535e+06	9.61813e+06	8.30357e+06	8.99193e+06	8.56547e+06	7.69062e+06		A0A140NF10	tr|A0A140NF10|A0A140NF10_ECOBD	A0A140NF10_ECOBD	unreviewed	ilvD ECBD_4268	Escherichia coli (strain B / BL21-DE3)	616	4.2.1.9		1.23848e+07	217235	1.01223e+07	360969	8.78372e+06	670394	8.3879e+06	471618	0.817316	8.73815e-05	0.709233	0.000115662	0.677273	1.10143e-05		isoleucine biosynthetic process [GO:0009097]; valine biosynthetic process [GO:0009099]		4 iron, 4 sulfur cluster binding [GO:0051539]; dihydroxy-acid dehydratase activity [GO:0004160]; metal ion binding [GO:0046872]; isoleucine biosynthetic process [GO:0009097]; valine biosynthetic process [GO:0009099]	4 iron, 4 sulfur cluster binding [GO:0051539]; dihydroxy-acid dehydratase activity [GO:0004160]; metal ion binding [GO:0046872]
Bifunctional aspartokinase/homoserine dehydrogenase [Includes: Aspartokinase (EC 2.7.2.4); Homoserine dehydrogenase (EC 1.1.1.3)]	3.77129e+06	3.53599e+06	3.34678e+06	3.57781e+06	3.5992e+06	3.36142e+06	3.16452e+06	2.96125e+06	3.03053e+06	3.18496e+06	3.07329e+06	3.1422e+06	3.27356e+06	3.0916e+06	1.87328e+06	1.63999e+06	3.24429e+06	3.16902e+06	3.20536e+06	3.08604e+06		A0A140NF74	tr|A0A140NF74|A0A140NF74_ECOBD	A0A140NF74_ECOBD	unreviewed	ECBD_4083	Escherichia coli (strain B / BL21-DE3)	810	2.7.2.4; 1.1.1.3		3.55797e+06	150819	3.2716e+06	236204	2.46961e+06	720606	3.17618e+06	58451.3	0.919514	0.127146	0.694107	0.0428799	0.892695	0.00644166		lysine biosynthetic process via diaminopimelate [GO:0009089]; threonine biosynthetic process [GO:0009088]		aspartate kinase activity [GO:0004072]; ATP binding [GO:0005524]; homoserine dehydrogenase activity [GO:0004412]; NADP binding [GO:0050661]; lysine biosynthetic process via diaminopimelate [GO:0009089]; threonine biosynthetic process [GO:0009088]	aspartate kinase activity [GO:0004072]; ATP binding [GO:0005524]; homoserine dehydrogenase activity [GO:0004412]; NADP binding [GO:0050661]
5'-methylthioadenosine/S-adenosylhomocysteine nucleosidase (MTA/SAH nucleosidase) (MTAN) (EC 3.2.2.9) (5'-methylthioadenosine nucleosidase) (MTA nucleosidase) (S-adenosylhomocysteine nucleosidase) (AdoHcy nucleosidase) (SAH nucleosidase) (SRH nucleosidase)	4.84015e+06	4.28022e+06	4.73956e+06	4.95304e+06	3.46896e+06	3.63043e+06	3.81199e+06	3.97614e+06	3.88997e+06	4.17162e+06	4.03565e+06	4.02595e+06	3.52883e+06	3.5267e+06	3.69144e+06	3.9959e+06	3.48122e+06	3.37822e+06	3.65997e+06	3.54966e+06		A0A140NFE6	tr|A0A140NFE6|A0A140NFE6_ECOBD	A0A140NFE6_ECOBD	unreviewed	mtnN ECBD_3459	Escherichia coli (strain B / BL21-DE3)	232	3.2.2.9		4.70325e+06	255643	3.72188e+06	190459	3.68572e+06	191146	3.51727e+06	102527	0.791343	0.00177486	0.783654	0.00148512	0.747839	0.00029969		L-methionine salvage from methylthioadenosine [GO:0019509]; L-methionine salvage from S-adenosylmethionine [GO:0019284]; nucleoside catabolic process [GO:0009164]		adenosylhomocysteine nucleosidase activity [GO:0008782]; methylthioadenosine nucleosidase activity [GO:0008930]; L-methionine salvage from methylthioadenosine [GO:0019509]; L-methionine salvage from S-adenosylmethionine [GO:0019284]; nucleoside catabolic process [GO:0009164]	adenosylhomocysteine nucleosidase activity [GO:0008782]; methylthioadenosine nucleosidase activity [GO:0008930]
2-isopropylmalate synthase (EC 2.3.3.13) (Alpha-IPM synthase) (Alpha-isopropylmalate synthase)	137958	129580	150355	152004	171635	170363	173525	179572	148731	168585	153907	163409	147578	139460	161425	166117	195530	183197	182072	181775		A0A140NFP4	tr|A0A140NFP4|A0A140NFP4_ECOBD	A0A140NFP4_ECOBD	unreviewed	leuA ECBD_3542	Escherichia coli (strain B / BL21-DE3)	523	2.3.3.13		142474	9213.9	173774	3531.76	153645	10654.8	185644	5732.32	1.21968	0.00152343	1.0784	0.218708	1.303	0.000461283		leucine biosynthetic process [GO:0009098]		2-isopropylmalate synthase activity [GO:0003852]; leucine biosynthetic process [GO:0009098]	2-isopropylmalate synthase activity [GO:0003852]
Carbamoyl-phosphate synthase small chain (EC 6.3.5.5) (Carbamoyl-phosphate synthetase glutamine chain)	2.12322e+07	2.00297e+07	1.81915e+07	1.91663e+07	1.38652e+07	1.29445e+07	1.41179e+07	1.33453e+07	1.45732e+07	1.45784e+07	1.43264e+07	1.48252e+07	1.10173e+07	1.22769e+07	1.19202e+07	1.24716e+07	1.1438e+07	1.25913e+07	1.20132e+07	9.825e+06		A0A140NFT4	tr|A0A140NFT4|A0A140NFT4_ECOBD	A0A140NFT4_ECOBD	unreviewed	carA ECBD_3583	Escherichia coli (strain B / BL21-DE3)	382	6.3.5.5		1.96549e+07	1.11899e+06	1.35682e+07	455271	1.19215e+07	558239	1.14669e+07	1.03192e+06	0.690323	0.000125217	0.60654	3.90918e-05	0.58341	8.65723e-05		'de novo' pyrimidine nucleobase biosynthetic process [GO:0006207]; 'de novo' UMP biosynthetic process [GO:0044205]; arginine biosynthetic process [GO:0006526]; glutamine metabolic process [GO:0006541]		ATP binding [GO:0005524]; carbamoyl-phosphate synthase (glutamine-hydrolyzing) activity [GO:0004088]; 'de novo' pyrimidine nucleobase biosynthetic process [GO:0006207]; 'de novo' UMP biosynthetic process [GO:0044205]; arginine biosynthetic process [GO:0006526]; glutamine metabolic process [GO:0006541]	ATP binding [GO:0005524]; carbamoyl-phosphate synthase (glutamine-hydrolyzing) activity [GO:0004088]
Homoserine kinase (HK) (HSK) (EC 2.7.1.39)	1.48732e+06	1.65081e+06	1.65887e+06	1.38405e+06	1.46535e+06	1.19111e+06	1.11289e+06	1.21481e+06	1.60525e+06	1.24432e+06	1.46272e+06	1.38685e+06	1.37314e+06	1.13664e+06	1.31321e+06	1.27333e+06	1.38958e+06	1.29256e+06	1.1358e+06	1.27383e+06		A0A140NFW3	tr|A0A140NFW3|A0A140NFW3_ECOBD	A0A140NFW3_ECOBD	unreviewed	thrB ECBD_3615	Escherichia coli (strain B / BL21-DE3)	310	2.7.1.39		1.54527e+06	115536	1.24604e+06	132119	1.27408e+06	86939.9	1.27294e+06	90551.8	0.806361	0.0255154	0.824505	0.0174994	0.82377	0.0182929		threonine biosynthetic process [GO:0009088]	cytoplasm [GO:0005737]	cytoplasm [GO:0005737]; ATP binding [GO:0005524]; homoserine kinase activity [GO:0004413]; threonine biosynthetic process [GO:0009088]	ATP binding [GO:0005524]; homoserine kinase activity [GO:0004413]
Carbamoyl-phosphate synthase large chain (EC 6.3.5.5) (Carbamoyl-phosphate synthetase ammonia chain)	6.93979e+07	6.83697e+07	6.22181e+07	6.36679e+07	4.60194e+07	4.60646e+07	4.68326e+07	4.63524e+07	4.89348e+07	4.9729e+07	4.8913e+07	4.97508e+07	3.7592e+07	3.91454e+07	4.01953e+07	3.98912e+07	4.05923e+07	4.23698e+07	3.91458e+07	3.65003e+07		A0A140NFY3	tr|A0A140NFY3|A0A140NFY3_ECOBD	A0A140NFY3_ECOBD	unreviewed	carB ECBD_3582	Escherichia coli (strain B / BL21-DE3)	1073	6.3.5.5		6.59134e+07	3.03612e+06	4.63172e+07	323770	3.9206e+07	1.00708e+06	3.96521e+07	2.14824e+06	0.702698	3.15845e-05	0.59481	6.85169e-06	0.601578	1.81936e-05		'de novo' UMP biosynthetic process [GO:0044205]; arginine biosynthetic process [GO:0006526]		ATP binding [GO:0005524]; carbamoyl-phosphate synthase (glutamine-hydrolyzing) activity [GO:0004088]; metal ion binding [GO:0046872]; 'de novo' UMP biosynthetic process [GO:0044205]; arginine biosynthetic process [GO:0006526]	ATP binding [GO:0005524]; carbamoyl-phosphate synthase (glutamine-hydrolyzing) activity [GO:0004088]; metal ion binding [GO:0046872]
Diaminopimelate epimerase (DAP epimerase) (EC 5.1.1.7) (PLP-independent amino acid racemase)	155008	146038	155783	161886	162639	135520	233290	146220	130678	155195	149344	136529	120840	156098	130105	176353	122034	581034	764794	109000		A0A140NG64	tr|A0A140NG64|A0A140NG64_ECOBD	A0A140NG64_ECOBD	unreviewed	dapF ECBD_4232	Escherichia coli (strain B / BL21-DE3)	274	5.1.1.7		154679	5655.37	169417	38120.8	145849	21845.4	394216	286208	1.09528	0.532318	0.942915	0.523192	2.54861	0.197423		lysine biosynthetic process via diaminopimelate [GO:0009089]	cytoplasm [GO:0005737]	cytoplasm [GO:0005737]; diaminopimelate epimerase activity [GO:0008837]; lysine biosynthetic process via diaminopimelate [GO:0009089]	diaminopimelate epimerase activity [GO:0008837]
Ornithine carbamoyltransferase (OTCase) (EC 2.1.3.3)	6.46597e+06	6.17732e+06	6.54634e+06	6.91395e+06	5.74515e+06	5.77336e+06	5.94766e+06	5.83143e+06	5.48996e+06	5.40724e+06	5.47597e+06	5.42123e+06	4.10246e+06	4.7535e+06	4.99548e+06	4.92844e+06	4.55439e+06	4.64867e+06	4.83465e+06	4.56373e+06		A0A140NGB9	tr|A0A140NGB9|A0A140NGB9_ECOBD	A0A140NGB9_ECOBD	unreviewed	argI ECBD_3782	Escherichia coli (strain B / BL21-DE3)	334	2.1.3.3		6.5259e+06	262724	5.8244e+06	77665.4	4.69497e+06	353309	4.65036e+06	112564	0.892506	0.00439932	0.719437	0.000362563	0.712601	2.77955e-05		arginine biosynthetic process [GO:0006526]	cytoplasm [GO:0005737]	cytoplasm [GO:0005737]; amino acid binding [GO:0016597]; ornithine carbamoyltransferase activity [GO:0004585]; arginine biosynthetic process [GO:0006526]	amino acid binding [GO:0016597]; ornithine carbamoyltransferase activity [GO:0004585]
N-acetyl-gamma-glutamyl-phosphate reductase (AGPR) (EC 1.2.1.38) (N-acetyl-glutamate semialdehyde dehydrogenase) (NAGSA dehydrogenase)	6.77377e+06	5.90349e+06	6.45532e+06	7.00701e+06	6.40665e+06	6.63616e+06	7.27197e+06	6.60953e+06	5.63193e+06	6.01395e+06	5.70228e+06	5.9436e+06	4.83625e+06	5.82648e+06	4.99005e+06	5.73224e+06	4.60373e+06	7.91077e+06	5.15885e+06	4.2016e+06		A0A140NH47	tr|A0A140NH47|A0A140NH47_ECOBD	A0A140NH47_ECOBD	unreviewed	argC ECBD_4066	Escherichia coli (strain B / BL21-DE3)	334	1.2.1.38		6.5349e+06	413810	6.73108e+06	324653	5.34626e+06	437774	5.46874e+06	1.4503e+06	1.03002	0.54216	0.818109	0.0141847	0.836852	0.266684		arginine biosynthetic process [GO:0006526]	cytoplasm [GO:0005737]	cytoplasm [GO:0005737]; N-acetyl-gamma-glutamyl-phosphate reductase activity [GO:0003942]; NAD binding [GO:0051287]; protein dimerization activity [GO:0046983]; arginine biosynthetic process [GO:0006526]	N-acetyl-gamma-glutamyl-phosphate reductase activity [GO:0003942]; NAD binding [GO:0051287]; protein dimerization activity [GO:0046983]
Alanine racemase (EC 5.1.1.1)	2.07322e+06	2.03693e+06	2.0089e+06	2.14655e+06	2.50614e+06	2.47842e+06	2.48403e+06	2.46044e+06	2.12701e+06	2.14312e+06	2.14926e+06	2.12088e+06	1.96891e+06	2.0753e+06	2.0382e+06	2.14441e+06	1.86149e+06	1.94818e+06	1.85581e+06	1.82609e+06		A0A140NHE6	tr|A0A140NHE6|A0A140NHE6_ECOBD	A0A140NHE6_ECOBD	unreviewed	ECBD_3980	Escherichia coli (strain B / BL21-DE3)	359	5.1.1.1		2.0664e+06	51589.8	2.48226e+06	16310.5	2.05671e+06	63421	1.87289e+06	45498	1.20125	1.11124e-05	0.995309	0.844067	0.906354	0.00278706		D-alanine biosynthetic process [GO:0030632]		alanine racemase activity [GO:0008784]; pyridoxal phosphate binding [GO:0030170]; D-alanine biosynthetic process [GO:0030632]	alanine racemase activity [GO:0008784]; pyridoxal phosphate binding [GO:0030170]
Branched-chain-amino-acid aminotransferase (BCAT) (EC 2.6.1.42)	7.3738e+06	7.28464e+06	7.49898e+06	7.69331e+06	5.76522e+06	5.7662e+06	6.24699e+06	6.22391e+06	5.95945e+06	6.0416e+06	5.97249e+06	6.02856e+06	4.87376e+06	4.73989e+06	5.23558e+06	5.25589e+06	4.98657e+06	5.08597e+06	4.93503e+06	4.52332e+06		A0A140NHP0	tr|A0A140NHP0|A0A140NHP0_ECOBD	A0A140NHP0_ECOBD	unreviewed	ilvE ECBD_4269	Escherichia coli (strain B / BL21-DE3)	309	2.6.1.42		7.46268e+06	153382	6.00058e+06	235013	5.02628e+06	224616	4.88272e+06	214475	0.804078	0.00010371	0.673522	4.53614e-06	0.654285	2.69848e-06		isoleucine biosynthetic process [GO:0009097]; leucine biosynthetic process [GO:0009098]; valine biosynthetic process [GO:0009099]		L-isoleucine transaminase activity [GO:0052656]; L-leucine transaminase activity [GO:0052654]; L-valine transaminase activity [GO:0052655]; isoleucine biosynthetic process [GO:0009097]; leucine biosynthetic process [GO:0009098]; valine biosynthetic process [GO:0009099]	L-isoleucine transaminase activity [GO:0052656]; L-leucine transaminase activity [GO:0052654]; L-valine transaminase activity [GO:0052655]
Methylenetetrahydrofolate reductase (EC 1.5.1.20)	830312	630208	570954	585468	315953	315690	302459	308185	408193	438579	421043	425730	307772	263497	301448	315737	349723	296873	342146	290298		A0A140NHQ0	tr|A0A140NHQ0|A0A140NHQ0_ECOBD	A0A140NHQ0_ECOBD	unreviewed	ECBD_4082	Escherichia coli (strain B / BL21-DE3)	296	1.5.1.20		654235	103977	310572	5627.11	297113	20057.8	319760	26413.9	0.47471	0.00124161	0.454138	0.00110973	0.488754	0.00166362		methionine biosynthetic process [GO:0009086]; tetrahydrofolate interconversion [GO:0035999]	cytosol [GO:0005829]	cytosol [GO:0005829]; methylenetetrahydrofolate reductase (NAD(P)H) activity [GO:0004489]; methionine biosynthetic process [GO:0009086]; tetrahydrofolate interconversion [GO:0035999]	methylenetetrahydrofolate reductase (NAD(P)H) activity [GO:0004489]
Ketol-acid reductoisomerase (NADP(+)) (KARI) (EC 1.1.1.86) (Acetohydroxy-acid isomeroreductase) (AHIR) (Alpha-keto-beta-hydroxylacyl reductoisomerase)	5.43063e+07	5.48318e+07	4.47444e+07	4.49354e+07	2.58691e+07	2.56695e+07	2.82468e+07	2.66366e+07	3.4044e+07	3.44845e+07	3.41321e+07	3.43964e+07	2.58467e+07	2.71021e+07	3.05583e+07	3.05037e+07	2.66522e+07	2.8682e+07	3.06472e+07	2.95669e+07		A0A140NI72	tr|A0A140NI72|A0A140NI72_ECOBD	A0A140NI72_ECOBD	unreviewed	ilvC ECBD_4265	Escherichia coli (strain B / BL21-DE3)	491	1.1.1.86		4.97045e+07	4.86857e+06	2.66055e+07	1.01405e+06	2.85027e+07	2.07637e+06	2.8887e+07	1.46603e+06	0.535273	0.000197215	0.573443	0.000444357	0.581176	0.000394631		isoleucine biosynthetic process [GO:0009097]; valine biosynthetic process [GO:0009099]		isomerase activity [GO:0016853]; ketol-acid reductoisomerase activity [GO:0004455]; magnesium ion binding [GO:0000287]; isoleucine biosynthetic process [GO:0009097]; valine biosynthetic process [GO:0009099]	isomerase activity [GO:0016853]; ketol-acid reductoisomerase activity [GO:0004455]; magnesium ion binding [GO:0000287]
5-methyltetrahydropteroyltriglutamate--homocysteine methyltransferase (EC 2.1.1.14) (Cobalamin-independent methionine synthase) (Methionine synthase, vitamin-B12 independent isozyme)	2.99252e+07	3.04988e+07	3.11539e+07	3.31956e+07	9.81103e+06	1.00459e+07	1.11411e+07	1.08262e+07	1.71925e+07	1.72404e+07	1.72017e+07	1.72312e+07	8.93219e+06	1.04417e+07	1.16391e+07	1.18058e+07	1.255e+07	1.36175e+07	1.19698e+07	1.064e+07		A0A140SS95	tr|A0A140SS95|A0A140SS95_ECOBD	A0A140SS95_ECOBD	unreviewed	metE ECBD_4209	Escherichia coli (strain B / BL21-DE3)	753	2.1.1.14		3.11934e+07	1.23505e+06	1.04561e+07	545580	1.07047e+07	1.15072e+06	1.21943e+07	1.07449e+06	0.335201	1.86276e-07	0.343173	7.5472e-07	0.390927	9.84198e-07		methionine biosynthetic process [GO:0009086]		5-methyltetrahydropteroyltriglutamate-homocysteine S-methyltransferase activity [GO:0003871]; zinc ion binding [GO:0008270]; methionine biosynthetic process [GO:0009086]	5-methyltetrahydropteroyltriglutamate-homocysteine S-methyltransferase activity [GO:0003871]; zinc ion binding [GO:0008270]
Glutamine synthetase (EC 6.3.1.2)	3.44092e+07	3.35781e+07	3.68747e+07	3.88864e+07	2.2682e+07	2.15885e+07	2.50263e+07	2.52111e+07	2.34608e+07	2.28115e+07	2.31021e+07	2.31702e+07	1.2204e+07	1.51834e+07	1.48736e+07	1.54885e+07	1.37438e+07	1.45983e+07	1.56745e+07	1.25391e+07		A0A140SSA2	tr|A0A140SSA2|A0A140SSA2_ECOBD	A0A140SSA2_ECOBD	unreviewed	ECBD_4157	Escherichia coli (strain B / BL21-DE3)	469	6.3.1.2		3.59371e+07	2.09026e+06	2.3627e+07	1.5424e+06	1.44374e+07	1.30767e+06	1.41389e+07	1.1494e+06	0.657453	0.000176423	0.401741	5.31211e-06	0.393436	4.03492e-06		glutamine biosynthetic process [GO:0006542]	cytoplasm [GO:0005737]	cytoplasm [GO:0005737]; ATP binding [GO:0005524]; glutamate-ammonia ligase activity [GO:0004356]; glutamine biosynthetic process [GO:0006542]	ATP binding [GO:0005524]; glutamate-ammonia ligase activity [GO:0004356]
Acetolactate synthase (EC 2.2.1.6)	1.08629e+06	1.06738e+06	958653	984249	800492	767620	782970	730683	829223	847253	820329	856147	648537	692541	739658	749999	762969	840824	811894	757974		A0A140SSA7	tr|A0A140SSA7|A0A140SSA7_ECOBD	A0A140SSA7_ECOBD	unreviewed	ECBD_4271	Escherichia coli (strain B / BL21-DE3)	548	2.2.1.6		1.02414e+06	53880.7	770441	25732.7	707684	40436.8	793415	34540.2	0.752278	0.00032236	0.691	0.000185218	0.774711	0.000781605		isoleucine biosynthetic process [GO:0009097]; valine biosynthetic process [GO:0009099]		acetolactate synthase activity [GO:0003984]; flavin adenine dinucleotide binding [GO:0050660]; magnesium ion binding [GO:0000287]; thiamine pyrophosphate binding [GO:0030976]; isoleucine biosynthetic process [GO:0009097]; valine biosynthetic process [GO:0009099]	acetolactate synthase activity [GO:0003984]; flavin adenine dinucleotide binding [GO:0050660]; magnesium ion binding [GO:0000287]; thiamine pyrophosphate binding [GO:0030976]
L-threonine 3-dehydrogenase (TDH) (EC 1.1.1.103)	1.22028e+07	1.4602e+07	1.48246e+07	1.39106e+07	9.22448e+06	1.06128e+07	1.23994e+07	1.18968e+07	1.03278e+07	1.0528e+07	1.02756e+07	1.05802e+07	6.17664e+06	9.78379e+06	8.19584e+06	8.8913e+06	7.13623e+06	8.69799e+06	8.62531e+06	6.89714e+06		A0A140N1Y4	tr|A0A140N1Y4|A0A140N1Y4_ECOBD	A0A140N1Y4_ECOBD	unreviewed	tdh ECBD_0109	Escherichia coli (strain B / BL21-DE3)	341	1.1.1.103		1.3885e+07	1.02803e+06	1.10334e+07	1.23092e+06	8.26189e+06	1.329e+06	7.83917e+06	827214	0.794626	0.0216696	0.595023	0.00115494	0.564579	0.000212734		L-threonine catabolic process to glycine [GO:0019518]	cytoplasm [GO:0005737]	cytoplasm [GO:0005737]; L-threonine 3-dehydrogenase activity [GO:0008743]; zinc ion binding [GO:0008270]; L-threonine catabolic process to glycine [GO:0019518]	L-threonine 3-dehydrogenase activity [GO:0008743]; zinc ion binding [GO:0008270]
2-amino-3-ketobutyrate coenzyme A ligase (AKB ligase) (EC 2.3.1.29) (Glycine acetyltransferase)	3.53718e+07	3.48034e+07	3.63573e+07	3.6722e+07	2.57824e+07	2.50984e+07	2.83608e+07	2.77824e+07	2.64205e+07	2.58976e+07	2.60862e+07	2.62318e+07	1.85048e+07	1.94478e+07	2.02692e+07	2.02237e+07	1.84319e+07	1.8326e+07	1.97394e+07	1.7379e+07		A0A140N487	tr|A0A140N487|A0A140N487_ECOBD	A0A140N487_ECOBD	unreviewed	kbl ECBD_0108	Escherichia coli (strain B / BL21-DE3)	398	2.3.1.29		3.58136e+07	764287	2.6756e+07	1.3532e+06	1.96114e+07	717454	1.84691e+07	840193	0.74709	5.48889e-05	0.547595	1.79401e-07	0.5157	1.92778e-07		biosynthetic process [GO:0009058]; L-threonine catabolic process to glycine [GO:0019518]		glycine C-acetyltransferase activity [GO:0008890]; ligase activity [GO:0016874]; pyridoxal phosphate binding [GO:0030170]; biosynthetic process [GO:0009058]; L-threonine catabolic process to glycine [GO:0019518]	glycine C-acetyltransferase activity [GO:0008890]; ligase activity [GO:0016874]; pyridoxal phosphate binding [GO:0030170]
Glycine dehydrogenase (decarboxylating) (EC 1.4.4.2) (Glycine cleavage system P-protein) (Glycine decarboxylase) (Glycine dehydrogenase (aminomethyl-transferring))	4.32572e+07	4.01423e+07	5.06128e+07	5.1849e+07	3.587e+07	3.43002e+07	4.0873e+07	3.92656e+07	3.22754e+07	3.16416e+07	3.20449e+07	3.18721e+07	1.86289e+07	2.17349e+07	2.07396e+07	2.1487e+07	1.77724e+07	1.86664e+07	1.97921e+07	1.51781e+07		A0A140N4G4	tr|A0A140N4G4|A0A140N4G4_ECOBD	A0A140N4G4_ECOBD	unreviewed	gcvP ECBD_0834	Escherichia coli (strain B / BL21-DE3)	957	1.4.4.2		4.64653e+07	4.91065e+06	3.75772e+07	2.61561e+06	2.06476e+07	1.22173e+06	1.78522e+07	1.70172e+06	0.808714	0.0325536	0.444365	0.000116692	0.384206	7.58989e-05		glycine decarboxylation via glycine cleavage system [GO:0019464]		glycine dehydrogenase (decarboxylating) activity [GO:0004375]; glycine decarboxylation via glycine cleavage system [GO:0019464]	glycine dehydrogenase (decarboxylating) activity [GO:0004375]
Biosynthetic arginine decarboxylase (ADC) (EC 4.1.1.19)	1.45992e+07	1.68382e+07	1.73997e+07	1.77925e+07	1.36364e+07	1.62892e+07	1.57405e+07	1.65883e+07	1.46334e+07	1.46318e+07	1.47294e+07	1.45358e+07	1.16731e+07	1.47897e+07	1.39643e+07	1.45919e+07	1.17487e+07	1.26116e+07	1.33638e+07	1.16936e+07		A0A140N5H6	tr|A0A140N5H6|A0A140N5H6_ECOBD	A0A140N5H6_ECOBD	unreviewed	speA ECBD_0800	Escherichia coli (strain B / BL21-DE3)	658	4.1.1.19		1.66574e+07	1.23573e+06	1.55636e+07	1.15345e+06	1.37548e+07	1.23987e+06	1.23545e+07	687138	0.934335	0.305234	0.825745	0.028352	0.74168	0.00188126		arginine catabolic process [GO:0006527]; putrescine biosynthetic process [GO:0009446]; spermidine biosynthetic process [GO:0008295]		arginine decarboxylase activity [GO:0008792]; metal ion binding [GO:0046872]; arginine catabolic process [GO:0006527]; putrescine biosynthetic process [GO:0009446]; spermidine biosynthetic process [GO:0008295]	arginine decarboxylase activity [GO:0008792]; metal ion binding [GO:0046872]
Glutarate 2-hydroxylase (G-2-H) (EC 1.14.11.-)	247315	263536	354245	436822	93373.9	97594.2	119970	102677	136094	139795	143212	132677	19149.3	33863.4	33756.4	26714.5	34250.5	37191.7	55030.9	26951.7		A0A140N6S1	tr|A0A140N6S1|A0A140N6S1_ECOBD	A0A140N6S1_ECOBD	unreviewed	glaH ECBD_1060	Escherichia coli (strain B / BL21-DE3)	325	1.14.11.-		325479	76110.6	103404	10115.7	28370.9	6061.2	38356.2	10323.8	0.317697	0.00242872	0.0871665	0.000519648	0.117845	0.000644475		L-lysine catabolic process [GO:0019477]		dioxygenase activity [GO:0051213]; ferrous iron binding [GO:0008198]; oxidoreductase activity, acting on paired donors, with incorporation or reduction of molecular oxygen, with 2-oxoglutarate as one donor, and the other dehydrogenated [GO:0050498]; L-lysine catabolic process [GO:0019477]	dioxygenase activity [GO:0051213]; ferrous iron binding [GO:0008198]; oxidoreductase activity, acting on paired donors, with incorporation or reduction of molecular oxygen, with 2-oxoglutarate as one donor, and the other dehydrogenated [GO:0050498]
Glutamine amidotransferase of anthranilate synthase	58852.6	59514.9	50822	68767.2	64613.9	47131	72776.8	53748.7	52632.2	56229.9	49652.9	59209.2	53892.7	45992.9	47628.4	55668.5	59907.9	54422	55260.7	45197.5		A0A140N6U8	tr|A0A140N6U8|A0A140N6U8_ECOBD	A0A140N6U8_ECOBD	unreviewed	ECBD_0388	Escherichia coli (strain B / BL21-DE3)	187			59489.2	6356.23	59567.6	9854.92	50795.6	4075.36	53697	5333.55	1.00132	0.991133	0.853863	0.0931649	0.902635	0.272113		glutamine metabolic process [GO:0006541]		transferase activity [GO:0016740]; glutamine metabolic process [GO:0006541]	transferase activity [GO:0016740]
Succinic semialdehyde dehydrogenase	2.94797e+06	2.35001e+06	3.29317e+06	3.37062e+06	2.37579e+06	2.23371e+06	2.36449e+06	2.30642e+06	2.02362e+06	2.0085e+06	2.04443e+06	1.98769e+06	1.05285e+06	1.22038e+06	1.27481e+06	1.21885e+06	1.36092e+06	1.15612e+06	1.41484e+06	1.19173e+06		A0A140N6Z3	tr|A0A140N6Z3|A0A140N6Z3_ECOBD	A0A140N6Z3_ECOBD	unreviewed	ECBD_1058	Escherichia coli (strain B / BL21-DE3)	482			2.99044e+06	402534	2.3201e+06	56396.5	1.19172e+06	83284.9	1.2809e+06	109390	0.77584	0.0289349	0.39851	0.000274272	0.428333	0.000392532		gamma-aminobutyric acid catabolic process [GO:0009450]		succinate-semialdehyde dehydrogenase [NAD(P)+] activity [GO:0009013]; gamma-aminobutyric acid catabolic process [GO:0009450]	succinate-semialdehyde dehydrogenase [NAD(P)+] activity [GO:0009013]
4-aminobutyrate aminotransferase	1.51011e+06	1.53427e+06	2.33207e+06	2.32044e+06	1.07631e+06	1.14424e+06	1.21517e+06	1.25621e+06	1.20838e+06	1.23234e+06	1.24491e+06	1.19581e+06	596597	763329	697745	770739	667184	883597	992859	571745		A0A140N7B3	tr|A0A140N7B3|A0A140N7B3_ECOBD	A0A140N7B3_ECOBD	unreviewed	ECBD_1057	Escherichia coli (strain B / BL21-DE3)	426			1.92422e+06	402146	1.17299e+06	68699.5	707102	69839.3	778846	167432	0.609589	0.0188507	0.367474	0.00208483	0.404759	0.00387454		gamma-aminobutyric acid metabolic process [GO:0009448]		4-aminobutyrate transaminase activity [GO:0003867]; pyridoxal phosphate binding [GO:0030170]; gamma-aminobutyric acid metabolic process [GO:0009448]	4-aminobutyrate transaminase activity [GO:0003867]; pyridoxal phosphate binding [GO:0030170]
Phosphoribosylformylglycinamidine synthase (FGAM synthase) (FGAMS) (EC 6.3.5.3) (Formylglycinamide ribonucleotide amidotransferase) (FGAR amidotransferase) (FGAR-AT)	8.21225e+06	7.50367e+06	7.00997e+06	7.49833e+06	6.6924e+06	6.58151e+06	6.98874e+06	6.86603e+06	6.97521e+06	7.12786e+06	6.95607e+06	7.14701e+06	7.37783e+06	6.88559e+06	6.86879e+06	7.04656e+06	6.65222e+06	6.79716e+06	6.59207e+06	6.15828e+06		A0A140N7I9	tr|A0A140N7I9|A0A140N7I9_ECOBD	A0A140N7I9_ECOBD	unreviewed	purL ECBD_1127	Escherichia coli (strain B / BL21-DE3)	1295	6.3.5.3		7.55605e+06	428626	6.78217e+06	156546	7.04469e+06	204474	6.54993e+06	238093	0.897581	0.0260343	0.932324	0.111443	0.866846	0.0120116		'de novo' IMP biosynthetic process [GO:0006189]; glutamine metabolic process [GO:0006541]	cytoplasm [GO:0005737]	cytoplasm [GO:0005737]; ATP binding [GO:0005524]; metal ion binding [GO:0046872]; phosphoribosylformylglycinamidine synthase activity [GO:0004642]; 'de novo' IMP biosynthetic process [GO:0006189]; glutamine metabolic process [GO:0006541]	ATP binding [GO:0005524]; metal ion binding [GO:0046872]; phosphoribosylformylglycinamidine synthase activity [GO:0004642]
Cystathionine beta-lyase	1.27454e+06	1.33036e+06	1.25163e+06	1.32788e+06	1.04772e+06	1.06873e+06	1.14988e+06	1.10271e+06	1.16499e+06	1.0966e+06	1.11601e+06	1.14558e+06	817449	961946	1.03859e+06	873581	1.05092e+06	766496	974536	811683		A0A140N7T9	tr|A0A140N7T9|A0A140N7T9_ECOBD	A0A140N7T9_ECOBD	unreviewed	ECBD_0732	Escherichia coli (strain B / BL21-DE3)	395			1.2961e+06	34006.7	1.09226e+06	38623.1	922891	84351.7	900910	116140	0.842727	0.000472115	0.712051	0.000389816	0.695091	0.00131149		transsulfuration [GO:0019346]		cystathionine beta-lyase activity [GO:0004121]; pyridoxal phosphate binding [GO:0030170]; transsulfuration [GO:0019346]	cystathionine beta-lyase activity [GO:0004121]; pyridoxal phosphate binding [GO:0030170]
Ornithine decarboxylase (EC 4.1.1.17)	742751	721361	686116	731069	848773	761847	812963	739919	684290	706033	723784	666538	511077	613702	673408	628448	572453	642876	652022	572038		A0A140N7X9	tr|A0A140N7X9|A0A140N7X9_ECOBD	A0A140N7X9_ECOBD	unreviewed	ECBD_0772	Escherichia coli (strain B / BL21-DE3)	711	4.1.1.17		720324	21152.4	790875	42659.2	606659	59404.6	609847	37741	1.09794	0.0425435	0.842203	0.0205298	0.846629	0.00445726		cellular amino acid metabolic process [GO:0006520]	cytoplasm [GO:0005737]	cytoplasm [GO:0005737]; ornithine decarboxylase activity [GO:0004586]; cellular amino acid metabolic process [GO:0006520]	ornithine decarboxylase activity [GO:0004586]
Agmatinase (EC 3.5.3.11) (Agmatine ureohydrolase) (AUH)	9.4495e+06	8.4073e+06	8.85747e+06	9.61271e+06	8.47369e+06	8.31672e+06	8.31756e+06	8.61933e+06	8.27895e+06	8.11572e+06	8.14574e+06	8.24893e+06	7.93887e+06	7.08543e+06	7.67446e+06	7.66019e+06	7.37881e+06	6.89764e+06	7.03993e+06	6.92916e+06		A0A140N813	tr|A0A140N813|A0A140N813_ECOBD	A0A140N813_ECOBD	unreviewed	speB ECBD_0801	Escherichia coli (strain B / BL21-DE3)	306	3.5.3.11		9.08175e+06	480194	8.43182e+06	125714	7.58974e+06	311595	7.06138e+06	190734	0.928436	0.0638574	0.835714	0.00404117	0.777536	0.000506256		putrescine biosynthetic process from arginine [GO:0033388]; spermidine biosynthetic process [GO:0008295]		agmatinase activity [GO:0008783]; manganese ion binding [GO:0030145]; putrescine biosynthetic process from arginine [GO:0033388]; spermidine biosynthetic process [GO:0008295]	agmatinase activity [GO:0008783]; manganese ion binding [GO:0030145]
Glycine cleavage system H protein	2.69528e+06	750823	1.21989e+06	1.93878e+06	3.02294e+06	1.70892e+06	1.05195e+06	1.31148e+06	1.28203e+06	1.38949e+06	1.26392e+06	1.4076e+06	1.65921e+06	801061	794708	719073	1.26703e+06	568486	1.05522e+06	789570		A0A140N844	tr|A0A140N844|A0A140N844_ECOBD	A0A140N844_ECOBD	unreviewed	gcvH ECBD_0833	Escherichia coli (strain B / BL21-DE3)	129			1.65119e+06	736463	1.77382e+06	758183	993512	385689	920078	264239	1.07427	0.847376	0.601694	0.21967	0.55722	0.156693		glycine decarboxylation via glycine cleavage system [GO:0019464]	glycine cleavage complex [GO:0005960]	glycine cleavage complex [GO:0005960]; glycine decarboxylation via glycine cleavage system [GO:0019464]
Aminomethyltransferase (EC 2.1.2.10) (Glycine cleavage system T protein)	1.69037e+07	1.6495e+07	2.08668e+07	2.16958e+07	1.57726e+07	1.4564e+07	1.70184e+07	1.71366e+07	1.29524e+07	1.25616e+07	1.28277e+07	1.26863e+07	6.72749e+06	8.14153e+06	8.13835e+06	7.86649e+06	6.85418e+06	6.88261e+06	7.51738e+06	6.04915e+06		A0A140N8G3	tr|A0A140N8G3|A0A140N8G3_ECOBD	A0A140N8G3_ECOBD	unreviewed	gcvT ECBD_0832	Escherichia coli (strain B / BL21-DE3)	364	2.1.2.10		1.89903e+07	2.31419e+06	1.61229e+07	1.04671e+06	7.71847e+06	582930	6.82583e+06	520936	0.849006	0.0983195	0.406442	0.000179694	0.359437	0.000113381		glycine decarboxylation via glycine cleavage system [GO:0019464]		aminomethyltransferase activity [GO:0004047]; transaminase activity [GO:0008483]; glycine decarboxylation via glycine cleavage system [GO:0019464]	aminomethyltransferase activity [GO:0004047]; transaminase activity [GO:0008483]
4-aminobutyrate aminotransferase	195163	65295.6	65297.5	262971	117085	75504.7	129829	91799.4	150176	150049	75505.1	224720	56539.2	175713	78427.9	139904	59545	140901	144990	54022.7		A0A140N8G5	tr|A0A140N8G5|A0A140N8G5_ECOBD	A0A140N8G5_ECOBD	unreviewed	ECBD_2315	Escherichia coli (strain B / BL21-DE3)	421			147182	85322.6	103554	21203.7	112646	47537.5	99864.5	43149	0.703582	0.423074	0.765353	0.562725	0.678511	0.424261		gamma-aminobutyric acid metabolic process [GO:0009448]		4-aminobutyrate transaminase activity [GO:0003867]; pyridoxal phosphate binding [GO:0030170]; gamma-aminobutyric acid metabolic process [GO:0009448]	4-aminobutyrate transaminase activity [GO:0003867]; pyridoxal phosphate binding [GO:0030170]
N-succinylglutamate 5-semialdehyde dehydrogenase (EC 1.2.1.71) (Succinylglutamic semialdehyde dehydrogenase) (SGSD)	189329	250469	260754	259396	134266	157988	153302	187373	159320	191614	176324	174610	75364.7	158272	123684	133318	92665.5	195305	168573	112473		A0A140N931	tr|A0A140N931|A0A140N931_ECOBD	A0A140N931_ECOBD	unreviewed	astD ECBD_1899	Escherichia coli (strain B / BL21-DE3)	492	1.2.1.71		239987	29513.1	158232	19025.8	122660	30081.9	142254	41391.6	0.659336	0.00685947	0.511109	0.00293349	0.592759	0.0158089		arginine catabolic process to glutamate [GO:0019544]; arginine catabolic process to succinate [GO:0019545]		succinylglutamate-semialdehyde dehydrogenase activity [GO:0043824]; arginine catabolic process to glutamate [GO:0019544]; arginine catabolic process to succinate [GO:0019545]	succinylglutamate-semialdehyde dehydrogenase activity [GO:0043824]
CTP synthase (EC 6.3.4.2) (Cytidine 5'-triphosphate synthase) (Cytidine triphosphate synthetase) (CTP synthetase) (CTPS) (UTP--ammonia ligase)	7.49629e+07	7.00585e+07	6.14269e+07	6.14058e+07	5.18172e+07	5.06164e+07	5.23672e+07	5.28831e+07	5.86971e+07	5.85467e+07	5.86197e+07	5.8624e+07	6.11554e+07	5.41348e+07	5.91966e+07	5.7224e+07	5.63793e+07	5.22195e+07	5.5206e+07	5.64321e+07		A0A140N932	tr|A0A140N932|A0A140N932_ECOBD	A0A140N932_ECOBD	unreviewed	pyrG ECBD_0949	Escherichia coli (strain B / BL21-DE3)	545	6.3.4.2		6.69636e+07	5.81187e+06	5.1921e+07	842239	5.79277e+07	2.5937e+06	5.50592e+07	1.7112e+06	0.775362	0.00439171	0.865063	0.0491802	0.822227	0.0144377		'de novo' CTP biosynthetic process [GO:0044210]; glutamine metabolic process [GO:0006541]		ATP binding [GO:0005524]; CTP synthase activity [GO:0003883]; metal ion binding [GO:0046872]; 'de novo' CTP biosynthetic process [GO:0044210]; glutamine metabolic process [GO:0006541]	ATP binding [GO:0005524]; CTP synthase activity [GO:0003883]; metal ion binding [GO:0046872]
L-asparaginase, type I	368363	319822	359098	394296	368299	353722	382980	345709	367599	387237	388688	366148	384352	538970	420437	411884	346631	395421	380410	332756		A0A140N997	tr|A0A140N997|A0A140N997_ECOBD	A0A140N997_ECOBD	unreviewed	ECBD_1877	Escherichia coli (strain B / BL21-DE3)	338			360395	26742.6	362678	14247.3	438911	59287.9	363804	25170.8	1.00633	0.900443	1.21786	0.0814941	1.00946	0.877523		cellular amino acid metabolic process [GO:0006520]		asparaginase activity [GO:0004067]; cellular amino acid metabolic process [GO:0006520]	asparaginase activity [GO:0004067]
Succinylornithine transaminase (EC 2.6.1.81) (Succinylornithine aminotransferase)	435286	364709	519696	704150	178244	173116	189037	195476	239196	247048	242050	244193	101966	72886.2	105784	80332.6	120098	119411	105458	101297		A0A140N9B6	tr|A0A140N9B6|A0A140N9B6_ECOBD	A0A140N9B6_ECOBD	unreviewed	astC argM ECBD_1897	Escherichia coli (strain B / BL21-DE3)	406	2.6.1.81		505960	126900	183968	8784.47	90242.1	13950	111566	8323.18	0.363602	0.00464625	0.178358	0.00133093	0.220504	0.00170933		arginine catabolic process to glutamate [GO:0019544]; arginine catabolic process to succinate [GO:0019545]; ornithine catabolic process [GO:0006593]		pyridoxal phosphate binding [GO:0030170]; succinylornithine transaminase activity [GO:0043825]; arginine catabolic process to glutamate [GO:0019544]; arginine catabolic process to succinate [GO:0019545]; ornithine catabolic process [GO:0006593]	pyridoxal phosphate binding [GO:0030170]; succinylornithine transaminase activity [GO:0043825]
D-serine dehydratase (EC 4.3.1.18) (D-serine deaminase) (DSD)	6.91481e+06	7.42161e+06	6.94964e+06	6.62957e+06	5.57638e+06	5.95206e+06	6.53681e+06	6.3098e+06	7.12642e+06	7.35413e+06	7.13814e+06	7.34241e+06	8.14024e+06	8.6337e+06	8.98125e+06	9.40332e+06	6.70857e+06	7.10172e+06	6.7863e+06	6.38869e+06		A0A140N9H2	tr|A0A140N9H2|A0A140N9H2_ECOBD	A0A140N9H2_ECOBD	unreviewed	dsdA ECBD_1306	Escherichia coli (strain B / BL21-DE3)	442	4.3.1.18		6.97891e+06	284160	6.09376e+06	364259	8.78963e+06	463508	6.74632e+06	253592	0.873169	0.0160338	1.25946	0.00118441	0.966673	0.330894		D-amino acid metabolic process [GO:0046416]		D-serine ammonia-lyase activity [GO:0008721]; hydro-lyase activity [GO:0016836]; pyridoxal phosphate binding [GO:0030170]; D-amino acid metabolic process [GO:0046416]	D-serine ammonia-lyase activity [GO:0008721]; hydro-lyase activity [GO:0016836]; pyridoxal phosphate binding [GO:0030170]
GMP synthase [glutamine-hydrolyzing] (EC 6.3.5.2) (GMP synthetase) (Glutamine amidotransferase)	3.50466e+07	4.04418e+07	3.36365e+07	3.3105e+07	2.77611e+07	2.95266e+07	3.16549e+07	2.9861e+07	3.16133e+07	3.20344e+07	3.18777e+07	3.177e+07	2.89386e+07	3.2484e+07	3.32403e+07	3.24949e+07	2.87031e+07	3.18879e+07	3.00977e+07	2.88451e+07		A0A140N9Q3	tr|A0A140N9Q3|A0A140N9Q3_ECOBD	A0A140N9Q3_ECOBD	unreviewed	guaA ECBD_1179	Escherichia coli (strain B / BL21-DE3)	525	6.3.5.2		3.55575e+07	2.90783e+06	2.97009e+07	1.38175e+06	3.17894e+07	1.67426e+06	2.98835e+07	1.27817e+06	0.835293	0.019794	0.89403	0.0997403	0.840427	0.0212783		glutamine metabolic process [GO:0006541]		ATP binding [GO:0005524]; GMP synthase (glutamine-hydrolyzing) activity [GO:0003922]; pyrophosphatase activity [GO:0016462]; glutamine metabolic process [GO:0006541]	ATP binding [GO:0005524]; GMP synthase (glutamine-hydrolyzing) activity [GO:0003922]; pyrophosphatase activity [GO:0016462]
Amidophosphoribosyltransferase (ATase) (EC 2.4.2.14) (Glutamine phosphoribosylpyrophosphate amidotransferase) (GPATase)	57523	55438.7	51364.3	50230.1	46975.1	54882.8	53716.5	53254.3	51247	51555.3	50557	52245.3	45361.3	43976.3	46302.2	38095.1	42472.3	45364.1	42543.1	38877.7		A0A140N9W7	tr|A0A140N9W7|A0A140N9W7_ECOBD	A0A140N9W7_ECOBD	unreviewed	purF ECBD_1347	Escherichia coli (strain B / BL21-DE3)	505	2.4.2.14		53639	2963.07	52207.2	3078.47	43433.7	3191.35	42314.3	2301.56	0.973306	0.582757	0.809741	0.00665832	0.788872	0.00196104		'de novo' IMP biosynthetic process [GO:0006189]; glutamine metabolic process [GO:0006541]; nucleoside metabolic process [GO:0009116]; purine nucleobase biosynthetic process [GO:0009113]		amidophosphoribosyltransferase activity [GO:0004044]; magnesium ion binding [GO:0000287]; 'de novo' IMP biosynthetic process [GO:0006189]; glutamine metabolic process [GO:0006541]; nucleoside metabolic process [GO:0009116]; purine nucleobase biosynthetic process [GO:0009113]	amidophosphoribosyltransferase activity [GO:0004044]; magnesium ion binding [GO:0000287]
Cysteine desulfurase (EC 2.8.1.7) (Selenocysteine beta-lyase) (SCL) (Selenocysteine lyase) (EC 4.4.1.16) (Selenocysteine reductase)	249943	208229	260443	304489	231441	235630	262322	237733	246462	254384	233287	267559	202296	274410	222399	252571	242755	319678	255338	197215		A0A140NB99	tr|A0A140NB99|A0A140NB99_ECOBD	A0A140NB99_ECOBD	unreviewed	sufS ECBD_1965	Escherichia coli (strain B / BL21-DE3)	406	2.8.1.7; 4.4.1.16		255776	34239.9	241781	12073.5	237919	27641	253746	43778.3	0.945286	0.529192	0.930185	0.508476	0.992065	0.951619		cysteine metabolic process [GO:0006534]	cytoplasm [GO:0005737]	cytoplasm [GO:0005737]; cysteine desulfurase activity [GO:0031071]; pyridoxal phosphate binding [GO:0030170]; selenocysteine lyase activity [GO:0009000]; cysteine metabolic process [GO:0006534]	cysteine desulfurase activity [GO:0031071]; pyridoxal phosphate binding [GO:0030170]; selenocysteine lyase activity [GO:0009000]
Glutamate dehydrogenase	7.30457e+06	7.6386e+06	9.21358e+06	9.37299e+06	8.96468e+06	9.05659e+06	9.66644e+06	9.6551e+06	8.06097e+06	8.04935e+06	8.08738e+06	8.02295e+06	6.56206e+06	7.22918e+06	7.5985e+06	7.58889e+06	6.84398e+06	6.89038e+06	6.80546e+06	6.09205e+06		A0A140NBC5	tr|A0A140NBC5|A0A140NBC5_ECOBD	A0A140NBC5_ECOBD	unreviewed	ECBD_1883	Escherichia coli (strain B / BL21-DE3)	447			8.38243e+06	920203	9.3357e+06	326713	7.24466e+06	421271	6.65797e+06	328112	1.11372	0.141814	0.864266	0.0994406	0.794276	0.0223011		cellular amino acid metabolic process [GO:0006520]		nucleotide binding [GO:0000166]; oxidoreductase activity, acting on the CH-NH2 group of donors, NAD or NADP as acceptor [GO:0016639]; cellular amino acid metabolic process [GO:0006520]	nucleotide binding [GO:0000166]; oxidoreductase activity, acting on the CH-NH2 group of donors, NAD or NADP as acceptor [GO:0016639]
Threonine aldolase (EC 4.1.2.5)	4.70854e+06	4.7069e+06	5.14981e+06	5.21885e+06	7.57628e+06	7.46648e+06	7.77127e+06	7.98177e+06	5.36124e+06	5.37828e+06	5.36124e+06	5.37828e+06	4.34589e+06	4.71364e+06	4.50468e+06	4.61664e+06	4.36504e+06	4.35184e+06	4.34583e+06	3.97727e+06		A0A140NBE6	tr|A0A140NBE6|A0A140NBE6_ECOBD	A0A140NBE6_ECOBD	unreviewed	ECBD_2724	Escherichia coli (strain B / BL21-DE3)	333	4.1.2.5		4.94603e+06	239551	7.69895e+06	196413	4.54521e+06	136785	4.26e+06	163379	1.55659	4.75295e-06	0.918962	0.0454912	0.861297	0.00637223		cellular amino acid metabolic process [GO:0006520]		threonine aldolase activity [GO:0004793]; cellular amino acid metabolic process [GO:0006520]	threonine aldolase activity [GO:0004793]
Dipeptide epimerase (EC 5.1.1.-)	560636	543874	536657	1.10195e+06	393492	475925	452928	536783	458541	488206	478898	467849	265127	274825	442989	309728	308578	295256	316085	480429		A0A140NC58	tr|A0A140NC58|A0A140NC58_ECOBD	A0A140NC58_ECOBD	unreviewed	ECBD_2292	Escherichia coli (strain B / BL21-DE3)	321	5.1.1.-		685780	240435	464782	51310.6	323167	71139.7	350087	75621.8	0.677743	0.170484	0.471241	0.0462236	0.510495	0.0605284		cellular amino acid catabolic process [GO:0009063]		metal ion binding [GO:0046872]; racemase and epimerase activity, acting on amino acids and derivatives [GO:0016855]; cellular amino acid catabolic process [GO:0009063]	metal ion binding [GO:0046872]; racemase and epimerase activity, acting on amino acids and derivatives [GO:0016855]
D-amino acid dehydrogenase (EC 1.4.99.-)	1.3691e+07	1.3534e+07	1.55206e+07	1.57337e+07	1.31791e+07	1.25273e+07	1.24151e+07	1.2698e+07	1.07516e+07	1.11523e+07	1.10458e+07	1.08581e+07	6.82522e+06	8.33816e+06	7.47283e+06	7.88229e+06	7.78837e+06	7.87333e+06	6.83773e+06	5.79606e+06		A0A140NCJ4	tr|A0A140NCJ4|A0A140NCJ4_ECOBD	A0A140NCJ4_ECOBD	unreviewed	dadA ECBD_2433	Escherichia coli (strain B / BL21-DE3)	432	1.4.99.-		1.46198e+07	1.01167e+06	1.27049e+07	291731	7.62963e+06	556218	7.07387e+06	842350	0.869016	0.0198094	0.521868	4.41309e-05	0.483854	6.03463e-05		D-amino acid catabolic process [GO:0019478]		D-amino-acid dehydrogenase activity [GO:0008718]; D-amino acid catabolic process [GO:0019478]	D-amino-acid dehydrogenase activity [GO:0008718]
O-succinylhomoserine (Thiol)-lyase (EC 2.5.1.48)	962083	888229	929578	943535	632554	610873	639822	670886	692782	713639	698975	707445	515646	538467	609300	608252	534813	551277	599313	534531		A0A140NCM1	tr|A0A140NCM1|A0A140NCM1_ECOBD	A0A140NCM1_ECOBD	unreviewed	ECBD_4084	Escherichia coli (strain B / BL21-DE3)	386	2.5.1.48		930856	27178	638534	21501.2	567916	41650.2	554984	26476.5	0.685964	6.45245e-06	0.610101	1.5023e-05	0.596208	2.50875e-06		transsulfuration [GO:0019346]		cystathionine gamma-synthase activity [GO:0003962]; lyase activity [GO:0016829]; pyridoxal phosphate binding [GO:0030170]; transsulfuration [GO:0019346]	cystathionine gamma-synthase activity [GO:0003962]; lyase activity [GO:0016829]; pyridoxal phosphate binding [GO:0030170]
Aminotransferase (EC 2.6.1.-)	6.56829e+07	6.68695e+07	7.59475e+07	8.04247e+07	6.47943e+07	6.50624e+07	7.39899e+07	7.1972e+07	5.91077e+07	5.89263e+07	5.94975e+07	5.85365e+07	4.12403e+07	5.0047e+07	4.80809e+07	4.97577e+07	4.45151e+07	4.67347e+07	4.45737e+07	4.07631e+07		A0A140ND68	tr|A0A140ND68|A0A140ND68_ECOBD	A0A140ND68_ECOBD	unreviewed	ECBD_2667	Escherichia coli (strain B / BL21-DE3)	396	2.6.1.-		7.22311e+07	6.17603e+06	6.89546e+07	4.09014e+06	4.72815e+07	3.56775e+06	4.41466e+07	2.1485e+06	0.954639	0.472662	0.654585	0.000916372	0.611186	0.000303897		biosynthetic process [GO:0009058]; cellular amino acid metabolic process [GO:0006520]		pyridoxal phosphate binding [GO:0030170]; transaminase activity [GO:0008483]; biosynthetic process [GO:0009058]; cellular amino acid metabolic process [GO:0006520]	pyridoxal phosphate binding [GO:0030170]; transaminase activity [GO:0008483]
Dihydrolipoyllysine-residue succinyltransferase component of 2-oxoglutarate dehydrogenase complex (EC 2.3.1.61) (2-oxoglutarate dehydrogenase complex component E2)	9.53389e+07	8.87381e+07	9.35946e+07	9.29769e+07	1.25916e+08	1.14603e+08	1.14293e+08	1.17377e+08	8.29992e+07	7.96199e+07	8.13329e+07	8.12863e+07	6.22886e+07	6.28063e+07	5.56822e+07	5.52938e+07	6.0887e+07	5.48249e+07	5.25323e+07	4.70223e+07		A0A140NDX4	tr|A0A140NDX4|A0A140NDX4_ECOBD	A0A140NDX4_ECOBD	unreviewed	ECBD_2934	Escherichia coli (strain B / BL21-DE3)	405	2.3.1.61		9.26621e+07	2.42547e+06	1.18047e+08	4.69908e+06	5.90177e+07	3.53713e+06	5.38166e+07	4.97041e+06	1.27396	0.000164164	0.636913	9.86348e-06	0.580783	1.87593e-05		L-lysine catabolic process to acetyl-CoA via saccharopine [GO:0033512]; tricarboxylic acid cycle [GO:0006099]	oxoglutarate dehydrogenase complex [GO:0045252]	oxoglutarate dehydrogenase complex [GO:0045252]; dihydrolipoyllysine-residue succinyltransferase activity [GO:0004149]; L-lysine catabolic process to acetyl-CoA via saccharopine [GO:0033512]; tricarboxylic acid cycle [GO:0006099]	dihydrolipoyllysine-residue succinyltransferase activity [GO:0004149]
Aminotransferase (EC 2.6.1.-)	7.91949e+06	7.37053e+06	8.16266e+06	8.33814e+06	6.21206e+06	6.01557e+06	6.6188e+06	6.60662e+06	6.195e+06	6.28909e+06	6.27217e+06	6.21192e+06	5.14592e+06	5.0855e+06	5.31294e+06	5.34164e+06	4.85135e+06	4.87627e+06	5.2557e+06	4.48963e+06		A0A140NEW5	tr|A0A140NEW5|A0A140NEW5_ECOBD	A0A140NEW5_ECOBD	unreviewed	ECBD_3979	Escherichia coli (strain B / BL21-DE3)	397	2.6.1.-		7.9477e+06	364888	6.36326e+06	258974	5.2215e+06	108400	4.86824e+06	271025	0.800641	0.000859247	0.656982	1.67538e-05	0.612534	2.31109e-05		biosynthetic process [GO:0009058]; cellular amino acid metabolic process [GO:0006520]		pyridoxal phosphate binding [GO:0030170]; transaminase activity [GO:0008483]; biosynthetic process [GO:0009058]; cellular amino acid metabolic process [GO:0006520]	pyridoxal phosphate binding [GO:0030170]; transaminase activity [GO:0008483]
Glutamine amidotransferase class-II	1.25549e+06	1.1906e+06	1.2096e+06	1.20092e+06	1.10921e+06	1.13213e+06	1.13686e+06	1.14152e+06	981411	998037	1.01807e+06	961374	888854	757070	878273	763956	814870	760281	852486	847123		A0A140NF85	tr|A0A140NF85|A0A140NF85_ECOBD	A0A140NF85_ECOBD	unreviewed	ECBD_3399	Escherichia coli (strain B / BL21-DE3)	255			1.21415e+06	24795.4	1.12993e+06	12413.3	822039	61687	818690	36663.2	0.930633	0.00189994	0.677048	5.12861e-05	0.674291	4.60478e-06		glutamine metabolic process [GO:0006541]		transferase activity [GO:0016740]; glutamine metabolic process [GO:0006541]	transferase activity [GO:0016740]
Threonine synthase (EC 4.2.3.1)	3.92701e+06	3.30989e+06	3.39172e+06	3.47708e+06	2.81598e+06	2.63309e+06	2.59854e+06	2.50976e+06	3.02065e+06	3.21191e+06	3.10301e+06	3.12955e+06	3.26398e+06	3.08938e+06	3.10093e+06	3.17477e+06	3.17526e+06	3.08905e+06	3.13721e+06	2.85555e+06		A0A140NG09	tr|A0A140NG09|A0A140NG09_ECOBD	A0A140NG09_ECOBD	unreviewed	ECBD_3614	Escherichia coli (strain B / BL21-DE3)	428	4.2.3.1		3.52642e+06	238713	2.63934e+06	111465	3.15726e+06	69780.6	3.06427e+06	124315	0.748448	0.00111894	0.895316	0.0422807	0.868945	0.0248233		cellular amino acid metabolic process [GO:0006520]		pyridoxal phosphate binding [GO:0030170]; threonine synthase activity [GO:0004795]; cellular amino acid metabolic process [GO:0006520]	pyridoxal phosphate binding [GO:0030170]; threonine synthase activity [GO:0004795]
Aspartate ammonia-lyase (Aspartase) (EC 4.3.1.1)	7.45689e+07	7.34055e+07	8.80012e+07	9.1539e+07	5.61749e+07	5.35958e+07	6.49816e+07	6.19592e+07	5.45964e+07	5.4233e+07	5.53756e+07	5.34538e+07	3.3035e+07	3.81727e+07	3.81093e+07	3.70666e+07	3.02055e+07	3.09195e+07	3.302e+07	2.78568e+07		A0A140NGN0	tr|A0A140NGN0|A0A140NGN0_ECOBD	A0A140NGN0_ECOBD	unreviewed	ECBD_3892	Escherichia coli (strain B / BL21-DE3)	478	4.3.1.1		8.18787e+07	8.00055e+06	5.91779e+07	4.51654e+06	3.65959e+07	2.10226e+06	3.05005e+07	1.84386e+06	0.722751	0.00520752	0.446953	7.84034e-05	0.372508	3.65252e-05		aspartate metabolic process [GO:0006531]; tricarboxylic acid cycle [GO:0006099]		aspartate ammonia-lyase activity [GO:0008797]; aspartate metabolic process [GO:0006531]; tricarboxylic acid cycle [GO:0006099]	aspartate ammonia-lyase activity [GO:0008797]
Aspartate carbamoyltransferase (EC 2.1.3.2) (Aspartate transcarbamylase) (ATCase)	2.84255e+06	2.69583e+06	2.57503e+06	2.75489e+06	1.6557e+06	1.77375e+06	1.96347e+06	1.86421e+06	2.0931e+06	2.15974e+06	2.02874e+06	2.2241e+06	1.94476e+06	1.96352e+06	1.85643e+06	1.82404e+06	1.86469e+06	1.92241e+06	1.8657e+06	1.63177e+06		A0A140NGW9	tr|A0A140NGW9|A0A140NGW9_ECOBD	A0A140NGW9_ECOBD	unreviewed	pyrB ECBD_3788	Escherichia coli (strain B / BL21-DE3)	311	2.1.3.2		2.71707e+06	97212.8	1.81428e+06	113515	1.89719e+06	58470	1.82114e+06	111800	0.667734	4.47255e-05	0.698247	1.5893e-05	0.670259	4.44457e-05		'de novo' pyrimidine nucleobase biosynthetic process [GO:0006207]; 'de novo' UMP biosynthetic process [GO:0044205]; cellular amino acid metabolic process [GO:0006520]		amino acid binding [GO:0016597]; aspartate carbamoyltransferase activity [GO:0004070]; 'de novo' pyrimidine nucleobase biosynthetic process [GO:0006207]; 'de novo' UMP biosynthetic process [GO:0044205]; cellular amino acid metabolic process [GO:0006520]	amino acid binding [GO:0016597]; aspartate carbamoyltransferase activity [GO:0004070]
Glutathione-disulfide reductase	6.11238e+06	6.60857e+06	6.0853e+06	6.53063e+06	4.86973e+06	5.29918e+06	5.63728e+06	5.83398e+06	5.27692e+06	5.69819e+06	5.4893e+06	5.48581e+06	4.05327e+06	5.07096e+06	5.24104e+06	5.15829e+06	4.49202e+06	4.86674e+06	5.06469e+06	4.74635e+06		A0A140N2B1	tr|A0A140N2B1|A0A140N2B1_ECOBD	A0A140N2B1_ECOBD	unreviewed	ECBD_0241	Escherichia coli (strain B / BL21-DE3)	450			6.33422e+06	237180	5.41004e+06	365920	4.88089e+06	481597	4.79245e+06	207375	0.854097	0.0104436	0.770559	0.00336413	0.756596	0.000147432		cell redox homeostasis [GO:0045454]; glutathione metabolic process [GO:0006749]	cell [GO:0005623]	cell [GO:0005623]; electron transfer activity [GO:0009055]; flavin adenine dinucleotide binding [GO:0050660]; glutathione-disulfide reductase activity [GO:0004362]; NADP binding [GO:0050661]; cell redox homeostasis [GO:0045454]; glutathione metabolic process [GO:0006749]	electron transfer activity [GO:0009055]; flavin adenine dinucleotide binding [GO:0050660]; glutathione-disulfide reductase activity [GO:0004362]; NADP binding [GO:0050661]
7,8-dihydroneopterin aldolase (EC 4.1.2.25)	350444	304127	308987	328879	365034	356661	365919	357098	311375	300389	314598	297165	303908	287222	310696	297273	295725	256412	299583	306914		A0A140N427	tr|A0A140N427|A0A140N427_ECOBD	A0A140N427_ECOBD	unreviewed	ECBD_0683	Escherichia coli (strain B / BL21-DE3)	122	4.1.2.25		323109	18304.8	361178	4312.81	299775	8662.79	289659	19610.9	1.11782	0.0127308	0.927781	0.0929694	0.896472	0.0741006		folic acid biosynthetic process [GO:0046656]; tetrahydrofolate biosynthetic process [GO:0046654]		dihydroneopterin aldolase activity [GO:0004150]; folic acid biosynthetic process [GO:0046656]; tetrahydrofolate biosynthetic process [GO:0046654]	dihydroneopterin aldolase activity [GO:0004150]
Coenzyme A biosynthesis bifunctional protein CoaBC (EC 4.1.1.36) (EC 6.3.2.5) (DNA/pantothenate metabolism flavoprotein)	2.54918e+06	2.72829e+06	2.71033e+06	2.86117e+06	2.26379e+06	2.36774e+06	2.69163e+06	2.51421e+06	2.21464e+06	2.30524e+06	2.27191e+06	2.24797e+06	1.72378e+06	2.06697e+06	2.00473e+06	2.11471e+06	1.83283e+06	2.14681e+06	1.95712e+06	1.85309e+06		A0A140N465	tr|A0A140N465|A0A140N465_ECOBD	A0A140N465_ECOBD	unreviewed	ECBD_0087	Escherichia coli (strain B / BL21-DE3)	406	4.1.1.36; 6.3.2.5		2.71224e+06	110714	2.45934e+06	160933	1.97755e+06	151614	1.94746e+06	124377	0.906757	0.0661273	0.72912	0.000504014	0.718027	0.000209923		coenzyme A biosynthetic process [GO:0015937]; pantothenate catabolic process [GO:0015941]		FMN binding [GO:0010181]; phosphopantothenate--cysteine ligase activity [GO:0004632]; phosphopantothenoylcysteine decarboxylase activity [GO:0004633]; coenzyme A biosynthetic process [GO:0015937]; pantothenate catabolic process [GO:0015941]	FMN binding [GO:0010181]; phosphopantothenate--cysteine ligase activity [GO:0004632]; phosphopantothenoylcysteine decarboxylase activity [GO:0004633]
GTP cyclohydrolase 1 (EC 3.5.4.16) (GTP cyclohydrolase I) (GTP-CH-I)	1.32654e+07	1.52859e+07	1.67307e+07	1.70692e+07	1.11508e+07	1.18975e+07	1.33216e+07	1.26734e+07	1.16921e+07	1.19108e+07	1.18147e+07	1.17883e+07	6.89385e+06	9.03222e+06	9.02444e+06	9.16876e+06	8.17274e+06	9.36381e+06	9.26273e+06	8.20191e+06		A0A140N5I1	tr|A0A140N5I1|A0A140N5I1_ECOBD	A0A140N5I1_ECOBD	unreviewed	folE ECBD_1505	Escherichia coli (strain B / BL21-DE3)	222	3.5.4.16		1.55878e+07	1.49878e+06	1.22608e+07	815422	8.52982e+06	946268	8.7503e+06	564198	0.786566	0.0149076	0.547211	0.000458933	0.561355	0.000313915		7,8-dihydroneopterin 3'-triphosphate biosynthetic process [GO:0035998]; one-carbon metabolic process [GO:0006730]; tetrahydrofolate biosynthetic process [GO:0046654]		GTP binding [GO:0005525]; GTP cyclohydrolase I activity [GO:0003934]; zinc ion binding [GO:0008270]; 7,8-dihydroneopterin 3'-triphosphate biosynthetic process [GO:0035998]; one-carbon metabolic process [GO:0006730]; tetrahydrofolate biosynthetic process [GO:0046654]	GTP binding [GO:0005525]; GTP cyclohydrolase I activity [GO:0003934]; zinc ion binding [GO:0008270]
Glutamate--cysteine ligase (EC 6.3.2.2) (Gamma-ECS) (GCS) (Gamma-glutamylcysteine synthetase)	6.48172e+06	6.23467e+06	5.94473e+06	6.39445e+06	5.92445e+06	6.04446e+06	6.26734e+06	6.46491e+06	5.68162e+06	5.87601e+06	5.70669e+06	5.85094e+06	4.94817e+06	5.22072e+06	5.37287e+06	5.58247e+06	4.98816e+06	5.1139e+06	5.1212e+06	5.22733e+06		A0A140N644	tr|A0A140N644|A0A140N644_ECOBD	A0A140N644_ECOBD	unreviewed	gshA ECBD_1032	Escherichia coli (strain B / BL21-DE3)	518	6.3.2.2		6.26389e+06	204461	6.17529e+06	207599	5.28106e+06	231157	5.11265e+06	84740.6	0.985855	0.617313	0.843096	0.00149229	0.816209	0.000104655		glutathione biosynthetic process [GO:0006750]		ATP binding [GO:0005524]; glutamate-cysteine ligase activity [GO:0004357]; glutathione biosynthetic process [GO:0006750]	ATP binding [GO:0005524]; glutamate-cysteine ligase activity [GO:0004357]
Dihydropteroate synthase (DHPS) (EC 2.5.1.15) (Dihydropteroate pyrophosphorylase)	3.52599e+06	3.41635e+06	3.33068e+06	3.60856e+06	3.13234e+06	3.04876e+06	3.28311e+06	3.27314e+06	3.15065e+06	3.23892e+06	3.22347e+06	3.1661e+06	3.02519e+06	3.2569e+06	3.07553e+06	3.38873e+06	2.70419e+06	2.8439e+06	2.91102e+06	2.65394e+06		A0A140N7Z8	tr|A0A140N7Z8|A0A140N7Z8_ECOBD	A0A140N7Z8_ECOBD	unreviewed	ECBD_0565	Escherichia coli (strain B / BL21-DE3)	282	2.5.1.15		3.47039e+06	105619	3.18434e+06	98395.9	3.18659e+06	145079	2.77826e+06	103532	0.917573	0.0139315	0.918221	0.0337693	0.800562	0.00018918		folic acid biosynthetic process [GO:0046656]; tetrahydrofolate biosynthetic process [GO:0046654]		dihydropteroate synthase activity [GO:0004156]; metal ion binding [GO:0046872]; folic acid biosynthetic process [GO:0046656]; tetrahydrofolate biosynthetic process [GO:0046654]	dihydropteroate synthase activity [GO:0004156]; metal ion binding [GO:0046872]
Aminodeoxychorismate lyase	256790	215107	222069	240049	262405	225178	245581	232501	219066	221919	213782	227203	181971	207644	185488	210785	170972	202953	196662	168095		A0A140N884	tr|A0A140N884|A0A140N884_ECOBD	A0A140N884_ECOBD	unreviewed	ECBD_2505	Escherichia coli (strain B / BL21-DE3)	269			233504	16234.8	241416	14151.3	196472	12850.9	184670	15333.2	1.03389	0.548034	0.841409	0.0211766	0.790866	0.00909837		folic acid biosynthetic process [GO:0046656]		4-amino-4-deoxychorismate lyase activity [GO:0008696]; pyridoxal phosphate binding [GO:0030170]; folic acid biosynthetic process [GO:0046656]	4-amino-4-deoxychorismate lyase activity [GO:0008696]; pyridoxal phosphate binding [GO:0030170]
Dihydroneopterin aldolase	3.50871e+06	3.70956e+06	3.4364e+06	3.64825e+06	3.10384e+06	3.37051e+06	3.77559e+06	3.70196e+06	3.07387e+06	2.97308e+06	2.98712e+06	3.05984e+06	2.0406e+06	2.54517e+06	2.47792e+06	2.38683e+06	2.44101e+06	2.62158e+06	2.47298e+06	2.1543e+06		A0A140N9I5	tr|A0A140N9I5|A0A140N9I5_ECOBD	A0A140N9I5_ECOBD	unreviewed	ECBD_1356	Escherichia coli (strain B / BL21-DE3)	120			3.57573e+06	108481	3.48797e+06	269198	2.36263e+06	194232	2.42247e+06	169155	0.975458	0.619253	0.660741	8.01596e-05	0.677476	5.99341e-05		folic acid-containing compound metabolic process [GO:0006760]		dihydroneopterin aldolase activity [GO:0004150]; folic acid-containing compound metabolic process [GO:0006760]	dihydroneopterin aldolase activity [GO:0004150]
Oxygen-dependent choline dehydrogenase (CDH) (CHD) (EC 1.1.99.1) (Betaine aldehyde dehydrogenase) (BADH) (EC 1.2.1.8)	1.7421e+06	1.65243e+06	1.40703e+06	1.49602e+06	1.99405e+06	2.17931e+06	1.93012e+06	1.92998e+06	1.83447e+06	1.9812e+06	1.89623e+06	1.91945e+06	2.32065e+06	2.09609e+06	1.88183e+06	1.92697e+06	2.16599e+06	2.01741e+06	1.78322e+06	1.82043e+06		A0A140NAJ9	tr|A0A140NAJ9|A0A140NAJ9_ECOBD	A0A140NAJ9_ECOBD	unreviewed	betA ECBD_3347	Escherichia coli (strain B / BL21-DE3)	556	1.1.99.1; 1.2.1.8		1.5744e+06	130736	2.00837e+06	102095	2.05639e+06	172211	1.94676e+06	154726	1.27564	0.0039692	1.30614	0.00835134	1.23651	0.0189803		glycine betaine biosynthetic process from choline [GO:0019285]		betaine-aldehyde dehydrogenase activity [GO:0008802]; choline dehydrogenase activity [GO:0008812]; flavin adenine dinucleotide binding [GO:0050660]; glycine betaine biosynthetic process from choline [GO:0019285]	betaine-aldehyde dehydrogenase activity [GO:0008802]; choline dehydrogenase activity [GO:0008812]; flavin adenine dinucleotide binding [GO:0050660]
Para-aminobenzoate synthase, subunit I	919466	875549	786919	814830	943790	895188	937652	962389	880445	921185	888293	913337	922185	941679	914821	951917	876929	869263	848060	792400		A0A140NAY4	tr|A0A140NAY4|A0A140NAY4_ECOBD	A0A140NAY4_ECOBD	unreviewed	ECBD_1830	Escherichia coli (strain B / BL21-DE3)	453			849191	51700.8	934755	24593	932651	14833.2	846663	33065.4	1.10076	0.0412914	1.09828	0.0361684	0.997023	0.945438		folic acid-containing compound biosynthetic process [GO:0009396]		folic acid-containing compound biosynthetic process [GO:0009396]
2-dehydropantoate 2-reductase (EC 1.1.1.169) (Ketopantoate reductase)	157352	126484	113263	154628	139305	135503	125605	132830	115220	116074	115718	115575	121813	87495.5	114659	96292.3	107628	80066.7	95803.1	116265		A0A140NCT5	tr|A0A140NCT5|A0A140NCT5_ECOBD	A0A140NCT5_ECOBD	unreviewed	ECBD_3236	Escherichia coli (strain B / BL21-DE3)	303	1.1.1.169		137932	18678.3	133311	5008.43	105065	13767.5	99940.6	13580	0.966498	0.693343	0.761717	0.0495661	0.724566	0.0292033		pantothenate biosynthetic process [GO:0015940]		2-dehydropantoate 2-reductase activity [GO:0008677]; pantothenate biosynthetic process [GO:0015940]	2-dehydropantoate 2-reductase activity [GO:0008677]
NAD/NADP-dependent betaine aldehyde dehydrogenase (BADH) (EC 1.2.1.8)	5.64238e+06	6.27836e+06	5.46425e+06	5.8272e+06	5.31937e+06	5.69202e+06	5.90164e+06	5.98112e+06	5.49317e+06	5.63088e+06	5.49386e+06	5.63019e+06	4.63555e+06	5.80704e+06	5.39116e+06	5.33021e+06	5.06362e+06	5.85569e+06	4.80824e+06	4.56267e+06		A0A140ND42	tr|A0A140ND42|A0A140ND42_ECOBD	A0A140ND42_ECOBD	unreviewed	betB ECBD_3346	Escherichia coli (strain B / BL21-DE3)	490	1.2.1.8		5.80305e+06	302942	5.72354e+06	256132	5.29099e+06	420559	5.07255e+06	485599	0.986298	0.740325	0.911761	0.137898	0.874119	0.0690821		glycine betaine biosynthetic process from choline [GO:0019285]		betaine-aldehyde dehydrogenase activity [GO:0008802]; metal ion binding [GO:0046872]; glycine betaine biosynthetic process from choline [GO:0019285]	betaine-aldehyde dehydrogenase activity [GO:0008802]; metal ion binding [GO:0046872]
3-methyl-2-oxobutanoate hydroxymethyltransferase (EC 2.1.2.11) (Ketopantoate hydroxymethyltransferase) (KPHMT)	3.70067e+06	3.46138e+06	3.66891e+06	3.82383e+06	4.10731e+06	4.0574e+06	4.36295e+06	4.31244e+06	3.70141e+06	3.74679e+06	3.74934e+06	3.69886e+06	3.63373e+06	4.00279e+06	3.80641e+06	3.75426e+06	3.42308e+06	3.45492e+06	3.56874e+06	3.30594e+06		A0A140NDI9	tr|A0A140NDI9|A0A140NDI9_ECOBD	A0A140NDI9_ECOBD	unreviewed	panB ECBD_3485	Escherichia coli (strain B / BL21-DE3)	264	2.1.2.11		3.6637e+06	130354	4.21003e+06	130114	3.7993e+06	133138	3.43817e+06	93598	1.14912	0.00214065	1.03701	0.254293	0.938443	0.050875		pantothenate biosynthetic process [GO:0015940]	cytoplasm [GO:0005737]	cytoplasm [GO:0005737]; 3-methyl-2-oxobutanoate hydroxymethyltransferase activity [GO:0003864]; metal ion binding [GO:0046872]; methyltransferase activity [GO:0008168]; pantothenate biosynthetic process [GO:0015940]	3-methyl-2-oxobutanoate hydroxymethyltransferase activity [GO:0003864]; metal ion binding [GO:0046872]; methyltransferase activity [GO:0008168]
Pantothenate synthetase (PS) (EC 6.3.2.1) (Pantoate--beta-alanine ligase) (Pantoate-activating enzyme)	1.02142e+07	1.07698e+07	1.04014e+07	1.06554e+07	9.08954e+06	9.69897e+06	1.03041e+07	1.03837e+07	9.06742e+06	9.17113e+06	9.12103e+06	9.11752e+06	7.40962e+06	8.74205e+06	8.4162e+06	8.53389e+06	7.36169e+06	7.78076e+06	8.14457e+06	7.44499e+06		A0A140NG32	tr|A0A140NG32|A0A140NG32_ECOBD	A0A140NG32_ECOBD	unreviewed	panC ECBD_3486	Escherichia coli (strain B / BL21-DE3)	283	6.3.2.1		1.05102e+07	216749	9.86907e+06	522171	8.27544e+06	513317	7.683e+06	309230	0.938999	0.0971326	0.787372	0.000441401	0.731005	1.29481e-05		pantothenate biosynthetic process [GO:0015940]	cytoplasm [GO:0005737]	cytoplasm [GO:0005737]; ATP binding [GO:0005524]; pantoate-beta-alanine ligase activity [GO:0004592]; pantothenate biosynthetic process [GO:0015940]	ATP binding [GO:0005524]; pantoate-beta-alanine ligase activity [GO:0004592]
Tryptophanase (EC 4.1.99.1) (L-tryptophan indole-lyase) (TNase)	1.84431e+08	1.56154e+08	4.7754e+08	4.98586e+08	3.59273e+07	3.39615e+07	7.30111e+07	6.67165e+07	1.24096e+08	1.1855e+08	1.32509e+08	1.10137e+08	4.74328e+06	2.0063e+07	2.06178e+07	2.0862e+07	1.587e+07	2.3072e+07	5.13357e+07	1.51143e+07		A0A140NGF8	tr|A0A140NGF8|A0A140NGF8_ECOBD	A0A140NGF8_ECOBD	unreviewed	tnaA ECBD_4324	Escherichia coli (strain B / BL21-DE3)	471	4.1.99.1		3.29178e+08	1.59373e+08	5.24041e+07	1.76147e+07	1.65715e+07	6.83518e+06	2.6348e+07	1.47572e+07	0.159197	0.0243283	0.0503422	0.0145989	0.0800418	0.0168836				tryptophanase activity [GO:0009034]	tryptophanase activity [GO:0009034]
Tryptophan synthase beta chain (EC 4.2.1.20)	1.77065e+06	1.7155e+06	1.95655e+06	2.01938e+06	2.01198e+06	1.93067e+06	1.92396e+06	1.88832e+06	1.60482e+06	1.58782e+06	1.5846e+06	1.60803e+06	1.06542e+06	1.16526e+06	1.26059e+06	1.24251e+06	1.28229e+06	1.22657e+06	1.1993e+06	1.13709e+06		A0A140N7T6	tr|A0A140N7T6|A0A140N7T6_ECOBD	A0A140N7T6_ECOBD	unreviewed	trpB ECBD_2361	Escherichia coli (strain B / BL21-DE3)	397	4.2.1.20		1.86552e+06	125960	1.93873e+06	45250	1.18345e+06	76975.3	1.21131e+06	52259.1	1.03925	0.379989	0.634378	0.000203038	0.649316	0.000164763				tryptophan synthase activity [GO:0004834]	tryptophan synthase activity [GO:0004834]
Tryptophan synthase alpha chain (EC 4.2.1.20)	2.01914e+06	1.51828e+06	1.91399e+06	2.1583e+06	2.35294e+06	2.0114e+06	2.17533e+06	2.15603e+06	1.85506e+06	1.80387e+06	1.82813e+06	1.83079e+06	1.87707e+06	1.53987e+06	1.5859e+06	1.59514e+06	1.78868e+06	1.32295e+06	1.51509e+06	1.42387e+06		A0A140N9V2	tr|A0A140N9V2|A0A140N9V2_ECOBD	A0A140N9V2_ECOBD	unreviewed	trpA ECBD_2362	Escherichia coli (strain B / BL21-DE3)	268	4.2.1.20		1.90243e+06	238114	2.17392e+06	121226	1.6495e+06	133045	1.51265e+06	173251	1.14271	0.128912	0.867047	0.159368	0.795113	0.0617198				tryptophan synthase activity [GO:0004834]	tryptophan synthase activity [GO:0004834]
Lipoprotein NlpI	310785	430968	404686	350636	394858	489982	411417	443152	408584	416229	405102	419710	387614	366198	409744	374266	358083	800588	606421	367325		C6EH62	sp|C6EH62|NLPI_ECOBD	NLPI_ECOBD	reviewed	nlpI B21_02981 ECBD_0577 ECD_03030	Escherichia coli (strain B / BL21-DE3)	294			374269	46714	434853	36252.2	384456	16482.2	533104	183737	1.16187	0.126314	1.02722	0.733889	1.42439	0.196937		cell cycle [GO:0007049]; cell division [GO:0051301]	plasma membrane [GO:0005886]	plasma membrane [GO:0005886]; cell cycle [GO:0007049]; cell division [GO:0051301]
Nucleoid occlusion factor SlmA	587911	612191	584982	563737	511221	457322	447421	405676	417765	392831	405912	404683	198048	221918	232627	210928	284393	305815	325852	274419		A0A140N4D3	tr|A0A140N4D3|A0A140N4D3_ECOBD	A0A140N4D3_ECOBD	unreviewed	slmA ECBD_0085	Escherichia coli (strain B / BL21-DE3)	198			587205	17179	455410	37602.8	215880	12839.8	297620	19858.5	0.775555	0.00148449	0.36764	9.12093e-08	0.506841	1.33121e-06		cell cycle [GO:0007049]; cell division [GO:0051301]; negative regulation of division septum assembly [GO:0010974]	bacterial nucleoid [GO:0043590]; cytoplasm [GO:0005737]	bacterial nucleoid [GO:0043590]; cytoplasm [GO:0005737]; sequence-specific DNA binding [GO:0043565]; cell cycle [GO:0007049]; cell division [GO:0051301]; negative regulation of division septum assembly [GO:0010974]	sequence-specific DNA binding [GO:0043565]
Cell division ATP-binding protein FtsE	1.11638e+06	993413	1.08593e+06	1.09619e+06	1.2103e+06	1.10408e+06	1.106e+06	1.06673e+06	924968	985442	976086	934325	683595	777369	799826	801104	744605	838034	877809	783706		A0A140N4V4	tr|A0A140N4V4|A0A140N4V4_ECOBD	A0A140N4V4_ECOBD	unreviewed	ftsE ECBD_0278	Escherichia coli (strain B / BL21-DE3)	222			1.07298e+06	47224.6	1.12178e+06	53453.4	765473	48205.7	811039	50861.2	1.04548	0.280796	0.71341	0.000219299	0.755876	0.000612392		cell cycle [GO:0007049]; cell division [GO:0051301]	plasma membrane [GO:0005886]	plasma membrane [GO:0005886]; ATP binding [GO:0005524]; ATPase activity [GO:0016887]; cell cycle [GO:0007049]; cell division [GO:0051301]	ATPase activity [GO:0016887]; ATP binding [GO:0005524]
UDP-N-acetylglucosamine 1-carboxyvinyltransferase (EC 2.5.1.7) (Enoylpyruvate transferase) (UDP-N-acetylglucosamine enolpyruvyl transferase) (EPT)	1.29386e+07	1.31078e+07	1.31069e+07	1.38273e+07	1.38704e+07	1.4563e+07	1.40381e+07	1.45099e+07	1.37296e+07	1.42202e+07	1.39222e+07	1.40275e+07	1.37183e+07	1.45729e+07	1.51728e+07	1.46685e+07	1.29562e+07	1.36817e+07	1.3531e+07	1.35786e+07		A0A140N5X0	tr|A0A140N5X0|A0A140N5X0_ECOBD	A0A140N5X0_ECOBD	unreviewed	murA ECBD_0553	Escherichia coli (strain B / BL21-DE3)	419	2.5.1.7		1.32452e+07	343091	1.42454e+07	297675	1.45331e+07	522724	1.34369e+07	282793	1.07551	0.00882252	1.09724	0.0118143	1.01447	0.483421		cell cycle [GO:0007049]; cell division [GO:0051301]; cell wall organization [GO:0071555]; peptidoglycan biosynthetic process [GO:0009252]; regulation of cell shape [GO:0008360]; UDP-N-acetylgalactosamine biosynthetic process [GO:0019277]	cytoplasm [GO:0005737]	cytoplasm [GO:0005737]; UDP-N-acetylglucosamine 1-carboxyvinyltransferase activity [GO:0008760]; cell cycle [GO:0007049]; cell division [GO:0051301]; cell wall organization [GO:0071555]; peptidoglycan biosynthetic process [GO:0009252]; regulation of cell shape [GO:0008360]; UDP-N-acetylgalactosamine biosynthetic process [GO:0019277]	UDP-N-acetylglucosamine 1-carboxyvinyltransferase activity [GO:0008760]
Cell division protein FtsX	1.00897e+06	1.15398e+06	1.16608e+06	1.13529e+06	1.08196e+06	1.24136e+06	1.19959e+06	1.20481e+06	1.12608e+06	1.11017e+06	1.11571e+06	1.12053e+06	960998	1.18088e+06	1.09599e+06	1.06163e+06	1.02309e+06	1.11517e+06	1.09191e+06	1.10486e+06		A0A140N738	tr|A0A140N738|A0A140N738_ECOBD	A0A140N738_ECOBD	unreviewed	ECBD_0279	Escherichia coli (strain B / BL21-DE3)	352			1.11608e+06	62806.9	1.18193e+06	59920.3	1.07487e+06	78781.5	1.08376e+06	35980.6	1.059	0.236866	0.963078	0.505271	0.971037	0.468601		cell cycle [GO:0007049]; cell division [GO:0051301]	integral component of membrane [GO:0016021]; plasma membrane [GO:0005886]	integral component of membrane [GO:0016021]; plasma membrane [GO:0005886]; cell cycle [GO:0007049]; cell division [GO:0051301]
Cell division protein ZapE (Z ring-associated protein ZapE)	1.14975e+06	1.07863e+06	1.037e+06	1.14997e+06	1.34373e+06	1.21535e+06	1.22382e+06	1.22907e+06	968043	954779	962902	959920	621513	761390	689486	713941	760889	769731	771312	685597		A0A140N7T3	tr|A0A140N7T3|A0A140N7T3_ECOBD	A0A140N7T3_ECOBD	unreviewed	zapE ECBD_0515	Escherichia coli (strain B / BL21-DE3)	375			1.10384e+06	48321.1	1.25299e+06	52614.9	696582	50465.8	746882	35605.1	1.13512	0.0111462	0.631055	5.4854e-05	0.676624	4.89074e-05		cell cycle [GO:0007049]; cell division [GO:0051301]	cytoplasm [GO:0005737]	cytoplasm [GO:0005737]; ATP binding [GO:0005524]; ATPase activity [GO:0016887]; cell cycle [GO:0007049]; cell division [GO:0051301]	ATPase activity [GO:0016887]; ATP binding [GO:0005524]
Cell divisionFtsK/SpoIIIE	1.87642e+06	1.6642e+06	1.56774e+06	1.59837e+06	2.4484e+06	2.26862e+06	2.12165e+06	1.91873e+06	1.76621e+06	1.82198e+06	1.76987e+06	1.81832e+06	1.66729e+06	1.62707e+06	1.56983e+06	1.52104e+06	1.63924e+06	1.62759e+06	1.6563e+06	1.54503e+06		A0A140N8U7	tr|A0A140N8U7|A0A140N8U7_ECOBD	A0A140N8U7_ECOBD	unreviewed	ECBD_2705	Escherichia coli (strain B / BL21-DE3)	1342			1.67668e+06	120471	2.18935e+06	194428	1.59631e+06	55566.9	1.61704e+06	42812.4	1.30576	0.00814952	0.952063	0.334441	0.964428	0.449934		cell cycle [GO:0007049]; cell division [GO:0051301]; chromosome segregation [GO:0007059]	integral component of membrane [GO:0016021]; plasma membrane [GO:0005886]	integral component of membrane [GO:0016021]; plasma membrane [GO:0005886]; ATP binding [GO:0005524]; DNA binding [GO:0003677]; cell cycle [GO:0007049]; cell division [GO:0051301]; chromosome segregation [GO:0007059]	ATP binding [GO:0005524]; DNA binding [GO:0003677]
Beta-hexosaminidase (EC 3.2.1.52) (Beta-N-acetylhexosaminidase) (N-acetyl-beta-glucosaminidase)	3.01139e+06	3.09694e+06	3.16574e+06	2.92501e+06	4.13727e+06	4.5197e+06	4.32578e+06	4.67033e+06	3.39106e+06	3.53905e+06	3.43898e+06	3.49113e+06	3.22443e+06	3.08749e+06	3.26106e+06	3.19066e+06	3.03081e+06	4.18476e+06	3.3916e+06	2.71262e+06		A0A140NAR1	tr|A0A140NAR1|A0A140NAR1_ECOBD	A0A140NAR1_ECOBD	unreviewed	nagZ ECBD_2494	Escherichia coli (strain B / BL21-DE3)	341	3.2.1.52		3.04977e+06	90433.1	4.41327e+06	200773	3.19091e+06	64691.4	3.32995e+06	548882	1.44708	3.88066e-05	1.04628	0.0702372	1.09187	0.416545		carbohydrate metabolic process [GO:0005975]; cell cycle [GO:0007049]; cell division [GO:0051301]; cell wall organization [GO:0071555]; peptidoglycan biosynthetic process [GO:0009252]; peptidoglycan turnover [GO:0009254]; regulation of cell shape [GO:0008360]	cytoplasm [GO:0005737]	cytoplasm [GO:0005737]; beta-N-acetylhexosaminidase activity [GO:0004563]; N-acetyl-beta-D-galactosaminidase activity [GO:0102148]; carbohydrate metabolic process [GO:0005975]; cell cycle [GO:0007049]; cell division [GO:0051301]; cell wall organization [GO:0071555]; peptidoglycan biosynthetic process [GO:0009252]; peptidoglycan turnover [GO:0009254]; regulation of cell shape [GO:0008360]	beta-N-acetylhexosaminidase activity [GO:0004563]; N-acetyl-beta-D-galactosaminidase activity [GO:0102148]
Cell division topological specificity factor	5.44914e+06	4.00121e+06	4.5641e+06	4.68358e+06	6.2974e+06	4.85766e+06	5.68967e+06	4.89756e+06	3.74093e+06	3.76126e+06	3.63744e+06	3.86475e+06	2.45486e+06	2.12882e+06	2.03265e+06	2.07703e+06	2.44179e+06	2.30697e+06	2.30975e+06	1.95449e+06		A0A140NB50	tr|A0A140NB50|A0A140NB50_ECOBD	A0A140NB50_ECOBD	unreviewed	minE ECBD_2448	Escherichia coli (strain B / BL21-DE3)	88			4.67451e+06	516155	5.43557e+06	598070	2.17334e+06	166060	2.25325e+06	180889	1.16281	0.146239	0.464934	0.000204909	0.482029	0.00025727		cell cycle [GO:0007049]; cell division [GO:0051301]; regulation of division septum assembly [GO:0032955]		cell cycle [GO:0007049]; cell division [GO:0051301]; regulation of division septum assembly [GO:0032955]
Cell division activator CedA	304224	320469	269834	289089	378853	467483	401572	449895	350787	351488	355929	346346	327295	353228	418570	292346	350678	332452	350637	377385		A0A140NB67	tr|A0A140NB67|A0A140NB67_ECOBD	A0A140NB67_ECOBD	unreviewed	cedA ECBD_1914	Escherichia coli (strain B / BL21-DE3)	87			295904	18700	424451	35713.5	347860	46188.4	352788	16028.8	1.43442	0.00148275	1.17558	0.120956	1.19224	0.00711631		cell cycle [GO:0007049]; cell division [GO:0051301]		DNA binding [GO:0003677]; cell cycle [GO:0007049]; cell division [GO:0051301]	DNA binding [GO:0003677]
Chromosome partition protein MukE	889101	886269	829686	899036	1.11567e+06	937418	970837	878925	809436	816312	815312	810437	633866	697692	779874	675369	688809	724055	713243	686460		A0A140NBC7	tr|A0A140NBC7|A0A140NBC7_ECOBD	A0A140NBC7_ECOBD	unreviewed	mukE ECBD_2672	Escherichia coli (strain B / BL21-DE3)	234			876023	27169.6	975713	87244.7	696700	53202.6	703142	15993.1	1.1138	0.107709	0.795299	0.0020163	0.802652	7.76417e-05		cell cycle [GO:0007049]; cell division [GO:0051301]; chromosome condensation [GO:0030261]; chromosome segregation [GO:0007059]; DNA replication [GO:0006260]	cytoplasm [GO:0005737]; nucleoid [GO:0009295]	cytoplasm [GO:0005737]; nucleoid [GO:0009295]; cell cycle [GO:0007049]; cell division [GO:0051301]; chromosome condensation [GO:0030261]; chromosome segregation [GO:0007059]; DNA replication [GO:0006260]
Tol-Pal system protein TolQ	3.5239e+06	3.6258e+06	3.46561e+06	3.80922e+06	4.33124e+06	4.52697e+06	4.34397e+06	4.22599e+06	4.00599e+06	4.12204e+06	4.01298e+06	4.11506e+06	3.95746e+06	4.63049e+06	4.3188e+06	4.52798e+06	3.9681e+06	4.33309e+06	4.05761e+06	3.97163e+06		A0A140NBE4	tr|A0A140NBE4|A0A140NBE4_ECOBD	A0A140NBE4_ECOBD	unreviewed	tolQ ECBD_2923	Escherichia coli (strain B / BL21-DE3)	230			3.60613e+06	130517	4.35704e+06	108266	4.35868e+06	257443	4.08261e+06	148994	1.20823	0.000256896	1.20869	0.00403518	1.13213	0.00590157		bacteriocin transport [GO:0043213]; cell cycle [GO:0007049]; cell division [GO:0051301]	integral component of plasma membrane [GO:0005887]	integral component of plasma membrane [GO:0005887]; bacteriocin transport [GO:0043213]; cell cycle [GO:0007049]; cell division [GO:0051301]
Chromosome partition protein MukB (Structural maintenance of chromosome-related protein)	1.34377e+07	1.2403e+07	1.27159e+07	1.29588e+07	1.49076e+07	1.39729e+07	1.27174e+07	1.27348e+07	1.14642e+07	1.13535e+07	1.13281e+07	1.14896e+07	8.96574e+06	9.34497e+06	8.97368e+06	8.71341e+06	9.57542e+06	9.44273e+06	1.00028e+07	9.0942e+06		A0A140NBR4	tr|A0A140NBR4|A0A140NBR4_ECOBD	A0A140NBR4_ECOBD	unreviewed	mukB ECBD_2671	Escherichia coli (strain B / BL21-DE3)	1486			1.28789e+07	378070	1.35832e+07	918612	8.99945e+06	225279	9.52879e+06	325244	1.05469	0.265405	0.698777	4.98504e-06	0.739879	2.42819e-05		cell cycle [GO:0007049]; cell division [GO:0051301]; chromosome condensation [GO:0030261]; chromosome segregation [GO:0007059]; DNA replication [GO:0006260]	cytoplasm [GO:0005737]; nucleoid [GO:0009295]	cytoplasm [GO:0005737]; nucleoid [GO:0009295]; ATP binding [GO:0005524]; DNA binding [GO:0003677]; cell cycle [GO:0007049]; cell division [GO:0051301]; chromosome condensation [GO:0030261]; chromosome segregation [GO:0007059]; DNA replication [GO:0006260]	ATP binding [GO:0005524]; DNA binding [GO:0003677]
Peptidoglycan-associated protein	2.29468e+07	1.9884e+07	1.70993e+07	2.00521e+07	3.62734e+07	3.01828e+07	2.86975e+07	2.84069e+07	2.36899e+07	2.35048e+07	2.3065e+07	2.41297e+07	2.51818e+07	2.12561e+07	1.92166e+07	2.48605e+07	2.28597e+07	2.0194e+07	2.03638e+07	2.17738e+07		A0A140NC11	tr|A0A140NC11|A0A140NC11_ECOBD	A0A140NC11_ECOBD	unreviewed	pal ECBD_2919	Escherichia coli (strain B / BL21-DE3)	173			1.99956e+07	2.06843e+06	3.08902e+07	3.18017e+06	2.26287e+07	2.5013e+06	2.12978e+07	1.09054e+06	1.54485	0.00251656	1.13169	0.209577	1.06513	0.371985		cell cycle [GO:0007049]; cell division [GO:0051301]	cell outer membrane [GO:0009279]; integral component of membrane [GO:0016021]	cell outer membrane [GO:0009279]; integral component of membrane [GO:0016021]; cell cycle [GO:0007049]; cell division [GO:0051301]
UDP-N-acetylmuramoylalanine--D-glutamate ligase (EC 6.3.2.9) (D-glutamic acid-adding enzyme) (UDP-N-acetylmuramoyl-L-alanyl-D-glutamate synthetase)	2.79502e+06	2.65471e+06	2.75645e+06	2.7457e+06	2.74276e+06	3.01097e+06	2.89337e+06	3.01829e+06	2.71201e+06	2.73894e+06	2.72946e+06	2.72149e+06	2.76039e+06	2.90354e+06	2.67283e+06	2.75673e+06	2.41629e+06	2.49076e+06	2.69243e+06	2.30296e+06		A0A140ND30	tr|A0A140ND30|A0A140ND30_ECOBD	A0A140ND30_ECOBD	unreviewed	murD ECBD_3529	Escherichia coli (strain B / BL21-DE3)	438	6.3.2.9		2.73797e+06	51449.1	2.91635e+06	111810	2.77337e+06	82912.1	2.47561e+06	141923	1.06515	0.04589	1.01293	0.552911	0.904178	0.0236951		cell cycle [GO:0007049]; cell division [GO:0051301]; cell wall organization [GO:0071555]; peptidoglycan biosynthetic process [GO:0009252]; regulation of cell shape [GO:0008360]	cytoplasm [GO:0005737]	cytoplasm [GO:0005737]; ATP binding [GO:0005524]; UDP-N-acetylmuramoylalanine-D-glutamate ligase activity [GO:0008764]; cell cycle [GO:0007049]; cell division [GO:0051301]; cell wall organization [GO:0071555]; peptidoglycan biosynthetic process [GO:0009252]; regulation of cell shape [GO:0008360]	ATP binding [GO:0005524]; UDP-N-acetylmuramoylalanine-D-glutamate ligase activity [GO:0008764]
Macrodomain Ter protein	34970.7	24767.8	25202.6	44790.2	40678.9	29385.2	38419.3	26468.3	27555.4	31568.9	28456.2	30668.2	26899.6	15892.9	27240.5	15009.1	40061.8	18056.5	20101.3	44445		A0A140ND71	tr|A0A140ND71|A0A140ND71_ECOBD	A0A140ND71_ECOBD	unreviewed	matP ECBD_2639	Escherichia coli (strain B / BL21-DE3)	150			32432.8	8218.48	33737.9	5955.81	21260.5	5819.18	30666.1	11712.8	1.04024	0.831146	0.655524	0.103032	0.945528	0.837739		cell cycle [GO:0007049]; cell division [GO:0051301]; regulation of transcription, DNA-templated [GO:0006355]	cytoplasm [GO:0005737]	cytoplasm [GO:0005737]; sequence-specific DNA binding [GO:0043565]; cell cycle [GO:0007049]; cell division [GO:0051301]; regulation of transcription, DNA-templated [GO:0006355]	sequence-specific DNA binding [GO:0043565]
UDP-N-acetylglucosamine--N-acetylmuramyl-(pentapeptide) pyrophosphoryl-undecaprenol N-acetylglucosamine transferase (EC 2.4.1.227) (Undecaprenyl-PP-MurNAc-pentapeptide-UDPGlcNAc GlcNAc transferase)	2.7344e+06	2.81847e+06	2.76272e+06	2.81298e+06	3.62238e+06	3.55764e+06	3.33177e+06	3.22852e+06	2.96749e+06	2.96144e+06	2.94729e+06	2.98165e+06	2.7622e+06	2.94969e+06	2.81526e+06	2.85814e+06	2.7685e+06	2.78129e+06	2.84806e+06	2.76949e+06		A0A140NDM3	tr|A0A140NDM3|A0A140NDM3_ECOBD	A0A140NDM3_ECOBD	unreviewed	murG ECBD_3527	Escherichia coli (strain B / BL21-DE3)	355	2.4.1.227		2.78214e+06	35098.9	3.43508e+06	160814	2.84632e+06	68675.6	2.79183e+06	32846.9	1.23469	0.000468471	1.02307	0.199584	1.00348	0.738877		carbohydrate metabolic process [GO:0005975]; cell cycle [GO:0007049]; cell division [GO:0051301]; cell wall organization [GO:0071555]; lipid glycosylation [GO:0030259]; peptidoglycan biosynthetic process [GO:0009252]; regulation of cell shape [GO:0008360]	plasma membrane [GO:0005886]	plasma membrane [GO:0005886]; UDP-N-acetyl-D-glucosamine:N-acetylmuramoyl-L-alanyl-D-glutamyl-meso-2,6-diaminopimelyl-D-alanyl-D-alanine-diphosphoundecaprenol 4-beta-N-acetylglucosaminlytransferase activity [GO:0051991]; undecaprenyldiphospho-muramoylpentapeptide beta-N-acetylglucosaminyltransferase activity [GO:0050511]; carbohydrate metabolic process [GO:0005975]; cell cycle [GO:0007049]; cell …	UDP-N-acetyl-D-glucosamine:N-acetylmuramoyl-L-alanyl-D-glutamyl-meso-2,6-diaminopimelyl-D-alanyl-D-alanine-diphosphoundecaprenol 4-beta-N-acetylglucosaminlytransferase activity [GO:0051991]; undecaprenyldiphospho-muramoylpentapeptide beta-N-acetylglucosaminyltransferase activity [GO:0050511]
UDP-N-acetylmuramate--L-alanyl-gamma-D-glutamyl-meso-2,6-diaminoheptandioate ligase (EC 6.3.2.45) (Murein peptide ligase) (UDP-N-acetylmuramate:L-alanyl-gamma-D-glutamyl-meso-diaminopimelate ligase)	5.88842e+06	4.83054e+06	5.07743e+06	6.07356e+06	6.78358e+06	6.41771e+06	6.87738e+06	6.65687e+06	6.04566e+06	6.19522e+06	6.08636e+06	6.15453e+06	7.70663e+06	6.05065e+06	6.97298e+06	6.01323e+06	6.31041e+06	5.50206e+06	5.8061e+06	5.92298e+06		A0A140NDR7	tr|A0A140NDR7|A0A140NDR7_ECOBD	A0A140NDR7_ECOBD	unreviewed	mpl ECBD_3801	Escherichia coli (strain B / BL21-DE3)	457	6.3.2.45		5.46749e+06	524965	6.68389e+06	172451	6.68587e+06	703620	5.88539e+06	289519	1.22248	0.0088337	1.22284	0.0530146	1.07643	0.272719		cell cycle [GO:0007049]; cell division [GO:0051301]; cell wall organization [GO:0071555]; peptidoglycan biosynthetic process [GO:0009252]; peptidoglycan turnover [GO:0009254]; regulation of cell shape [GO:0008360]		acid-amino acid ligase activity [GO:0016881]; ATP binding [GO:0005524]; cell cycle [GO:0007049]; cell division [GO:0051301]; cell wall organization [GO:0071555]; peptidoglycan biosynthetic process [GO:0009252]; peptidoglycan turnover [GO:0009254]; regulation of cell shape [GO:0008360]	acid-amino acid ligase activity [GO:0016881]; ATP binding [GO:0005524]
Chromosome partition protein MukF	644167	741798	689543	728622	711617	741815	773317	713264	655963	693554	663047	686470	450610	688225	587969	631773	616345	813586	719013	634856		A0A140NDT9	tr|A0A140NDT9|A0A140NDT9_ECOBD	A0A140NDT9_ECOBD	unreviewed	mukF ECBD_2673	Escherichia coli (strain B / BL21-DE3)	440			701033	38041.7	735003	25168.7	589644	87787	695950	78166.1	1.04846	0.244559	0.841108	0.0903351	0.99275	0.922635		cell cycle [GO:0007049]; cell division [GO:0051301]; chromosome condensation [GO:0030261]; chromosome segregation [GO:0007059]; DNA replication [GO:0006260]	cytoplasm [GO:0005737]; nucleoid [GO:0009295]	cytoplasm [GO:0005737]; nucleoid [GO:0009295]; calcium ion binding [GO:0005509]; cell cycle [GO:0007049]; cell division [GO:0051301]; chromosome condensation [GO:0030261]; chromosome segregation [GO:0007059]; DNA replication [GO:0006260]	calcium ion binding [GO:0005509]
Phospho-N-acetylmuramoyl-pentapeptide-transferase (EC 2.7.8.13) (UDP-MurNAc-pentapeptide phosphotransferase)	695677	965463	899164	864370	703067	939248	928143	924258	830390	853658	873813	810235	584750	850403	797760	791054	743861	872115	876753	824771		A0A140NFL7	tr|A0A140NFL7|A0A140NFL7_ECOBD	A0A140NFL7_ECOBD	unreviewed	mraY ECBD_3530	Escherichia coli (strain B / BL21-DE3)	360	2.7.8.13		856168	99522.1	873679	98656.4	755992	101503	829375	53397.5	1.02045	0.835825	0.882994	0.268028	0.968705	0.69542		cell cycle [GO:0007049]; cell division [GO:0051301]; cell wall organization [GO:0071555]; peptidoglycan biosynthetic process [GO:0009252]; regulation of cell shape [GO:0008360]	integral component of membrane [GO:0016021]; plasma membrane [GO:0005886]	integral component of membrane [GO:0016021]; plasma membrane [GO:0005886]; phospho-N-acetylmuramoyl-pentapeptide-transferase activity [GO:0008963]; UDP-N-acetylmuramoyl-L-alanyl-D-glutamyl-meso-2,6-diaminopimelyl-D-alanyl-D-alanine:undecaprenyl-phosphate transferase activity [GO:0051992]; cell cycle [GO:0007049]; cell division [GO:0051301]; cell wall organization [GO:0071555]; peptidoglycan biosy…	phospho-N-acetylmuramoyl-pentapeptide-transferase activity [GO:0008963]; UDP-N-acetylmuramoyl-L-alanyl-D-glutamyl-meso-2,6-diaminopimelyl-D-alanyl-D-alanine:undecaprenyl-phosphate transferase activity [GO:0051992]
UDP-N-acetylmuramoyl-L-alanyl-D-glutamate--2,6-diaminopimelate ligase (EC 6.3.2.13) (Meso-A2pm-adding enzyme) (Meso-diaminopimelate-adding enzyme) (UDP-MurNAc-L-Ala-D-Glu:meso-diaminopimelate ligase) (UDP-MurNAc-tripeptide synthetase) (UDP-N-acetylmuramyl-tripeptide synthetase)	5.33298e+06	5.36321e+06	5.01242e+06	5.18485e+06	5.43915e+06	5.44974e+06	5.50534e+06	5.49122e+06	5.13267e+06	5.25272e+06	5.11506e+06	5.27033e+06	4.80775e+06	5.24659e+06	5.11727e+06	5.60084e+06	4.56254e+06	4.9402e+06	4.76983e+06	4.4934e+06		A0A140NFN5	tr|A0A140NFN5|A0A140NFN5_ECOBD	A0A140NFN5_ECOBD	unreviewed	murE ECBD_3532	Escherichia coli (strain B / BL21-DE3)	495	6.3.2.13		5.22336e+06	139243	5.47136e+06	27632.5	5.19311e+06	284324	4.69149e+06	175969	1.04748	0.0232214	0.994208	0.873979	0.898175	0.00631923		cell cycle [GO:0007049]; cell division [GO:0051301]; cell wall organization [GO:0071555]; peptidoglycan biosynthetic process [GO:0009252]; regulation of cell shape [GO:0008360]	cytoplasm [GO:0005737]	cytoplasm [GO:0005737]; ATP binding [GO:0005524]; magnesium ion binding [GO:0000287]; UDP-N-acetylmuramoylalanyl-D-glutamate-2,6-diaminopimelate ligase activity [GO:0008765]; cell cycle [GO:0007049]; cell division [GO:0051301]; cell wall organization [GO:0071555]; peptidoglycan biosynthetic process [GO:0009252]; regulation of cell shape [GO:0008360]	ATP binding [GO:0005524]; magnesium ion binding [GO:0000287]; UDP-N-acetylmuramoylalanyl-D-glutamate-2,6-diaminopimelate ligase activity [GO:0008765]
UDP-N-acetylmuramoyl-tripeptide--D-alanyl-D-alanine ligase (EC 6.3.2.10) (D-alanyl-D-alanine-adding enzyme)	3.08168e+06	3.35593e+06	3.34743e+06	3.38918e+06	3.44434e+06	3.68495e+06	3.75769e+06	3.70277e+06	3.15328e+06	3.25717e+06	3.18271e+06	3.22774e+06	2.66575e+06	3.30828e+06	3.2847e+06	3.34748e+06	2.83376e+06	2.92903e+06	2.93775e+06	3.03602e+06		A0A140NFS6	tr|A0A140NFS6|A0A140NFS6_ECOBD	A0A140NFS6_ECOBD	unreviewed	murF ECBD_3531	Escherichia coli (strain B / BL21-DE3)	452	6.3.2.10		3.29356e+06	123316	3.64744e+06	120281	3.15155e+06	281374	2.93414e+06	71582.2	1.10745	0.0119535	0.956884	0.453875	0.890873	0.00473971		cell cycle [GO:0007049]; cell division [GO:0051301]; cell wall organization [GO:0071555]; peptidoglycan biosynthetic process [GO:0009252]; regulation of cell shape [GO:0008360]	cytoplasm [GO:0005737]	cytoplasm [GO:0005737]; ATP binding [GO:0005524]; UDP-N-acetylmuramoyl-tripeptide-D-alanyl-D-alanine ligase activity [GO:0047480]; cell cycle [GO:0007049]; cell division [GO:0051301]; cell wall organization [GO:0071555]; peptidoglycan biosynthetic process [GO:0009252]; regulation of cell shape [GO:0008360]	ATP binding [GO:0005524]; UDP-N-acetylmuramoyl-tripeptide-D-alanyl-D-alanine ligase activity [GO:0047480]
UDP-N-acetylmuramate--L-alanine ligase (EC 6.3.2.8) (UDP-N-acetylmuramoyl-L-alanine synthetase)	5.5221e+06	5.34952e+06	5.37243e+06	5.05419e+06	6.58881e+06	6.74001e+06	5.68062e+06	5.98873e+06	5.86315e+06	5.80561e+06	5.76821e+06	5.90055e+06	6.12058e+06	6.33293e+06	5.56909e+06	6.16423e+06	5.61284e+06	5.44605e+06	6.02921e+06	5.56824e+06		A0A140NG76	tr|A0A140NG76|A0A140NG76_ECOBD	A0A140NG76_ECOBD	unreviewed	murC ECBD_3526	Escherichia coli (strain B / BL21-DE3)	491	6.3.2.8		5.32456e+06	169585	6.24955e+06	432251	6.04671e+06	286927	5.66408e+06	219470	1.17372	0.0136261	1.13563	0.00947816	1.06377	0.0782522		cell cycle [GO:0007049]; cell division [GO:0051301]; cell wall organization [GO:0071555]; peptidoglycan biosynthetic process [GO:0009252]; regulation of cell shape [GO:0008360]	cytoplasm [GO:0005737]	cytoplasm [GO:0005737]; ATP binding [GO:0005524]; UDP-N-acetylmuramate-L-alanine ligase activity [GO:0008763]; cell cycle [GO:0007049]; cell division [GO:0051301]; cell wall organization [GO:0071555]; peptidoglycan biosynthetic process [GO:0009252]; regulation of cell shape [GO:0008360]	ATP binding [GO:0005524]; UDP-N-acetylmuramate-L-alanine ligase activity [GO:0008763]
UDP-N-acetylenolpyruvoylglucosamine reductase (EC 1.3.1.98) (UDP-N-acetylmuramate dehydrogenase)	1.72136e+06	1.54946e+06	1.43677e+06	1.41996e+06	1.61751e+06	1.47379e+06	1.52398e+06	1.52532e+06	1.42781e+06	1.45248e+06	1.44516e+06	1.43513e+06	1.48359e+06	1.31196e+06	1.44054e+06	1.35641e+06	1.32572e+06	1.17124e+06	1.29678e+06	1.30284e+06		A0A140SS82	tr|A0A140SS82|A0A140SS82_ECOBD	A0A140SS82_ECOBD	unreviewed	murB ECBD_4056	Escherichia coli (strain B / BL21-DE3)	342	1.3.1.98		1.53189e+06	120190	1.53515e+06	51890.1	1.39813e+06	67580.7	1.27414e+06	60384.7	1.00213	0.966975	0.912682	0.143914	0.831748	0.0160247		cell cycle [GO:0007049]; cell division [GO:0051301]; cell wall organization [GO:0071555]; peptidoglycan biosynthetic process [GO:0009252]; regulation of cell shape [GO:0008360]	cytoplasm [GO:0005737]	cytoplasm [GO:0005737]; FAD binding [GO:0071949]; UDP-N-acetylmuramate dehydrogenase activity [GO:0008762]; cell cycle [GO:0007049]; cell division [GO:0051301]; cell wall organization [GO:0071555]; peptidoglycan biosynthetic process [GO:0009252]; regulation of cell shape [GO:0008360]	FAD binding [GO:0071949]; UDP-N-acetylmuramate dehydrogenase activity [GO:0008762]
DNA topoisomerase 4 subunit B (EC 5.6.2.2) (Topoisomerase IV subunit B)	2.87001e+06	2.84109e+06	2.75806e+06	2.73377e+06	2.88889e+06	3.02358e+06	2.87191e+06	2.86426e+06	2.65243e+06	2.73545e+06	2.70122e+06	2.68666e+06	2.16396e+06	2.48839e+06	2.3663e+06	2.41401e+06	2.4717e+06	2.69779e+06	2.60682e+06	2.57828e+06		A0A140N599	tr|A0A140N599|A0A140N599_ECOBD	A0A140N599_ECOBD	unreviewed	parE ECBD_0709	Escherichia coli (strain B / BL21-DE3)	630	5.6.2.2		2.80073e+06	56421.7	2.91216e+06	64942.3	2.35816e+06	120269	2.58864e+06	80664	1.03978	0.0660439	0.841981	0.00118265	0.924273	0.00971619		chromosome segregation [GO:0007059]; DNA topological change [GO:0006265]	chromosome [GO:0005694]	chromosome [GO:0005694]; ATP binding [GO:0005524]; DNA binding [GO:0003677]; DNA topoisomerase type II (ATP-hydrolyzing) activity [GO:0003918]; chromosome segregation [GO:0007059]; DNA topological change [GO:0006265]	ATP binding [GO:0005524]; DNA binding [GO:0003677]; DNA topoisomerase type II (ATP-hydrolyzing) activity [GO:0003918]
DNA topoisomerase 4 subunit A (EC 5.6.2.2) (Topoisomerase IV subunit A)	5.01329e+06	5.36952e+06	5.30245e+06	5.00173e+06	5.38976e+06	5.25028e+06	5.32661e+06	5.15365e+06	5.00291e+06	5.03384e+06	5.05883e+06	4.97792e+06	4.70966e+06	4.88431e+06	4.54895e+06	4.73172e+06	4.66639e+06	4.77445e+06	4.90028e+06	4.48229e+06		A0A140N7T4	tr|A0A140N7T4|A0A140N7T4_ECOBD	A0A140N7T4_ECOBD	unreviewed	parC ECBD_0720	Escherichia coli (strain B / BL21-DE3)	752	5.6.2.2		5.17175e+06	165988	5.28007e+06	88130.5	4.71866e+06	118841	4.70585e+06	153334	1.02095	0.356648	0.912392	0.00851738	0.909916	0.0117696		chromosome segregation [GO:0007059]; DNA topological change [GO:0006265]	chromosome [GO:0005694]; extrinsic component of plasma membrane [GO:0019897]	chromosome [GO:0005694]; extrinsic component of plasma membrane [GO:0019897]; ATP binding [GO:0005524]; DNA binding [GO:0003677]; DNA topoisomerase type II (ATP-hydrolyzing) activity [GO:0003918]; chromosome segregation [GO:0007059]; DNA topological change [GO:0006265]	ATP binding [GO:0005524]; DNA binding [GO:0003677]; DNA topoisomerase type II (ATP-hydrolyzing) activity [GO:0003918]
Peptidoglycan glycosyltransferase MrdB (PGT) (EC 2.4.1.129) (Cell elongation protein RodA) (Cell wall polymerase) (Peptidoglycan polymerase) (PG polymerase)	134127	163855	168025	141705	208320	186246	166316	180097	152704	163718	152721	163700	143167	170983	156208	145784	135650	158848	167264	149041		A0A140NC69	tr|A0A140NC69|A0A140NC69_ECOBD	A0A140NC69_ECOBD	unreviewed	mrdB rodA ECBD_3017	Escherichia coli (strain B / BL21-DE3)	370	2.4.1.129		151928	14341.6	185245	15151.4	154035	10933.4	152701	11768.4	1.21929	0.0325932	1.01387	0.846277	1.00509	0.944809		cell division [GO:0051301]; cell wall organization [GO:0071555]; peptidoglycan biosynthetic process [GO:0009252]; regulation of cell shape [GO:0008360]	integral component of plasma membrane [GO:0005887]	integral component of plasma membrane [GO:0005887]; peptidoglycan glycosyltransferase activity [GO:0008955]; cell division [GO:0051301]; cell wall organization [GO:0071555]; peptidoglycan biosynthetic process [GO:0009252]; regulation of cell shape [GO:0008360]	peptidoglycan glycosyltransferase activity [GO:0008955]
Chromosomal replication initiator protein DnaA	2.41959e+06	2.57432e+06	2.4165e+06	2.37098e+06	2.59986e+06	2.63816e+06	2.51379e+06	2.43366e+06	2.02142e+06	2.24169e+06	2.09462e+06	2.16848e+06	1.29492e+06	1.54267e+06	1.52555e+06	1.52328e+06	1.80214e+06	1.95139e+06	1.88734e+06	1.72401e+06		A0A140N2D9	tr|A0A140N2D9|A0A140N2D9_ECOBD	A0A140N2D9_ECOBD	unreviewed	dnaA ECBD_0001	Escherichia coli (strain B / BL21-DE3)	467			2.44535e+06	76908.7	2.54636e+06	79138.3	1.4716e+06	102286	1.84122e+06	85921.6	1.04131	0.163951	0.601797	1.17832e-05	0.752948	0.000100512		DNA replication initiation [GO:0006270]; regulation of DNA replication [GO:0006275]	cytoplasm [GO:0005737]	cytoplasm [GO:0005737]; ATP binding [GO:0005524]; DNA replication origin binding [GO:0003688]; DNA replication initiation [GO:0006270]; regulation of DNA replication [GO:0006275]	ATP binding [GO:0005524]; DNA replication origin binding [GO:0003688]
Cell division coordinator CpoB	5.75341e+06	1.10796e+07	9.30432e+06	9.56217e+06	7.97e+06	1.16933e+07	1.36596e+07	1.33706e+07	9.70176e+06	1.01099e+07	9.83589e+06	9.97577e+06	5.22538e+06	1.2779e+07	1.113e+07	1.04836e+07	7.2198e+06	1.0848e+07	9.87441e+06	1.00018e+07		A0A140NCF6	tr|A0A140NCF6|A0A140NCF6_ECOBD	A0A140NCF6_ECOBD	unreviewed	cpoB ECBD_2918	Escherichia coli (strain B / BL21-DE3)	263			8.92489e+06	1.95265e+06	1.16734e+07	2.26611e+06	9.9045e+06	2.82816e+06	9.48601e+06	1.36085e+06	1.30796	0.162617	1.10976	0.639067	1.06287	0.697195		FtsZ-dependent cytokinesis [GO:0043093]; protein trimerization [GO:0070206]	outer membrane-bounded periplasmic space [GO:0030288]	outer membrane-bounded periplasmic space [GO:0030288]; FtsZ-dependent cytokinesis [GO:0043093]; protein trimerization [GO:0070206]
Cell division protein FtsZ	3.01462e+07	2.92554e+07	2.86322e+07	2.98855e+07	3.09796e+07	3.00532e+07	2.70919e+07	2.59412e+07	2.49016e+07	2.50344e+07	2.47423e+07	2.51938e+07	1.86926e+07	1.99237e+07	1.84609e+07	1.92544e+07	2.13698e+07	2.10325e+07	2.2338e+07	2.10828e+07		A0A140NFM6	tr|A0A140NFM6|A0A140NFM6_ECOBD	A0A140NFM6_ECOBD	unreviewed	ftsZ ECBD_3522	Escherichia coli (strain B / BL21-DE3)	383			2.94799e+07	586821	2.85165e+07	2.06701e+06	1.90829e+07	564725	2.14558e+07	525358	0.967321	0.466916	0.647319	5.59328e-07	0.727811	2.12682e-06		division septum assembly [GO:0000917]; FtsZ-dependent cytokinesis [GO:0043093]; protein polymerization [GO:0051258]	cell division site [GO:0032153]; cytoplasm [GO:0005737]	cell division site [GO:0032153]; cytoplasm [GO:0005737]; GTP binding [GO:0005525]; GTPase activity [GO:0003924]; division septum assembly [GO:0000917]; FtsZ-dependent cytokinesis [GO:0043093]; protein polymerization [GO:0051258]	GTPase activity [GO:0003924]; GTP binding [GO:0005525]
DNA replication and repair protein RecF	30559.8	41205.6	44472.1	37677	47223.7	45075.7	44890.9	41234.1	31626.7	45286.7	37521.2	39392.2	27212.9	38449.9	26529.2	37142.8	29244.6	43747.8	40690.5	32843.9		A0A140N462	tr|A0A140N462|A0A140N462_ECOBD	A0A140N462_ECOBD	unreviewed	recF ECBD_0003	Escherichia coli (strain B / BL21-DE3)	357			38478.6	5164.99	44606.1	2151.96	32333.7	5487.5	36631.7	5831.58	1.15924	0.106646	0.840303	0.207554	0.952001	0.695593		DNA repair [GO:0006281]; DNA replication [GO:0006260]; SOS response [GO:0009432]	cytoplasm [GO:0005737]	cytoplasm [GO:0005737]; ATP binding [GO:0005524]; single-stranded DNA binding [GO:0003697]; DNA repair [GO:0006281]; DNA replication [GO:0006260]; SOS response [GO:0009432]	ATP binding [GO:0005524]; single-stranded DNA binding [GO:0003697]
Beta sliding clamp	4.39194e+06	4.03969e+06	4.01106e+06	4.28007e+06	4.49972e+06	4.4354e+06	4.47646e+06	4.38665e+06	4.18176e+06	4.14068e+06	4.14226e+06	4.18018e+06	4.10565e+06	4.0914e+06	3.85012e+06	3.92534e+06	4.16054e+06	3.87024e+06	4.06223e+06	3.96106e+06		A0A140N4F0	tr|A0A140N4F0|A0A140N4F0_ECOBD	A0A140N4F0_ECOBD	unreviewed	ECBD_0002	Escherichia coli (strain B / BL21-DE3)	366			4.18069e+06	160591	4.44956e+06	43005.3	3.99313e+06	108818	4.01351e+06	108707	1.06431	0.031114	0.955137	0.145021	0.960013	0.186015		DNA replication [GO:0006260]	cytoplasm [GO:0005737]; DNA polymerase III complex [GO:0009360]	cytoplasm [GO:0005737]; DNA polymerase III complex [GO:0009360]; 3'-5' exonuclease activity [GO:0008408]; DNA binding [GO:0003677]; DNA-directed DNA polymerase activity [GO:0003887]; DNA replication [GO:0006260]	3'-5' exonuclease activity [GO:0008408]; DNA binding [GO:0003677]; DNA-directed DNA polymerase activity [GO:0003887]
DNA primase (EC 2.7.7.-)	299464	298061	284403	270203	337558	337693	321641	303487	269888	309189	298629	280448	264498	238559	294899	226407	268089	249193	283742	250121		A0A140N5X5	tr|A0A140N5X5|A0A140N5X5_ECOBD	A0A140N5X5_ECOBD	unreviewed	dnaG ECBD_0675	Escherichia coli (strain B / BL21-DE3)	581	2.7.7.-		288033	11856.8	325095	14078.8	256090	26293	262786	14251.5	1.12867	0.013022	0.889103	0.103528	0.912349	0.0563826			primosome complex [GO:1990077]	primosome complex [GO:1990077]; DNA binding [GO:0003677]; DNA primase activity [GO:0003896]; zinc ion binding [GO:0008270]	DNA binding [GO:0003677]; DNA primase activity [GO:0003896]; zinc ion binding [GO:0008270]
DNA gyrase subunit A (EC 5.6.2.2)	2.53379e+07	2.47944e+07	2.45029e+07	2.42084e+07	2.65547e+07	2.55295e+07	2.52964e+07	2.56901e+07	2.31459e+07	2.28058e+07	2.31162e+07	2.28356e+07	1.9636e+07	2.1049e+07	2.1135e+07	2.07933e+07	2.02601e+07	2.01174e+07	2.09788e+07	1.96311e+07		A0A140N626	tr|A0A140N626|A0A140N626_ECOBD	A0A140N626_ECOBD	unreviewed	gyrA ECBD_1429	Escherichia coli (strain B / BL21-DE3)	875	5.6.2.2		2.47109e+07	417082	2.57677e+07	475447	2.06533e+07	600653	2.02469e+07	482647	1.04277	0.0275479	0.835797	7.26027e-05	0.81935	1.91608e-05		DNA-dependent DNA replication [GO:0006261]; DNA topological change [GO:0006265]	chromosome [GO:0005694]; cytoplasm [GO:0005737]	chromosome [GO:0005694]; cytoplasm [GO:0005737]; ATP binding [GO:0005524]; DNA binding [GO:0003677]; DNA topoisomerase type II (ATP-hydrolyzing) activity [GO:0003918]; DNA topological change [GO:0006265]; DNA-dependent DNA replication [GO:0006261]	ATP binding [GO:0005524]; DNA binding [GO:0003677]; DNA topoisomerase type II (ATP-hydrolyzing) activity [GO:0003918]
DNA gyrase subunit B (EC 5.6.2.2)	2.44246e+07	2.42513e+07	2.37221e+07	2.36201e+07	2.28792e+07	2.29573e+07	2.10886e+07	2.1651e+07	2.08432e+07	2.10448e+07	2.09857e+07	2.09023e+07	1.7238e+07	1.87944e+07	1.8262e+07	1.8962e+07	1.86408e+07	1.87596e+07	1.91076e+07	1.82438e+07		A0A140N6C1	tr|A0A140N6C1|A0A140N6C1_ECOBD	A0A140N6C1_ECOBD	unreviewed	gyrB ECBD_0004	Escherichia coli (strain B / BL21-DE3)	804	5.6.2.2		2.40045e+07	340916	2.2144e+07	799822	1.83141e+07	672901	1.8688e+07	308518	0.922494	0.0100132	0.762945	1.23901e-05	0.778519	1.006e-06		DNA-dependent DNA replication [GO:0006261]; DNA topological change [GO:0006265]	chromosome [GO:0005694]; cytoplasm [GO:0005737]	chromosome [GO:0005694]; cytoplasm [GO:0005737]; ATP binding [GO:0005524]; DNA binding [GO:0003677]; DNA topoisomerase type II (ATP-hydrolyzing) activity [GO:0003918]; metal ion binding [GO:0046872]; DNA topological change [GO:0006265]; DNA-dependent DNA replication [GO:0006261]	ATP binding [GO:0005524]; DNA binding [GO:0003677]; DNA topoisomerase type II (ATP-hydrolyzing) activity [GO:0003918]; metal ion binding [GO:0046872]
DnaA regulatory inactivator Hda	480527	460711	506052	513642	699882	648673	762394	662655	554148	564390	569531	549007	538707	584090	489861	532758	473808	548788	548281	431510		A0A140N6L6	tr|A0A140N6L6|A0A140N6L6_ECOBD	A0A140N6L6_ECOBD	unreviewed	hda ECBD_1192	Escherichia coli (strain B / BL21-DE3)	248			490233	21000	693401	44011.3	536354	33386.8	500597	50216.5	1.41443	0.000358878	1.09408	0.0892372	1.02114	0.752768		DNA replication [GO:0006260]; negative regulation of DNA-dependent DNA replication initiation [GO:0032297]		DNA replication [GO:0006260]; negative regulation of DNA-dependent DNA replication initiation [GO:0032297]
DNA ligase (EC 6.5.1.2) (Polydeoxyribonucleotide synthase [NAD(+)])	3.26409e+06	2.89978e+06	2.75273e+06	2.88645e+06	3.39866e+06	3.4453e+06	3.22617e+06	3.27975e+06	3.10966e+06	3.06072e+06	3.09346e+06	3.07691e+06	3.07541e+06	3.05216e+06	3.02468e+06	3.1058e+06	2.81965e+06	2.99733e+06	2.99843e+06	2.72368e+06		A0A140N7D0	tr|A0A140N7D0|A0A140N7D0_ECOBD	A0A140N7D0_ECOBD	unreviewed	ligA ECBD_1271	Escherichia coli (strain B / BL21-DE3)	671	6.5.1.2		2.95076e+06	189819	3.33747e+06	88162.9	3.06451e+06	29844.4	2.88477e+06	118088	1.13105	0.0185937	1.03855	0.344768	0.977635	0.627402		DNA repair [GO:0006281]; DNA replication [GO:0006260]		DNA binding [GO:0003677]; DNA ligase (NAD+) activity [GO:0003911]; metal ion binding [GO:0046872]; DNA repair [GO:0006281]; DNA replication [GO:0006260]	DNA binding [GO:0003677]; DNA ligase (NAD+) activity [GO:0003911]; metal ion binding [GO:0046872]
DnaA initiator-associating protein DiaA	608893	548613	641796	705173	854078	822827	830631	776202	701485	693442	693039	701888	646223	725005	710721	698395	688566	704703	661315	607839		A0A140N7G1	tr|A0A140N7G1|A0A140N7G1_ECOBD	A0A140N7G1_ECOBD	unreviewed	diaA ECBD_0591	Escherichia coli (strain B / BL21-DE3)	196			626119	56566.7	820934	28271.3	695086	29741.2	665606	36780.6	1.31115	0.00176822	1.11015	0.11081	1.06307	0.34987		carbohydrate derivative metabolic process [GO:1901135]; DNA replication [GO:0006260]		carbohydrate derivative binding [GO:0097367]; carbohydrate derivative metabolic process [GO:1901135]; DNA replication [GO:0006260]	carbohydrate derivative binding [GO:0097367]
Ribonucleoside-diphosphate reductase subunit beta (EC 1.17.4.1)	35312.9	31772.4	38497.9	47206.2	41949.5	45025.5	41229.7	41247.7	47441.6	53764.2	50877.2	50328.5	59749.5	61674.8	58009.7	63649.9	61945.6	67519.8	55437.2	48444		A0A140N8N9	tr|A0A140N8N9|A0A140N8N9_ECOBD	A0A140N8N9_ECOBD	unreviewed	ECBD_1043	Escherichia coli (strain B / BL21-DE3)	319	1.17.4.1		38197.3	5719.49	42363.1	1564.29	60771	2107.91	58336.6	7134.88	1.10906	0.269353	1.59097	0.000677565	1.52724	0.0088158		deoxyribonucleotide biosynthetic process [GO:0009263]; DNA replication [GO:0006260]	ribonucleoside-diphosphate reductase complex [GO:0005971]	ribonucleoside-diphosphate reductase complex [GO:0005971]; metal ion binding [GO:0046872]; ribonucleoside-diphosphate reductase activity, thioredoxin disulfide as acceptor [GO:0004748]; deoxyribonucleotide biosynthetic process [GO:0009263]; DNA replication [GO:0006260]	metal ion binding [GO:0046872]; ribonucleoside-diphosphate reductase activity, thioredoxin disulfide as acceptor [GO:0004748]
Ribonucleoside-diphosphate reductase (EC 1.17.4.1)	3.25061e+07	3.342e+07	3.04268e+07	3.08938e+07	2.43699e+07	2.58145e+07	2.65709e+07	2.70412e+07	2.74078e+07	2.77571e+07	2.74653e+07	2.76996e+07	2.2824e+07	2.60011e+07	2.62376e+07	2.65142e+07	2.38591e+07	2.49996e+07	2.66844e+07	2.52041e+07		A0A140N9Q4	tr|A0A140N9Q4|A0A140N9Q4_ECOBD	A0A140N9Q4_ECOBD	unreviewed	ECBD_1426	Escherichia coli (strain B / BL21-DE3)	761	1.17.4.1		3.18117e+07	1.20719e+06	2.59492e+07	1.01134e+06	2.53942e+07	1.49501e+06	2.51868e+07	1.00511e+06	0.815712	0.000659007	0.798268	0.00116751	0.791747	0.00033576		DNA replication [GO:0006260]		ATP binding [GO:0005524]; ribonucleoside-diphosphate reductase activity, thioredoxin disulfide as acceptor [GO:0004748]; DNA replication [GO:0006260]	ATP binding [GO:0005524]; ribonucleoside-diphosphate reductase activity, thioredoxin disulfide as acceptor [GO:0004748]
Regulatory CII family protein	39116.8	29189.9	33611.7	41361.8	22693.5	18776.9	37168	26397.2	53621.5	69502.2	71008.1	52115.6	78620.7	86891.8	106832	108372	76185.7	74065.4	87779.1	57317.9		A0A140N9R5	tr|A0A140N9R5|A0A140N9R5_ECOBD	A0A140N9R5_ECOBD	unreviewed	ECBD_2771	Escherichia coli (strain B / BL21-DE3)	481			35820	4754.37	26258.9	6850.54	95179.1	12774	73837	10872.3	0.733079	0.0942421	2.65715	0.000281559	2.06133	0.00144737		DNA replication [GO:0006260]		DNA replication [GO:0006260]
DNA polymerase III, delta prime subunit (EC 2.7.7.7)	39386.6	37920	34884	38017.4	42694.2	52158.7	38023.9	43370.6	34997.8	41226.2	37087.9	39136.1	32919.5	40625.8	28677.9	39224.6	37536.7	34715.6	41009.5	29988.4		A0A140NAY2	tr|A0A140NAY2|A0A140NAY2_ECOBD	A0A140NAY2_ECOBD	unreviewed	ECBD_2502	Escherichia coli (strain B / BL21-DE3)	334	2.7.7.7		37552	1645.93	44061.9	5107.93	35362	4828.8	35812.5	4034.39	1.17336	0.0803615	0.941679	0.485235	0.953678	0.515123		DNA replication [GO:0006260]	DNA polymerase III complex [GO:0009360]	DNA polymerase III complex [GO:0009360]; 3'-5' exonuclease activity [GO:0008408]; DNA binding [GO:0003677]; DNA-directed DNA polymerase activity [GO:0003887]; DNA replication [GO:0006260]	3'-5' exonuclease activity [GO:0008408]; DNA binding [GO:0003677]; DNA-directed DNA polymerase activity [GO:0003887]
DNA replication terminus site-binding protein (Ter-binding protein)	274796	254541	272960	265371	286669	286577	290576	281671	239078	233566	239033	233612	186870	201446	172415	191992	193035	194008	194593	161989		A0A140NBS0	tr|A0A140NBS0|A0A140NBS0_ECOBD	A0A140NBS0_ECOBD	unreviewed	tus ECBD_2036	Escherichia coli (strain B / BL21-DE3)	309			266917	7971.11	286373	3158.33	188181	10497	185906	13819.8	1.07289	0.00770857	0.705017	4.76745e-05	0.696495	0.000119852		DNA replication termination [GO:0006274]	cytoplasm [GO:0005737]	cytoplasm [GO:0005737]; DNA binding [GO:0003677]; DNA replication termination [GO:0006274]	DNA binding [GO:0003677]
DNA polymerase III subunit gamma/tau (EC 2.7.7.7)	1.78719e+06	1.61859e+06	1.61287e+06	1.65082e+06	2.05756e+06	1.72342e+06	1.86355e+06	1.55474e+06	1.51268e+06	1.56825e+06	1.47238e+06	1.60855e+06	1.14512e+06	1.18196e+06	1.20159e+06	1.14519e+06	1.33504e+06	1.26457e+06	1.39801e+06	1.28463e+06		A0A140NCN5	tr|A0A140NCN5|A0A140NCN5_ECOBD	A0A140NCN5_ECOBD	unreviewed	dnaX ECBD_3186	Escherichia coli (strain B / BL21-DE3)	643	2.7.7.7		1.66737e+06	70677.6	1.79982e+06	184657	1.16847e+06	24322.3	1.32056e+06	51558.1	1.07944	0.290014	0.700785	2.51928e-05	0.792006	0.00047017		DNA replication [GO:0006260]	DNA polymerase III complex [GO:0009360]	DNA polymerase III complex [GO:0009360]; ATP binding [GO:0005524]; DNA binding [GO:0003677]; DNA-directed DNA polymerase activity [GO:0003887]; DNA replication [GO:0006260]	ATP binding [GO:0005524]; DNA binding [GO:0003677]; DNA-directed DNA polymerase activity [GO:0003887]
AAA ATPase central domain protein	803552	749468	754083	766140	1.13109e+06	1.07474e+06	1.11003e+06	1.07471e+06	800617	845607	814120	832104	667379	752923	684752	667179	698142	714940	773939	679399		A0A140NDX1	tr|A0A140NDX1|A0A140NDX1_ECOBD	A0A140NDX1_ECOBD	unreviewed	ECBD_2703	Escherichia coli (strain B / BL21-DE3)	447			768311	21237.5	1.09764e+06	24099.5	693058	35291.2	716605	35409	1.42865	2.04854e-06	0.902055	0.0194541	0.932702	0.0731627		DNA replication [GO:0006260]		ATP binding [GO:0005524]; DNA binding [GO:0003677]; DNA replication [GO:0006260]	ATP binding [GO:0005524]; DNA binding [GO:0003677]
Single-stranded DNA-binding protein (SSB)	7.69242e+06	9.211e+06	9.16914e+06	9.98254e+06	6.06893e+06	7.22832e+06	7.41969e+06	7.36017e+06	6.81547e+06	6.69302e+06	6.65484e+06	6.85365e+06	3.9108e+06	5.85576e+06	5.43488e+06	5.53318e+06	4.74745e+06	6.07545e+06	5.9908e+06	5.12413e+06		A0A140NE87	tr|A0A140NE87|A0A140NE87_ECOBD	A0A140NE87_ECOBD	unreviewed	ECBD_3973	Escherichia coli (strain B / BL21-DE3)	178			9.01377e+06	828780	7.01928e+06	553036	5.18365e+06	751193	5.48446e+06	565393	0.778728	0.0133493	0.575081	0.00102495	0.608453	0.000889581		DNA recombination [GO:0006310]; DNA repair [GO:0006281]; DNA replication [GO:0006260]		single-stranded DNA binding [GO:0003697]; DNA recombination [GO:0006310]; DNA repair [GO:0006281]; DNA replication [GO:0006260]	single-stranded DNA binding [GO:0003697]
DNA-directed DNA polymerase (EC 2.7.7.7)	336353	301247	280294	330599	284498	269727	301317	247640	264969	270120	270655	264434	268283	240374	236324	262048	238628	271289	253465	206547		A0A140NEC1	tr|A0A140NEC1|A0A140NEC1_ECOBD	A0A140NEC1_ECOBD	unreviewed	ECBD_3777	Escherichia coli (strain B / BL21-DE3)	147	2.7.7.7		312123	22692.4	275796	19727.2	251757	13663.5	242482	23752.1	0.88361	0.0813027	0.806595	0.0075612	0.776879	0.0104301		DNA replication [GO:0006260]		DNA binding [GO:0003677]; DNA-directed DNA polymerase activity [GO:0003887]; DNA replication [GO:0006260]	DNA binding [GO:0003677]; DNA-directed DNA polymerase activity [GO:0003887]
DNA polymerase III, delta subunit (EC 2.7.7.7)	228015	192899	198832	258708	214098	228074	259350	244186	198159	210519	190676	218002	189118	164756	195282	181962	181670	158195	162843	168585		A0A140NEC8	tr|A0A140NEC8|A0A140NEC8_ECOBD	A0A140NEC8_ECOBD	unreviewed	ECBD_3011	Escherichia coli (strain B / BL21-DE3)	343	2.7.7.7		219614	26194.1	236427	16985.6	182780	11423.6	167823	8800.78	1.07656	0.386912	0.832279	0.067033	0.764175	0.0175487		DNA replication [GO:0006260]	DNA polymerase III complex [GO:0009360]	DNA polymerase III complex [GO:0009360]; DNA binding [GO:0003677]; DNA-directed DNA polymerase activity [GO:0003887]; DNA replication [GO:0006260]	DNA binding [GO:0003677]; DNA-directed DNA polymerase activity [GO:0003887]
DNA polymerase I (EC 2.7.7.7)	1.22778e+07	1.12576e+07	1.07341e+07	1.09614e+07	9.80023e+06	9.62569e+06	9.11427e+06	9.13867e+06	8.92654e+06	9.21121e+06	9.0669e+06	9.07085e+06	7.25491e+06	7.11767e+06	6.92158e+06	6.96306e+06	7.82236e+06	7.78996e+06	8.42422e+06	7.42947e+06		A0A140NER9	tr|A0A140NER9|A0A140NER9_ECOBD	A0A140NER9_ECOBD	unreviewed	polA ECBD_4165	Escherichia coli (strain B / BL21-DE3)	928	2.7.7.7		1.13077e+07	590024	9.41972e+06	299788	7.0643e+06	132097	7.8665e+06	357019	0.833032	0.0026008	0.624731	1.88439e-05	0.695674	0.000132186		DNA-dependent DNA replication [GO:0006261]; DNA repair [GO:0006281]		3'-5' exonuclease activity [GO:0008408]; DNA binding [GO:0003677]; DNA-directed DNA polymerase activity [GO:0003887]; DNA repair [GO:0006281]; DNA-dependent DNA replication [GO:0006261]	3'-5' exonuclease activity [GO:0008408]; DNA binding [GO:0003677]; DNA-directed DNA polymerase activity [GO:0003887]
ATP-dependent DNA helicase, RecQ family	240495	192062	181130	190552	268181	197294	209188	189052	192505	210220	191193	211533	209669	197285	184907	187364	188582	217495	193887	176169		A0A140NEW6	tr|A0A140NEW6|A0A140NEW6_ECOBD	A0A140NEW6_ECOBD	unreviewed	ECBD_4216	Escherichia coli (strain B / BL21-DE3)	611			201060	23150.2	215929	31005.4	194806	9752.28	194033	14994.7	1.07395	0.530429	0.968897	0.681396	0.965052	0.674493		DNA recombination [GO:0006310]; DNA repair [GO:0006281]; DNA replication [GO:0006260]; SOS response [GO:0009432]		3'-5' DNA helicase activity [GO:0043138]; ATP binding [GO:0005524]; nucleic acid binding [GO:0003676]; DNA recombination [GO:0006310]; DNA repair [GO:0006281]; DNA replication [GO:0006260]; SOS response [GO:0009432]	3'-5' DNA helicase activity [GO:0043138]; ATP binding [GO:0005524]; nucleic acid binding [GO:0003676]
Anaerobic ribonucleoside-triphosphate reductase (EC 1.17.4.2)	1.11187e+07	1.1762e+07	9.52542e+06	9.55596e+06	7.02106e+06	7.07482e+06	7.30295e+06	7.04591e+06	8.47767e+06	8.71661e+06	8.58454e+06	8.60973e+06	7.56315e+06	8.18824e+06	8.45029e+06	8.51191e+06	7.44542e+06	8.29149e+06	8.10848e+06	7.58746e+06		A0A140NEW9	tr|A0A140NEW9|A0A140NEW9_ECOBD	A0A140NEW9_ECOBD	unreviewed	ECBD_3796	Escherichia coli (strain B / BL21-DE3)	712	1.17.4.2		1.04905e+07	976741	7.11118e+06	112338	8.1784e+06	375427	7.85821e+06	351449	0.677868	0.00100485	0.779599	0.00868842	0.749078	0.0046071		DNA replication [GO:0006260]		ATP binding [GO:0005524]; ribonucleoside-triphosphate reductase activity [GO:0008998]; DNA replication [GO:0006260]	ATP binding [GO:0005524]; ribonucleoside-triphosphate reductase activity [GO:0008998]
DNA polymerase III subunit epsilon (EC 2.7.7.7)	442982	330770	289271	397822	432299	341338	419074	381400	364714	410048	380796	393966	455878	357977	349655	363091	457050	355463	340521	304042		A0A140NF94	tr|A0A140NF94|A0A140NF94_ECOBD	A0A140NF94_ECOBD	unreviewed	dnaQ ECBD_3409	Escherichia coli (strain B / BL21-DE3)	246	2.7.7.7		365211	59297.8	393528	35449.6	381650	43122.8	364269	56738.4	1.07753	0.504395	1.04501	0.711168	0.997421	0.984784		DNA replication [GO:0006260]		DNA binding [GO:0003677]; DNA-directed DNA polymerase activity [GO:0003887]; exonuclease activity [GO:0004527]; metal ion binding [GO:0046872]; DNA replication [GO:0006260]	DNA binding [GO:0003677]; DNA-directed DNA polymerase activity [GO:0003887]; exonuclease activity [GO:0004527]; metal ion binding [GO:0046872]
DNA polymerase III subunit alpha (EC 2.7.7.7)	1.27765e+06	1.20402e+06	1.1905e+06	1.11675e+06	1.76158e+06	1.27078e+06	1.14474e+06	1.23308e+06	1.12695e+06	1.09272e+06	1.10246e+06	1.11721e+06	900435	1.0359e+06	924575	895423	942344	1.04567e+06	975662	880812		A0A140NFX8	tr|A0A140NFX8|A0A140NFX8_ECOBD	A0A140NFX8_ECOBD	unreviewed	ECBD_3435	Escherichia coli (strain B / BL21-DE3)	1160	2.7.7.7		1.19723e+06	57087.4	1.35255e+06	240548	939084	56975.4	961123	59503.5	1.12973	0.318305	0.784381	0.00145463	0.802789	0.00255384		DNA replication [GO:0006260]	cytoplasm [GO:0005737]	cytoplasm [GO:0005737]; 3'-5' exonuclease activity [GO:0008408]; DNA-directed DNA polymerase activity [GO:0003887]; nucleic acid binding [GO:0003676]; DNA replication [GO:0006260]	3'-5' exonuclease activity [GO:0008408]; DNA-directed DNA polymerase activity [GO:0003887]; nucleic acid binding [GO:0003676]
ATP-dependent DNA helicase Rep (EC 3.6.4.12)	317383	379733	363628	358655	318207	404024	321031	343024	278966	284193	295718	267440	146780	225687	208465	207109	239159	257101	277029	248805		A0A140NG90	tr|A0A140NG90|A0A140NG90_ECOBD	A0A140NG90_ECOBD	unreviewed	rep ECBD_4262	Escherichia coli (strain B / BL21-DE3)	673	3.6.4.12		354850	22991.7	346571	34533.6	197011	29910.9	255524	13945.5	0.976671	0.741429	0.555195	0.000350765	0.72009	0.000686962		DNA unwinding involved in DNA replication [GO:0006268]		3'-5' exonuclease activity [GO:0008408]; ATP binding [GO:0005524]; DNA helicase activity [GO:0003678]; single-stranded DNA binding [GO:0003697]; DNA unwinding involved in DNA replication [GO:0006268]	3'-5' exonuclease activity [GO:0008408]; ATP binding [GO:0005524]; DNA helicase activity [GO:0003678]; single-stranded DNA binding [GO:0003697]
Cell division protein FtsP	840222	796218	791326	831469	947235	885887	887013	896285	773370	803738	777794	799313	756555	665257	737098	688239	709409	1.0986e+06	715526	642599		A0A140N460	tr|A0A140N460|A0A140N460_ECOBD	A0A140N460_ECOBD	unreviewed	ftsP ECBD_0723	Escherichia coli (strain B / BL21-DE3)	470			814809	21333.4	904105	25226.1	711787	36621.1	791534	179578	1.10959	0.0033905	0.873564	0.00562155	0.971435	0.830993		FtsZ-dependent cytokinesis [GO:0043093]	cell division site [GO:0032153]; outer membrane-bounded periplasmic space [GO:0030288]	cell division site [GO:0032153]; outer membrane-bounded periplasmic space [GO:0030288]; copper ion binding [GO:0005507]; oxidoreductase activity [GO:0016491]; FtsZ-dependent cytokinesis [GO:0043093]	copper ion binding [GO:0005507]; oxidoreductase activity [GO:0016491]
Cell division protein DamX	1.11293e+07	1.08432e+07	9.85931e+06	9.45571e+06	1.16523e+07	1.09014e+07	1.01024e+07	1.03031e+07	9.92463e+06	9.76872e+06	9.59407e+06	1.00993e+07	9.83145e+06	8.90947e+06	8.69256e+06	8.61274e+06	8.76562e+06	8.42176e+06	8.7597e+06	8.40027e+06		A0A140N6R8	tr|A0A140N6R8|A0A140N6R8_ECOBD	A0A140N6R8_ECOBD	unreviewed	damX ECBD_0359	Escherichia coli (strain B / BL21-DE3)	428			1.03219e+07	687005	1.07398e+07	603278	9.01155e+06	485661	8.58684e+06	176000	1.04049	0.458666	0.873054	0.035692	0.831907	0.00545503		cytokinetic process [GO:0032506]	cell septum [GO:0030428]; integral component of plasma membrane [GO:0005887]	cell septum [GO:0030428]; integral component of plasma membrane [GO:0005887]; peptidoglycan binding [GO:0042834]; cytokinetic process [GO:0032506]	peptidoglycan binding [GO:0042834]
Cell division protein DedD	934500	861763	826203	850840	939205	939387	897779	877864	852002	851307	809704	893605	872373	821276	793156	779136	844119	753921	831284	735880		A0A140N717	tr|A0A140N717|A0A140N717_ECOBD	A0A140N717_ECOBD	unreviewed	dedD ECBD_1345	Escherichia coli (strain B / BL21-DE3)	220			868326	40318.2	913559	26683.1	816485	35656.9	791301	47056.3	1.05209	0.15627	0.940298	0.146308	0.911294	0.074799		cytokinetic process [GO:0032506]	cell septum [GO:0030428]; integral component of plasma membrane [GO:0005887]	cell septum [GO:0030428]; integral component of plasma membrane [GO:0005887]; peptidoglycan binding [GO:0042834]; cytokinetic process [GO:0032506]	peptidoglycan binding [GO:0042834]
Cell division protein ZapA (Z ring-associated protein ZapA)	396558	325699	354449	368721	498528	358579	457144	339013	312685	324092	320239	316538	161125	264759	242658	210438	206877	259979	280319	215932		A0A140N8R4	tr|A0A140N8R4|A0A140N8R4_ECOBD	A0A140N8R4_ECOBD	unreviewed	zapA ECBD_0827	Escherichia coli (strain B / BL21-DE3)	109			361357	25556.7	413316	66519.1	219745	38968.4	240777	30408.9	1.14379	0.253473	0.608112	0.00189531	0.666313	0.00190544		division septum assembly [GO:0000917]	cytoplasm [GO:0005737]; plasma membrane [GO:0005886]	cytoplasm [GO:0005737]; plasma membrane [GO:0005886]; division septum assembly [GO:0000917]
Cell division protein ZipA	722603	727812	718229	794610	860312	877758	777577	767448	696761	711980	707430	701311	571450	673167	530234	633060	621680	807815	692596	598241		A0A140N9Z5	tr|A0A140N9Z5|A0A140N9Z5_ECOBD	A0A140N9Z5_ECOBD	unreviewed	zipA ECBD_1270	Escherichia coli (strain B / BL21-DE3)	328			740814	31244.1	820774	48785.5	601978	55029.8	680083	81518.6	1.10794	0.0539803	0.81259	0.00896724	0.918022	0.27361		cell septum assembly [GO:0090529]; FtsZ-dependent cytokinesis [GO:0043093]	cell division site [GO:0032153]; integral component of plasma membrane [GO:0005887]	cell division site [GO:0032153]; integral component of plasma membrane [GO:0005887]; cell septum assembly [GO:0090529]; FtsZ-dependent cytokinesis [GO:0043093]
Probable peptidoglycan glycosyltransferase FtsW (PGT) (EC 2.4.1.129) (Cell division protein FtsW) (Cell wall polymerase) (Peptidoglycan polymerase) (PG polymerase)	78995.4	121792	121859	122148	100014	139528	112831	132093	124748	117790	123221	119317	68329.7	151685	113668	146616	98858.3	127832	107880	113833		A0A140NB31	tr|A0A140NB31|A0A140NB31_ECOBD	A0A140NB31_ECOBD	unreviewed	ftsW ECBD_3528	Escherichia coli (strain B / BL21-DE3)	414	2.4.1.129		111199	18592.9	121116	15599.9	120075	33249.9	112101	10531.7	1.08919	0.505629	1.07982	0.700521	1.00812	0.944066		cell wall organization [GO:0071555]; FtsZ-dependent cytokinesis [GO:0043093]; peptidoglycan biosynthetic process [GO:0009252]; regulation of cell shape [GO:0008360]	cell division site [GO:0032153]; integral component of plasma membrane [GO:0005887]	cell division site [GO:0032153]; integral component of plasma membrane [GO:0005887]; peptidoglycan glycosyltransferase activity [GO:0008955]; cell wall organization [GO:0071555]; FtsZ-dependent cytokinesis [GO:0043093]; peptidoglycan biosynthetic process [GO:0009252]; regulation of cell shape [GO:0008360]	peptidoglycan glycosyltransferase activity [GO:0008955]
Cell division protein FtsA	1.73518e+06	1.71248e+06	1.66408e+06	1.6748e+06	1.91771e+06	2.01639e+06	1.70461e+06	1.89494e+06	1.55718e+06	1.58853e+06	1.58128e+06	1.56443e+06	1.10626e+06	1.25396e+06	1.32633e+06	1.289e+06	1.28516e+06	1.49138e+06	1.43091e+06	1.27976e+06		A0A140NBT9	tr|A0A140NBT9|A0A140NBT9_ECOBD	A0A140NBT9_ECOBD	unreviewed	ftsA ECBD_3523	Escherichia coli (strain B / BL21-DE3)	420			1.69664e+06	28605.9	1.88342e+06	112874	1.24389e+06	83477.2	1.3718e+06	91885.8	1.11009	0.0320689	0.73315	0.000113061	0.808542	0.00110466		FtsZ-dependent cytokinesis [GO:0043093]	cell division site [GO:0032153]; cytoplasmic side of plasma membrane [GO:0009898]	cell division site [GO:0032153]; cytoplasmic side of plasma membrane [GO:0009898]; FtsZ-dependent cytokinesis [GO:0043093]
Probable septum site-determining protein MinC	2.5827e+06	2.42703e+06	2.90005e+06	2.49858e+06	3.38925e+06	3.01851e+06	3.17913e+06	3.05544e+06	2.42538e+06	2.40599e+06	2.43298e+06	2.39839e+06	1.98646e+06	1.94954e+06	1.80874e+06	1.87275e+06	1.90496e+06	1.82698e+06	1.90763e+06	1.73875e+06		A0A140NCN7	tr|A0A140NCN7|A0A140NCN7_ECOBD	A0A140NCN7_ECOBD	unreviewed	minC ECBD_2446	Escherichia coli (strain B / BL21-DE3)	231			2.60209e+06	180637	3.16058e+06	144804	1.90437e+06	68783.9	1.84458e+06	69158	1.21463	0.00582421	0.731862	0.000776284	0.708883	0.000501999		cell morphogenesis [GO:0000902]; division septum assembly [GO:0000917]; regulation of cell septum assembly [GO:1901891]		cell morphogenesis [GO:0000902]; division septum assembly [GO:0000917]; regulation of cell septum assembly [GO:1901891]
Cell division protein FtsQ	472484	438433	423710	412745	487958	498556	491800	467199	441178	435361	442775	433764	438047	463993	390035	446717	415732	387252	384414	396763		A0A140NE45	tr|A0A140NE45|A0A140NE45_ECOBD	A0A140NE45_ECOBD	unreviewed	ftsQ ECBD_3524	Escherichia coli (strain B / BL21-DE3)	276			436843	22505.6	486378	11704.9	434698	27425.4	396040	12254.5	1.11339	0.0148177	0.995089	0.920003	0.906596	0.0329455		cell septum assembly [GO:0090529]; FtsZ-dependent cytokinesis [GO:0043093]	cell division site [GO:0032153]; integral component of plasma membrane [GO:0005887]	cell division site [GO:0032153]; integral component of plasma membrane [GO:0005887]; cell septum assembly [GO:0090529]; FtsZ-dependent cytokinesis [GO:0043093]
Cell division protein FtsL	124502	87533	87886	124393	156297	109449	125223	106075	127976	117564	124957	120583	118677	117126	96513.7	131480	117543	138194	121172	98710.9		A0A140NE59	tr|A0A140NE59|A0A140NE59_ECOBD	A0A140NE59_ECOBD	unreviewed	ftsL ECBD_3534	Escherichia coli (strain B / BL21-DE3)	121			106079	18369.5	124261	19857.8	115949	12527.6	118905	14025.5	1.17141	0.28854	1.09305	0.471125	1.12092	0.373548		FtsZ-dependent cytokinesis [GO:0043093]	cell division site [GO:0032153]; integral component of plasma membrane [GO:0005887]	cell division site [GO:0032153]; integral component of plasma membrane [GO:0005887]; FtsZ-dependent cytokinesis [GO:0043093]
Cell division protein FtsN	3.25926e+06	3.20442e+06	3.01524e+06	3.00547e+06	3.6096e+06	3.40784e+06	3.22114e+06	3.16173e+06	3.07177e+06	3.12382e+06	3.15573e+06	3.03986e+06	3.2142e+06	2.95672e+06	2.78122e+06	2.78376e+06	2.91739e+06	2.81767e+06	2.93613e+06	2.75491e+06		A0A140NF78	tr|A0A140NF78|A0A140NF78_ECOBD	A0A140NF78_ECOBD	unreviewed	ftsN ECBD_4091	Escherichia coli (strain B / BL21-DE3)	319			3.1211e+06	112481	3.35008e+06	175207	2.93397e+06	176735	2.85652e+06	73954.5	1.07336	0.105456	0.940046	0.172802	0.91523	0.0144212		division septum assembly [GO:0000917]; FtsZ-dependent cytokinesis [GO:0043093]	cell division site [GO:0032153]; integral component of plasma membrane [GO:0005887]	cell division site [GO:0032153]; integral component of plasma membrane [GO:0005887]; peptidoglycan binding [GO:0042834]; division septum assembly [GO:0000917]; FtsZ-dependent cytokinesis [GO:0043093]	peptidoglycan binding [GO:0042834]
Probable GTP-binding protein EngB	3.42478e+06	3.28242e+06	3.12914e+06	3.40388e+06	3.14816e+06	3.10236e+06	3.30605e+06	3.07069e+06	3.00465e+06	3.13459e+06	3.04897e+06	3.09027e+06	2.97988e+06	2.86771e+06	2.6694e+06	2.99128e+06	2.94949e+06	2.83717e+06	2.79313e+06	2.73465e+06		A0A140NFE8	tr|A0A140NFE8|A0A140NFE8_ECOBD	A0A140NFE8_ECOBD	unreviewed	engB ECBD_4163	Escherichia coli (strain B / BL21-DE3)	210			3.31005e+06	117749	3.15681e+06	90455.1	2.87707e+06	129256	2.82861e+06	78695.9	0.953704	0.124069	0.86919	0.00515345	0.854551	0.00106456		division septum assembly [GO:0000917]		GTP binding [GO:0005525]; metal ion binding [GO:0046872]; division septum assembly [GO:0000917]	GTP binding [GO:0005525]; metal ion binding [GO:0046872]
Cell division protein ZapD (Z ring-associated protein D)	933937	810708	840576	860923	1.01337e+06	819451	948585	768911	772784	824089	808576	788298	645995	711126	689472	636864	765875	670101	854427	756107		A0A140NG68	tr|A0A140NG68|A0A140NG68_ECOBD	A0A140NG68_ECOBD	unreviewed	zapD ECBD_3516	Escherichia coli (strain B / BL21-DE3)	247			861536	45456	887578	97810.5	670864	30585	761627	65263.8	1.03023	0.690352	0.778684	0.000941347	0.884034	0.0724834		division septum assembly [GO:0000917]; FtsZ-dependent cytokinesis [GO:0043093]	cytoplasm [GO:0005737]	cytoplasm [GO:0005737]; division septum assembly [GO:0000917]; FtsZ-dependent cytokinesis [GO:0043093]
Cell division protein ZapB	429838	242461	538291	142187	451301	290808	796499	190883	340977	348868	330079	359766	269959	243908	295672	176278	298092	378079	423343	166917		A0A140NH75	tr|A0A140NH75|A0A140NH75_ECOBD	A0A140NH75_ECOBD	unreviewed	zapB ECBD_4096	Escherichia coli (strain B / BL21-DE3)	79			338194	154936	432373	229839	246454	44458	316608	97366.8	1.27847	0.577665	0.728735	0.362303	0.936171	0.844855		division septum assembly [GO:0000917]; FtsZ-dependent cytokinesis [GO:0043093]	cytoplasm [GO:0005737]	cytoplasm [GO:0005737]; division septum assembly [GO:0000917]; FtsZ-dependent cytokinesis [GO:0043093]
Malate synthase G (EC 2.3.3.9)	1.06378e+06	993613	1.2849e+06	1.08695e+06	855206	823691	883193	869345	814407	848806	850502	812712	526404	658791	596578	692299	547872	693322	680389	503126		A0A140N498	tr|A0A140N498|A0A140N498_ECOBD	A0A140N498_ECOBD	unreviewed	glcB ECBD_0763	Escherichia coli (strain B / BL21-DE3)	723	2.3.3.9		1.10731e+06	108137	857859	22069.5	618518	63308.7	606177	82341.7	0.774722	0.00784872	0.558576	0.000512891	0.547432	0.000693651		glyoxylate cycle [GO:0006097]; tricarboxylic acid cycle [GO:0006099]	cytoplasm [GO:0005737]	cytoplasm [GO:0005737]; malate synthase activity [GO:0004474]; metal ion binding [GO:0046872]; glyoxylate cycle [GO:0006097]; tricarboxylic acid cycle [GO:0006099]	malate synthase activity [GO:0004474]; metal ion binding [GO:0046872]
Malate dehydrogenase (EC 1.1.1.37)	1.06308e+08	9.68811e+07	1.27176e+08	1.29577e+08	8.31844e+07	7.59594e+07	9.04656e+07	8.91002e+07	7.35557e+07	7.1902e+07	7.3778e+07	7.16797e+07	4.07775e+07	4.30803e+07	4.06336e+07	4.06333e+07	4.24212e+07	4.00125e+07	4.23545e+07	3.28512e+07		A0A140N775	tr|A0A140N775|A0A140N775_ECOBD	A0A140N775_ECOBD	unreviewed	mdh ECBD_0511	Escherichia coli (strain B / BL21-DE3)	312	1.1.1.37		1.14986e+08	1.38257e+07	8.46774e+07	5.72924e+06	4.12812e+07	1.04042e+06	3.94098e+07	3.90892e+06	0.736417	0.0127068	0.359011	9.25623e-05	0.342737	9.82488e-05		carbohydrate metabolic process [GO:0005975]; malate metabolic process [GO:0006108]; tricarboxylic acid cycle [GO:0006099]		L-malate dehydrogenase activity [GO:0030060]; carbohydrate metabolic process [GO:0005975]; malate metabolic process [GO:0006108]; tricarboxylic acid cycle [GO:0006099]	L-malate dehydrogenase activity [GO:0030060]
Fumarate hydratase class I (EC 4.2.1.2)	3.02985e+07	2.7728e+07	3.47251e+07	3.57403e+07	2.31934e+07	2.24594e+07	2.38485e+07	2.4799e+07	2.11838e+07	2.13915e+07	2.19013e+07	2.06741e+07	1.3865e+07	1.49708e+07	1.35919e+07	1.44604e+07	1.30172e+07	1.36369e+07	1.31469e+07	1.05745e+07		A0A140N8Y0	tr|A0A140N8Y0|A0A140N8Y0_ECOBD	A0A140N8Y0_ECOBD	unreviewed	ECBD_2034	Escherichia coli (strain B / BL21-DE3)	548	4.2.1.2		3.2123e+07	3.25961e+06	2.35751e+07	860719	1.4222e+07	534312	1.25939e+07	1.18857e+06	0.733901	0.00461027	0.442737	8.29967e-05	0.392053	6.69343e-05		generation of precursor metabolites and energy [GO:0006091]		4 iron, 4 sulfur cluster binding [GO:0051539]; fumarate hydratase activity [GO:0004333]; metal ion binding [GO:0046872]; generation of precursor metabolites and energy [GO:0006091]	4 iron, 4 sulfur cluster binding [GO:0051539]; fumarate hydratase activity [GO:0004333]; metal ion binding [GO:0046872]
Succinate--CoA ligase [ADP-forming] subunit alpha (EC 6.2.1.5) (Succinyl-CoA synthetase subunit alpha) (SCS-alpha)	1.23243e+08	1.19934e+08	1.41605e+08	1.45533e+08	1.65587e+08	1.55072e+08	1.65269e+08	1.66677e+08	1.11379e+08	1.0757e+08	1.11125e+08	1.07825e+08	6.77038e+07	7.92068e+07	7.03334e+07	7.05935e+07	7.0414e+07	7.07472e+07	6.35814e+07	5.38418e+07		A0A140N9G2	tr|A0A140N9G2|A0A140N9G2_ECOBD	A0A140N9G2_ECOBD	unreviewed	sucD ECBD_2932	Escherichia coli (strain B / BL21-DE3)	289	6.2.1.5		1.32579e+08	1.11392e+07	1.63151e+08	4.69361e+06	7.19594e+07	4.3343e+06	6.46461e+07	6.86219e+06	1.2306	0.00466453	0.542767	0.000120679	0.487605	0.000105709		tricarboxylic acid cycle [GO:0006099]		cofactor binding [GO:0048037]; nucleotide binding [GO:0000166]; succinate-CoA ligase (ADP-forming) activity [GO:0004775]; tricarboxylic acid cycle [GO:0006099]	cofactor binding [GO:0048037]; nucleotide binding [GO:0000166]; succinate-CoA ligase (ADP-forming) activity [GO:0004775]
Probable malate:quinone oxidoreductase (EC 1.1.5.4) (MQO) (Malate dehydrogenase [quinone])	7.747e+06	7.73591e+06	6.56089e+06	6.48886e+06	6.85754e+06	7.24695e+06	6.46377e+06	6.33577e+06	7.53143e+06	7.71116e+06	7.51859e+06	7.72401e+06	7.87331e+06	8.45837e+06	8.28254e+06	8.40743e+06	8.64909e+06	8.92398e+06	8.06217e+06	8.32661e+06		A0A140N9V4	tr|A0A140N9V4|A0A140N9V4_ECOBD	A0A140N9V4_ECOBD	unreviewed	mqo ECBD_1449	Escherichia coli (strain B / BL21-DE3)	548	1.1.5.4		7.13317e+06	608837	6.72601e+06	356977	8.25541e+06	229694	8.49046e+06	325337	0.94292	0.356267	1.15733	0.0244112	1.19028	0.0143967		tricarboxylic acid cycle [GO:0006099]		malate dehydrogenase (menaquinone) activity [GO:0052589]; malate dehydrogenase (quinone) activity [GO:0008924]; tricarboxylic acid cycle [GO:0006099]	malate dehydrogenase (menaquinone) activity [GO:0052589]; malate dehydrogenase (quinone) activity [GO:0008924]
Succinate dehydrogenase flavoprotein subunit (EC 1.3.5.1)	6.53327e+07	6.27929e+07	6.7612e+07	6.84219e+07	8.15101e+07	7.92419e+07	7.7959e+07	7.66001e+07	5.91255e+07	5.85997e+07	5.85979e+07	5.91273e+07	4.61968e+07	4.90667e+07	4.67287e+07	4.54955e+07	4.56757e+07	4.4487e+07	4.09868e+07	3.77181e+07		A0A140NA80	tr|A0A140NA80|A0A140NA80_ECOBD	A0A140NA80_ECOBD	unreviewed	ECBD_2937	Escherichia coli (strain B / BL21-DE3)	588	1.3.5.1		6.60399e+07	2.19025e+06	7.88278e+07	1.80857e+06	4.68719e+07	1.3405e+06	4.22169e+07	3.11725e+06	1.19364	0.000234454	0.709752	1.31745e-05	0.639263	3.66823e-05		electron transport chain [GO:0022900]; tricarboxylic acid cycle [GO:0006099]	plasma membrane [GO:0005886]	plasma membrane [GO:0005886]; flavin adenine dinucleotide binding [GO:0050660]; succinate dehydrogenase (ubiquinone) activity [GO:0008177]; electron transport chain [GO:0022900]; tricarboxylic acid cycle [GO:0006099]	flavin adenine dinucleotide binding [GO:0050660]; succinate dehydrogenase (ubiquinone) activity [GO:0008177]
Isocitrate dehydrogenase [NADP] (EC 1.1.1.42)	1.85427e+08	1.90402e+08	2.14585e+08	2.20381e+08	1.81383e+08	1.85407e+08	1.9805e+08	2.00326e+08	1.61618e+08	1.58361e+08	1.5989e+08	1.60088e+08	1.06469e+08	1.23866e+08	1.20154e+08	1.18526e+08	1.17704e+08	1.24094e+08	1.12526e+08	1.0413e+08		A0A140NAN3	tr|A0A140NAN3|A0A140NAN3_ECOBD	A0A140NAN3_ECOBD	unreviewed	ECBD_2463	Escherichia coli (strain B / BL21-DE3)	416	1.1.1.42		2.02699e+08	1.50289e+07	1.91291e+08	8.06411e+06	1.17254e+08	6.52032e+06	1.14614e+08	7.30923e+06	0.943723	0.290706	0.578465	0.000103072	0.565438	9.71357e-05		glyoxylate cycle [GO:0006097]; tricarboxylic acid cycle [GO:0006099]		isocitrate dehydrogenase (NADP+) activity [GO:0004450]; magnesium ion binding [GO:0000287]; NAD binding [GO:0051287]; glyoxylate cycle [GO:0006097]; tricarboxylic acid cycle [GO:0006099]	isocitrate dehydrogenase (NADP+) activity [GO:0004450]; magnesium ion binding [GO:0000287]; NAD binding [GO:0051287]
Succinate--CoA ligase [ADP-forming] subunit beta (EC 6.2.1.5) (Succinyl-CoA synthetase subunit beta) (SCS-beta)	1.41519e+08	1.32511e+08	1.62002e+08	1.65764e+08	1.82639e+08	1.72014e+08	1.80864e+08	1.83479e+08	1.23433e+08	1.20032e+08	1.21552e+08	1.21913e+08	8.20604e+07	8.46951e+07	7.53088e+07	7.45564e+07	8.19861e+07	7.365e+07	6.88429e+07	5.85115e+07		A0A140NBF4	tr|A0A140NBF4|A0A140NBF4_ECOBD	A0A140NBF4_ECOBD	unreviewed	sucC ECBD_2933	Escherichia coli (strain B / BL21-DE3)	388	6.2.1.5		1.50449e+08	1.38705e+07	1.79749e+08	4.56433e+06	7.91552e+07	4.33228e+06	7.07476e+07	8.48645e+06	1.19475	0.0132156	0.526126	0.000145334	0.470243	0.000146123		tricarboxylic acid cycle [GO:0006099]		ATP binding [GO:0005524]; magnesium ion binding [GO:0000287]; succinate-CoA ligase (ADP-forming) activity [GO:0004775]; tricarboxylic acid cycle [GO:0006099]	ATP binding [GO:0005524]; magnesium ion binding [GO:0000287]; succinate-CoA ligase (ADP-forming) activity [GO:0004775]
Fumarate hydratase class II (Fumarase C) (EC 4.2.1.2) (Aerobic fumarase) (Iron-independent fumarase)	1.00656e+07	1.0126e+07	1.28922e+07	1.38938e+07	5.06245e+06	4.95965e+06	6.0548e+06	5.51382e+06	7.03584e+06	7.14878e+06	7.22324e+06	6.96138e+06	3.82487e+06	4.91047e+06	4.95477e+06	5.25671e+06	4.86542e+06	5.43596e+06	5.23408e+06	4.48186e+06		A0A140NBG7	tr|A0A140NBG7|A0A140NBG7_ECOBD	A0A140NBG7_ECOBD	unreviewed	fumC ECBD_2035	Escherichia coli (strain B / BL21-DE3)	467	4.2.1.2		1.17444e+07	1.68631e+06	5.39768e+06	432883	4.7367e+06	543046	5.00433e+06	364472	0.459597	0.000736741	0.403316	0.000475704	0.426104	0.00050871		fumarate metabolic process [GO:0006106]; tricarboxylic acid cycle [GO:0006099]	tricarboxylic acid cycle enzyme complex [GO:0045239]	tricarboxylic acid cycle enzyme complex [GO:0045239]; fumarate hydratase activity [GO:0004333]; fumarate metabolic process [GO:0006106]; tricarboxylic acid cycle [GO:0006099]	fumarate hydratase activity [GO:0004333]
Citrate synthase	8.08486e+07	8.03303e+07	1.00026e+08	1.04049e+08	7.02681e+07	7.09685e+07	7.73392e+07	7.75538e+07	6.75538e+07	6.63262e+07	6.73893e+07	6.64906e+07	4.61812e+07	5.26748e+07	4.92753e+07	4.92449e+07	5.02485e+07	5.39683e+07	4.54805e+07	3.81031e+07		A0A140NC10	tr|A0A140NC10|A0A140NC10_ECOBD	A0A140NC10_ECOBD	unreviewed	ECBD_2941	Escherichia coli (strain B / BL21-DE3)	427			9.13137e+07	1.08197e+07	7.40324e+07	3.42392e+06	4.93441e+07	2.2974e+06	4.69501e+07	5.92798e+06	0.810748	0.0386683	0.54038	0.000595045	0.514163	0.000792196		tricarboxylic acid cycle [GO:0006099]	cytoplasm [GO:0005737]	cytoplasm [GO:0005737]; citrate (Si)-synthase activity [GO:0004108]; tricarboxylic acid cycle [GO:0006099]	citrate (Si)-synthase activity [GO:0004108]
Succinate dehydrogenase, cytochrome b556 subunit	139764	197953	231903	156355	141538	173242	187506	145101	144407	154306	158823	139891	59736.9	121344	125235	108654	98641.1	130759	132911	93364.8		A0A140NC31	tr|A0A140NC31|A0A140NC31_ECOBD	A0A140NC31_ECOBD	unreviewed	ECBD_2939	Escherichia coli (strain B / BL21-DE3)	134			181494	36004.8	161847	19242.6	103742	26135.8	113919	18028.8	0.891749	0.436448	0.571604	0.0231902	0.627674	0.027096		tricarboxylic acid cycle [GO:0006099]	integral component of membrane [GO:0016021]; succinate dehydrogenase complex [GO:0045281]	integral component of membrane [GO:0016021]; succinate dehydrogenase complex [GO:0045281]; electron transfer activity [GO:0009055]; metal ion binding [GO:0046872]; succinate dehydrogenase activity [GO:0000104]; tricarboxylic acid cycle [GO:0006099]	electron transfer activity [GO:0009055]; metal ion binding [GO:0046872]; succinate dehydrogenase activity [GO:0000104]
Malate synthase (EC 2.3.3.9)	619410	591718	767642	812866	579600	619130	653289	706700	458658	496891	476883	478666	192259	253724	220353	271547	237350	310874	227159	158904		A0A140NCE9	tr|A0A140NCE9|A0A140NCE9_ECOBD	A0A140NCE9_ECOBD	unreviewed	ECBD_4023	Escherichia coli (strain B / BL21-DE3)	533	2.3.3.9		697909	94229	639680	46660.2	234471	30522.3	233571	53866.3	0.916566	0.37451	0.335962	0.000189373	0.334673	0.000310501		glyoxylate cycle [GO:0006097]; tricarboxylic acid cycle [GO:0006099]		malate synthase activity [GO:0004474]; glyoxylate cycle [GO:0006097]; tricarboxylic acid cycle [GO:0006099]	malate synthase activity [GO:0004474]
Succinate dehydrogenase hydrophobic membrane anchor subunit	830074	1.15301e+06	1.17786e+06	1.11948e+06	1.1762e+06	1.31634e+06	1.31233e+06	1.32759e+06	942358	1.11394e+06	1.00291e+06	1.05339e+06	644008	892668	796403	714078	730318	962295	911196	711758		A0A140NCH7	tr|A0A140NCH7|A0A140NCH7_ECOBD	A0A140NCH7_ECOBD	unreviewed	ECBD_2938	Escherichia coli (strain B / BL21-DE3)	115			1.07011e+06	140123	1.28311e+06	61981.8	761789	92838.7	828892	109553	1.19905	0.0527237	0.711881	0.0191474	0.774588	0.0571411		tricarboxylic acid cycle [GO:0006099]	integral component of membrane [GO:0016021]; plasma membrane [GO:0005886]	integral component of membrane [GO:0016021]; plasma membrane [GO:0005886]; heme binding [GO:0020037]; metal ion binding [GO:0046872]; succinate dehydrogenase activity [GO:0000104]; tricarboxylic acid cycle [GO:0006099]	heme binding [GO:0020037]; metal ion binding [GO:0046872]; succinate dehydrogenase activity [GO:0000104]
Succinate dehydrogenase iron-sulfur subunit (EC 1.3.5.1)	2.78967e+07	2.69208e+07	2.87508e+07	3.01071e+07	3.47457e+07	3.24901e+07	3.21814e+07	3.24225e+07	2.41634e+07	2.45317e+07	2.44683e+07	2.42267e+07	1.73323e+07	1.96395e+07	1.81107e+07	1.84134e+07	1.79028e+07	1.81099e+07	1.67289e+07	1.42251e+07		A0A140NDZ9	tr|A0A140NDZ9|A0A140NDZ9_ECOBD	A0A140NDZ9_ECOBD	unreviewed	ECBD_2936	Escherichia coli (strain B / BL21-DE3)	238	1.3.5.1		2.84189e+07	1.17015e+06	3.29599e+07	1.03739e+06	1.8374e+07	830285	1.67417e+07	1.54544e+06	1.15979	0.00238111	0.646541	1.91155e-05	0.589104	4.54414e-05		tricarboxylic acid cycle [GO:0006099]		2 iron, 2 sulfur cluster binding [GO:0051537]; 3 iron, 4 sulfur cluster binding [GO:0051538]; 4 iron, 4 sulfur cluster binding [GO:0051539]; electron transfer activity [GO:0009055]; metal ion binding [GO:0046872]; succinate dehydrogenase (ubiquinone) activity [GO:0008177]; tricarboxylic acid cycle [GO:0006099]	2 iron, 2 sulfur cluster binding [GO:0051537]; 3 iron, 4 sulfur cluster binding [GO:0051538]; 4 iron, 4 sulfur cluster binding [GO:0051539]; electron transfer activity [GO:0009055]; metal ion binding [GO:0046872]; succinate dehydrogenase (ubiquinone) activity [GO:0008177]
2-oxoglutarate dehydrogenase, E1 subunit (EC 1.2.4.2)	1.21638e+08	1.28657e+08	1.34228e+08	1.36742e+08	1.63954e+08	1.63756e+08	1.74564e+08	1.74952e+08	1.15934e+08	1.13516e+08	1.14407e+08	1.15043e+08	7.32871e+07	9.03097e+07	7.82316e+07	7.85066e+07	7.93686e+07	8.04559e+07	7.26087e+07	6.28061e+07		A0A140NE66	tr|A0A140NE66|A0A140NE66_ECOBD	A0A140NE66_ECOBD	unreviewed	ECBD_2935	Escherichia coli (strain B / BL21-DE3)	933	1.2.4.2		1.30316e+08	5.80209e+06	1.69307e+08	5.45341e+06	8.00838e+07	6.25862e+06	7.38098e+07	7.02841e+06	1.2992	0.000146928	0.614536	5.1884e-05	0.566392	3.8524e-05		tricarboxylic acid cycle [GO:0006099]		oxoglutarate dehydrogenase (succinyl-transferring) activity [GO:0004591]; thiamine pyrophosphate binding [GO:0030976]; tricarboxylic acid cycle [GO:0006099]	oxoglutarate dehydrogenase (succinyl-transferring) activity [GO:0004591]; thiamine pyrophosphate binding [GO:0030976]
Succinate dehydrogenase iron-sulfur subunit (EC 1.3.5.1)	308654	482216	559075	579945	220135	322435	290886	333475	311969	316654	307093	321531	171827	268992	177699	224823	171212	261541	200209	159370		A0A140NF50	tr|A0A140NF50|A0A140NF50_ECOBD	A0A140NF50_ECOBD	unreviewed	ECBD_3876	Escherichia coli (strain B / BL21-DE3)	244	1.3.5.1		482472	106750	291733	44192.7	210835	39362.1	198083	39535.5	0.604662	0.0288217	0.436989	0.00611102	0.410558	0.00494432		tricarboxylic acid cycle [GO:0006099]		2 iron, 2 sulfur cluster binding [GO:0051537]; 3 iron, 4 sulfur cluster binding [GO:0051538]; 4 iron, 4 sulfur cluster binding [GO:0051539]; electron transfer activity [GO:0009055]; metal ion binding [GO:0046872]; succinate dehydrogenase (ubiquinone) activity [GO:0008177]; tricarboxylic acid cycle [GO:0006099]	2 iron, 2 sulfur cluster binding [GO:0051537]; 3 iron, 4 sulfur cluster binding [GO:0051538]; 4 iron, 4 sulfur cluster binding [GO:0051539]; electron transfer activity [GO:0009055]; metal ion binding [GO:0046872]; succinate dehydrogenase (ubiquinone) activity [GO:0008177]
Aconitate hydratase B (EC 4.2.1.3) (EC 4.2.1.99) (2-methylisocitrate dehydratase)	1.85134e+08	1.77701e+08	1.88971e+08	1.97157e+08	1.67067e+08	1.62682e+08	1.74806e+08	1.72752e+08	1.48969e+08	1.45706e+08	1.46959e+08	1.47716e+08	1.1153e+08	1.16758e+08	1.13627e+08	1.12863e+08	1.12763e+08	1.18242e+08	1.03264e+08	9.2638e+07		A0A140NFP9	tr|A0A140NFP9|A0A140NFP9_ECOBD	A0A140NFP9_ECOBD	unreviewed	ECBD_3501	Escherichia coli (strain B / BL21-DE3)	865	4.2.1.3; 4.2.1.99		1.87241e+08	7.01371e+06	1.69327e+08	4.76995e+06	1.13695e+08	1.9214e+06	1.06727e+08	9.74054e+06	0.904327	0.0106041	0.607211	2.22062e-06	0.569997	2.44809e-05		tricarboxylic acid cycle [GO:0006099]	cytosol [GO:0005829]	cytosol [GO:0005829]; 2-methylisocitrate dehydratase activity [GO:0047456]; 4 iron, 4 sulfur cluster binding [GO:0051539]; aconitate hydratase activity [GO:0003994]; metal ion binding [GO:0046872]; tricarboxylic acid cycle [GO:0006099]	2-methylisocitrate dehydratase activity [GO:0047456]; 4 iron, 4 sulfur cluster binding [GO:0051539]; aconitate hydratase activity [GO:0003994]; metal ion binding [GO:0046872]
Fumarate hydratase class I (EC 4.2.1.2)	258993	231926	218946	214758	268877	285084	264352	295945	245621	255331	245389	255563	240776	234790	257627	226307	224623	351600	333035	234835		A0A140NH84	tr|A0A140NH84|A0A140NH84_ECOBD	A0A140NH84_ECOBD	unreviewed	ECBD_3909	Escherichia coli (strain B / BL21-DE3)	548	4.2.1.2		231156	17273.1	278565	12653.4	239875	11466.2	286023	56790.5	1.20509	0.0086091	1.03772	0.493793	1.23736	0.160501		generation of precursor metabolites and energy [GO:0006091]		4 iron, 4 sulfur cluster binding [GO:0051539]; fumarate hydratase activity [GO:0004333]; metal ion binding [GO:0046872]; generation of precursor metabolites and energy [GO:0006091]	4 iron, 4 sulfur cluster binding [GO:0051539]; fumarate hydratase activity [GO:0004333]; metal ion binding [GO:0046872]
Phosphoenolpyruvate carboxylase (PEPC) (PEPCase) (EC 4.1.1.31)	3.41195e+07	3.49059e+07	3.54839e+07	3.65039e+07	2.67778e+07	2.66982e+07	2.64302e+07	2.51668e+07	2.70319e+07	2.75862e+07	2.70957e+07	2.75224e+07	2.09411e+07	2.33303e+07	2.25e+07	2.28401e+07	2.16762e+07	2.32702e+07	2.47828e+07	2.19825e+07		A0A140SS67	tr|A0A140SS67|A0A140SS67_ECOBD	A0A140SS67_ECOBD	unreviewed	ppc ECBD_4068	Escherichia coli (strain B / BL21-DE3)	883	4.1.1.31		3.52533e+07	869370	2.62683e+07	648813	2.24029e+07	894104	2.29279e+07	1.22659e+06	0.745129	7.17986e-06	0.635483	1.98854e-06	0.650377	7.62442e-06		carbon fixation [GO:0015977]; oxaloacetate metabolic process [GO:0006107]; tricarboxylic acid cycle [GO:0006099]		magnesium ion binding [GO:0000287]; phosphoenolpyruvate carboxylase activity [GO:0008964]; carbon fixation [GO:0015977]; oxaloacetate metabolic process [GO:0006107]; tricarboxylic acid cycle [GO:0006099]	magnesium ion binding [GO:0000287]; phosphoenolpyruvate carboxylase activity [GO:0008964]
NADH-quinone oxidoreductase subunit K (EC 7.1.1.-) (NADH dehydrogenase I subunit K) (NDH-1 subunit K)	82522.9	84958.1	84391.4	104263	69160.2	92705.5	81437.1	88760.2	79936.7	85289.3	82050.9	83175	70033.2	104894	62502.9	101145	64972.9	73259.6	84504	60768.5		C5W716	sp|C5W716|NUOK_ECOBD	NUOK_ECOBD	reviewed	nuoK B21_02164 ECBD_1382 ECD_02204	Escherichia coli (strain B / BL21-DE3)	100	7.1.1.-		89034	8838.77	83015.8	8963.22	84643.8	18614.8	70876.3	9061.07	0.932406	0.439323	0.950691	0.724793	0.796059	0.0475095		ATP synthesis coupled electron transport [GO:0042773]	integral component of membrane [GO:0016021]; plasma membrane [GO:0005886]	integral component of membrane [GO:0016021]; plasma membrane [GO:0005886]; NADH dehydrogenase (quinone) activity [GO:0050136]; quinone binding [GO:0048038]; ATP synthesis coupled electron transport [GO:0042773]	NADH dehydrogenase (quinone) activity [GO:0050136]; quinone binding [GO:0048038]
Cytochrome B561	165672	195679	203484	141840	213547	302868	194782	277552	137077	228755	184102	181729	71882.4	333240	150798	259186	120711	226699	173980	126411		A0A140N8H5	tr|A0A140N8H5|A0A140N8H5_ECOBD	A0A140N8H5_ECOBD	unreviewed	ECBD_1673	Escherichia coli (strain B / BL21-DE3)	169			176669	24568.4	247188	44441.9	203777	100042	161950	42722.6	1.39916	0.0529127	1.15344	0.664577	0.916689	0.623471		respiratory electron transport chain [GO:0022904]	integral component of membrane [GO:0016021]	integral component of membrane [GO:0016021]; electron transfer activity [GO:0009055]; respiratory electron transport chain [GO:0022904]	electron transfer activity [GO:0009055]
NADH-quinone oxidoreductase (EC 7.1.1.-)	5.52979e+07	5.55568e+07	5.36391e+07	5.80868e+07	5.1935e+07	5.35029e+07	5.17375e+07	5.14757e+07	4.72111e+07	4.66869e+07	4.68369e+07	4.70611e+07	4.02016e+07	4.19846e+07	4.07953e+07	4.00564e+07	3.57226e+07	3.69063e+07	3.60485e+07	3.43673e+07		A0A140N9P3	tr|A0A140N9P3|A0A140N9P3_ECOBD	A0A140N9P3_ECOBD	unreviewed	ECBD_1378	Escherichia coli (strain B / BL21-DE3)	908	7.1.1.-		5.56452e+07	1.59015e+06	5.21628e+07	790703	4.07595e+07	759552	3.57612e+07	913545	0.937418	0.0145599	0.732489	6.40014e-06	0.642664	1.47202e-06		ATP synthesis coupled electron transport [GO:0042773]	membrane [GO:0016020]	membrane [GO:0016020]; 2 iron, 2 sulfur cluster binding [GO:0051537]; 4 iron, 4 sulfur cluster binding [GO:0051539]; electron transfer activity [GO:0009055]; metal ion binding [GO:0046872]; molybdopterin cofactor binding [GO:0043546]; NADH dehydrogenase (ubiquinone) activity [GO:0008137]; quinone binding [GO:0048038]; ATP synthesis coupled electron transport [GO:0042773]	2 iron, 2 sulfur cluster binding [GO:0051537]; 4 iron, 4 sulfur cluster binding [GO:0051539]; electron transfer activity [GO:0009055]; metal ion binding [GO:0046872]; molybdopterin cofactor binding [GO:0043546]; NADH dehydrogenase (ubiquinone) activity [GO:0008137]; quinone binding [GO:0048038]
Quinone-dependent D-lactate dehydrogenase (EC 1.1.5.12) (D-lactate dehydrogenase) (D-LDH)	1.16835e+07	1.26903e+07	1.46155e+07	1.53763e+07	1.35429e+07	1.4193e+07	1.42682e+07	1.43779e+07	1.12772e+07	1.13469e+07	1.12942e+07	1.13299e+07	7.19071e+06	8.99209e+06	8.59856e+06	8.61662e+06	8.18175e+06	8.6193e+06	8.56042e+06	7.62109e+06		A0A140NAN1	tr|A0A140NAN1|A0A140NAN1_ECOBD	A0A140NAN1_ECOBD	unreviewed	dld ECBD_1525	Escherichia coli (strain B / BL21-DE3)	571	1.1.5.12		1.35914e+07	1.47368e+06	1.40955e+07	325744	8.3495e+06	687223	8.24564e+06	397760	1.03709	0.583941	0.614322	0.00140183	0.606681	0.000910721		lactate oxidation [GO:0019516]; respiratory electron transport chain [GO:0022904]; transmembrane transport [GO:0055085]	extrinsic component of cytoplasmic side of plasma membrane [GO:0031234]; integral component of plasma membrane [GO:0005887]	extrinsic component of cytoplasmic side of plasma membrane [GO:0031234]; integral component of plasma membrane [GO:0005887]; FAD binding [GO:0071949]; oxidoreductase activity, acting on the CH-OH group of donors, quinone or similar compound as acceptor [GO:0016901]; quinone binding [GO:0048038]; lactate oxidation [GO:0019516]; respiratory electron transport chain [GO:0022904]; transmembrane trans…	FAD binding [GO:0071949]; oxidoreductase activity, acting on the CH-OH group of donors, quinone or similar compound as acceptor [GO:0016901]; quinone binding [GO:0048038]
Cytochrome bd ubiquinol oxidase subunit I	1.86161e+07	1.83607e+07	1.87069e+07	1.764e+07	1.83434e+07	1.7204e+07	2.22087e+07	1.98004e+07	1.52985e+07	1.52567e+07	1.53825e+07	1.51727e+07	1.14356e+07	1.18539e+07	1.19699e+07	1.09546e+07	1.04408e+07	9.48399e+06	1.18038e+07	1.04693e+07		A0A140NCG6	tr|A0A140NCG6|A0A140NCG6_ECOBD	A0A140NCG6_ECOBD	unreviewed	ECBD_2928	Escherichia coli (strain B / BL21-DE3)	522			1.8331e+07	418603	1.93891e+07	1.86997e+06	1.15535e+07	398804	1.05495e+07	825645	1.05773	0.375769	0.630273	9.27625e-07	0.5755	6.58499e-06		aerobic electron transport chain [GO:0019646]	cytochrome complex [GO:0070069]; integral component of membrane [GO:0016021]; plasma membrane [GO:0005886]	cytochrome complex [GO:0070069]; integral component of membrane [GO:0016021]; plasma membrane [GO:0005886]; electron transfer activity [GO:0009055]; metal ion binding [GO:0046872]; aerobic electron transport chain [GO:0019646]	electron transfer activity [GO:0009055]; metal ion binding [GO:0046872]
Pyruvate ferredoxin/flavodoxin oxidoreductase	6.76405e+06	6.83852e+06	7.2892e+06	7.40153e+06	4.89016e+06	4.99107e+06	5.28373e+06	5.14854e+06	5.52319e+06	5.73312e+06	5.63686e+06	5.61945e+06	4.17633e+06	4.91302e+06	5.03772e+06	5.16355e+06	4.63578e+06	4.99283e+06	4.99806e+06	4.79818e+06		A0A140NCM5	tr|A0A140NCM5|A0A140NCM5_ECOBD	A0A140NCM5_ECOBD	unreviewed	ECBD_2246	Escherichia coli (strain B / BL21-DE3)	1174			7.07332e+06	276180	5.07838e+06	150120	4.82265e+06	383526	4.85621e+06	150621	0.717962	3.36889e-05	0.681809	0.000171662	0.686553	1.83905e-05		electron transport chain [GO:0022900]		4 iron, 4 sulfur cluster binding [GO:0051539]; iron ion binding [GO:0005506]; oxidoreductase activity, acting on the aldehyde or oxo group of donors [GO:0016903]; thiamine pyrophosphate binding [GO:0030976]; electron transport chain [GO:0022900]	4 iron, 4 sulfur cluster binding [GO:0051539]; iron ion binding [GO:0005506]; oxidoreductase activity, acting on the aldehyde or oxo group of donors [GO:0016903]; thiamine pyrophosphate binding [GO:0030976]
Fumarate reductase flavoprotein subunit (EC 1.3.5.4)	5.48652e+06	4.72327e+06	5.59215e+06	5.84333e+06	3.90587e+06	3.44941e+06	3.75249e+06	3.62672e+06	3.63267e+06	3.70498e+06	3.83005e+06	3.5076e+06	2.33856e+06	2.53918e+06	2.41614e+06	2.56272e+06	2.33325e+06	2.30348e+06	2.63212e+06	1.90102e+06		A0A140NCT2	tr|A0A140NCT2|A0A140NCT2_ECOBD	A0A140NCT2_ECOBD	unreviewed	ECBD_3875	Escherichia coli (strain B / BL21-DE3)	602	1.3.5.4		5.41132e+06	417851	3.68362e+06	167506	2.46415e+06	91410.2	2.29247e+06	259989	0.680726	0.00055981	0.45537	2.09644e-05	0.423643	3.39646e-05		anaerobic respiration [GO:0009061]; electron transport chain [GO:0022900]		flavin adenine dinucleotide binding [GO:0050660]; fumarate reductase (menaquinone) [GO:0102040]; anaerobic respiration [GO:0009061]; electron transport chain [GO:0022900]	flavin adenine dinucleotide binding [GO:0050660]; fumarate reductase (menaquinone) [GO:0102040]
Nucleoside diphosphate kinase (NDK) (NDP kinase) (EC 2.7.4.6) (Nucleoside-2-P kinase)	1.63765e+07	1.45437e+07	2.01315e+07	2.06515e+07	1.99521e+07	1.9291e+07	1.76311e+07	1.71151e+07	1.66664e+07	1.63814e+07	1.6909e+07	1.61388e+07	1.45099e+07	1.46381e+07	1.46665e+07	1.45402e+07	1.62634e+07	1.54149e+07	1.48225e+07	1.42212e+07		A0A140N7A5	tr|A0A140N7A5|A0A140N7A5_ECOBD	A0A140N7A5_ECOBD	unreviewed	ndk ECBD_1168	Escherichia coli (strain B / BL21-DE3)	143	2.7.4.6		1.79258e+07	2.55603e+06	1.84973e+07	1.16267e+06	1.45887e+07	65312.7	1.51805e+07	754320	1.03188	0.736497	0.813838	0.064496	0.846852	0.124645		CTP biosynthetic process [GO:0006241]; GTP biosynthetic process [GO:0006183]; UTP biosynthetic process [GO:0006228]	cytoplasm [GO:0005737]	cytoplasm [GO:0005737]; ATP binding [GO:0005524]; metal ion binding [GO:0046872]; nucleoside diphosphate kinase activity [GO:0004550]; CTP biosynthetic process [GO:0006241]; GTP biosynthetic process [GO:0006183]; UTP biosynthetic process [GO:0006228]	ATP binding [GO:0005524]; metal ion binding [GO:0046872]; nucleoside diphosphate kinase activity [GO:0004550]
Adenine phosphoribosyltransferase (APRT) (EC 2.4.2.7)	9.03085e+06	9.82836e+06	8.30419e+06	8.07741e+06	7.6982e+06	8.13704e+06	8.08321e+06	8.29012e+06	8.65516e+06	8.46962e+06	8.56837e+06	8.55641e+06	8.2346e+06	8.34086e+06	9.2702e+06	8.77365e+06	7.93875e+06	8.77264e+06	8.79418e+06	8.13665e+06		A0A140NA53	tr|A0A140NA53|A0A140NA53_ECOBD	A0A140NA53_ECOBD	unreviewed	apt ECBD_3187	Escherichia coli (strain B / BL21-DE3)	183	2.4.2.7		8.8102e+06	685267	8.05214e+06	217992	8.65483e+06	408645	8.41056e+06	379439	0.913957	0.117659	0.982364	0.74738	0.954638	0.410867		adenine salvage [GO:0006168]; AMP salvage [GO:0044209]; purine ribonucleoside salvage [GO:0006166]	cytoplasm [GO:0005737]	cytoplasm [GO:0005737]; adenine phosphoribosyltransferase activity [GO:0003999]; adenine salvage [GO:0006168]; AMP salvage [GO:0044209]; purine ribonucleoside salvage [GO:0006166]	adenine phosphoribosyltransferase activity [GO:0003999]
AMP nucleosidase (EC 3.2.2.4)	3.17131e+06	2.85996e+06	2.95794e+06	3.09458e+06	3.01002e+06	2.8024e+06	2.84236e+06	2.95421e+06	2.42698e+06	2.42614e+06	2.43574e+06	2.41737e+06	1.60207e+06	1.90029e+06	1.7139e+06	1.79842e+06	1.74018e+06	1.68911e+06	1.77231e+06	1.46752e+06		A0A140NAF5	tr|A0A140NAF5|A0A140NAF5_ECOBD	A0A140NAF5_ECOBD	unreviewed	amn ECBD_1664	Escherichia coli (strain B / BL21-DE3)	484	3.2.2.4		3.02095e+06	120330	2.90225e+06	83475	1.75367e+06	109620	1.66728e+06	119086	0.960707	0.209939	0.580503	1.03089e-05	0.551906	8.82256e-06		AMP salvage [GO:0044209]; nucleoside metabolic process [GO:0009116]		AMP nucleosidase activity [GO:0008714]; AMP salvage [GO:0044209]; nucleoside metabolic process [GO:0009116]	AMP nucleosidase activity [GO:0008714]
Adenylate kinase (AK) (EC 2.7.4.3) (ATP-AMP transphosphorylase) (ATP:AMP phosphotransferase) (Adenylate monophosphate kinase)	6.56862e+07	6.34183e+07	6.74842e+07	6.71472e+07	5.88421e+07	5.62988e+07	5.70124e+07	5.78667e+07	5.2178e+07	5.15055e+07	5.20277e+07	5.16559e+07	4.25503e+07	4.07965e+07	4.26094e+07	4.16312e+07	4.01092e+07	3.9329e+07	4.12839e+07	4.02833e+07		A0A140NAW9	tr|A0A140NAW9|A0A140NAW9_ECOBD	A0A140NAW9_ECOBD	unreviewed	adk ECBD_3182	Escherichia coli (strain B / BL21-DE3)	214	2.7.4.3		6.59339e+07	1.60194e+06	5.7505e+07	950806	4.18969e+07	744290	4.02513e+07	696062	0.872161	0.000228036	0.635437	3.82774e-07	0.61048	2.41443e-07		AMP salvage [GO:0044209]	cytoplasm [GO:0005737]	cytoplasm [GO:0005737]; adenylate kinase activity [GO:0004017]; ATP binding [GO:0005524]; AMP salvage [GO:0044209]	adenylate kinase activity [GO:0004017]; ATP binding [GO:0005524]
3-deoxy-D-manno-octulosonate 8-phosphate phosphatase KdsC (EC 3.1.3.45) (KDO 8-P phosphatase)	1.27604e+06	1.0718e+06	1.09004e+06	1.16845e+06	1.21298e+06	1.21846e+06	1.36787e+06	1.35543e+06	1.20534e+06	1.26757e+06	1.21838e+06	1.25453e+06	1.24347e+06	1.23033e+06	1.08114e+06	1.41259e+06	1.11209e+06	988024	1.13946e+06	1.02831e+06		A0A140N5J7	sp|A0A140N5J7|KDSC_ECOBD	KDSC_ECOBD	reviewed	kdsC ECBD_0544	Escherichia coli (strain B / BL21-DE3)	188	3.1.3.45		1.15158e+06	80511.2	1.28868e+06	73120.8	1.24188e+06	117385	1.06697e+06	61274.2	1.11906	0.0717189	1.07842	0.313974	0.926529	0.197667		lipopolysaccharide biosynthetic process [GO:0009103]		3-deoxy-manno-octulosonate-8-phosphatase activity [GO:0019143]; metal ion binding [GO:0046872]; lipopolysaccharide biosynthetic process [GO:0009103]	3-deoxy-manno-octulosonate-8-phosphatase activity [GO:0019143]; metal ion binding [GO:0046872]
Glucose-1-phosphate adenylyltransferase (EC 2.7.7.27) (ADP-glucose pyrophosphorylase) (ADPGlc PPase) (ADP-glucose synthase)	1.90741e+06	2.11848e+06	2.46864e+06	2.38511e+06	2.32778e+06	2.53064e+06	2.648e+06	2.77522e+06	1.75086e+06	1.69946e+06	1.72441e+06	1.7259e+06	698663	1.11875e+06	1.06291e+06	1.05004e+06	947639	1.00062e+06	1.09145e+06	866688		A0A140N2G7	tr|A0A140N2G7|A0A140N2G7_ECOBD	A0A140N2G7_ECOBD	unreviewed	glgC ECBD_0312	Escherichia coli (strain B / BL21-DE3)	431	2.7.7.27		2.21991e+06	221983	2.57041e+06	164632	982592	165949	976599	81680.3	1.15789	0.0704289	0.442627	0.00024561	0.439927	9.86451e-05		glycogen biosynthetic process [GO:0005978]		ATP binding [GO:0005524]; glucose-1-phosphate adenylyltransferase activity [GO:0008878]; glycogen biosynthetic process [GO:0005978]	ATP binding [GO:0005524]; glucose-1-phosphate adenylyltransferase activity [GO:0008878]
3-deoxy-D-manno-octulosonic acid transferase (Kdo transferase) (EC 2.4.99.12) (Lipid IV(A) 3-deoxy-D-manno-octulosonic acid transferase)	461312	481405	493655	464493	531564	534918	513315	502995	505401	508660	503115	510946	593298	514275	530206	504171	548740	439682	536342	465354		A0A140N2M6	tr|A0A140N2M6|A0A140N2M6_ECOBD	A0A140N2M6_ECOBD	unreviewed	ECBD_0093	Escherichia coli (strain B / BL21-DE3)	425	2.4.99.12		475216	13101.3	520698	13116.7	535487	34643.3	497530	46126.3	1.09571	0.00538445	1.12683	0.0304124	1.04695	0.451005		lipopolysaccharide core region biosynthetic process [GO:0009244]	integral component of membrane [GO:0016021]; plasma membrane [GO:0005886]	integral component of membrane [GO:0016021]; plasma membrane [GO:0005886]; transferase activity [GO:0016740]; lipopolysaccharide core region biosynthetic process [GO:0009244]	transferase activity [GO:0016740]
Thiosulfate sulfurtransferase GlpE (EC 2.8.1.1)	794570	404374	486352	654935	865131	635415	517931	631195	548914	604929	566885	586958	688967	472750	428543	490540	653304	403856	565283	478896		A0A140N377	tr|A0A140N377|A0A140N377_ECOBD	A0A140N377_ECOBD	unreviewed	glpE ECBD_0317	Escherichia coli (strain B / BL21-DE3)	108	2.8.1.1		585058	150970	662418	126168	520200	100018	525335	93388.4	1.13223	0.521256	0.889143	0.557859	0.89792	0.581309		glycerol metabolic process [GO:0006071]	cytoplasm [GO:0005737]	cytoplasm [GO:0005737]; thiosulfate sulfurtransferase activity [GO:0004792]; glycerol metabolic process [GO:0006071]	thiosulfate sulfurtransferase activity [GO:0004792]
Uronate isomerase (EC 5.3.1.12) (Glucuronate isomerase) (Uronic isomerase)	1.05916e+06	1.03156e+06	970407	1.11137e+06	859449	813630	1.04004e+06	1.00377e+06	842229	898255	842749	897736	581395	747390	819462	747536	655669	734320	651430	615236		A0A140N3B4	tr|A0A140N3B4|A0A140N3B4_ECOBD	A0A140N3B4_ECOBD	unreviewed	uxaC ECBD_0648	Escherichia coli (strain B / BL21-DE3)	470	5.3.1.12		1.04312e+06	50831.9	929222	94957.2	723946	87393.2	664164	43445.6	0.89081	0.116726	0.694019	0.00156074	0.636708	6.43888e-05		glucuronate catabolic process [GO:0006064]		glucuronate isomerase activity [GO:0008880]; glucuronate catabolic process [GO:0006064]	glucuronate isomerase activity [GO:0008880]
Adenine deaminase (Adenase) (Adenine aminase) (EC 3.5.4.2)	78110	81897.3	85067	101470	57748.2	73425.3	76664.9	86424	72002.9	77362.4	71824.1	77541.2	63604	73248.7	67894	67922.2	62110.1	74252.1	74315.4	67162.4		A0A140N3I2	tr|A0A140N3I2|A0A140N3I2_ECOBD	A0A140N3I2_ECOBD	unreviewed	ade ECBD_0038	Escherichia coli (strain B / BL21-DE3)	588	3.5.4.2		86636.2	8911.61	73565.6	10309.6	68167.2	3419.74	69460	5143.92	0.849133	0.147723	0.786822	0.0153941	0.801743	0.027648		adenine catabolic process [GO:0006146]		adenine deaminase activity [GO:0000034]; adenine catabolic process [GO:0006146]	adenine deaminase activity [GO:0000034]
N-acetylneuraminate lyase (NAL) (Neu5Ac lyase) (EC 4.1.3.3) (N-acetylneuraminate pyruvate-lyase) (N-acetylneuraminic acid aldolase) (Sialate lyase) (Sialic acid aldolase) (Sialic acid lyase)	3.81372e+06	4.39309e+06	6.6313e+06	6.93216e+06	4.71872e+06	4.93866e+06	5.37465e+06	5.06464e+06	4.0048e+06	4.176e+06	4.20615e+06	3.97465e+06	2.80653e+06	3.78097e+06	3.16218e+06	3.34362e+06	1.98655e+06	2.21863e+06	2.1293e+06	1.62931e+06		A0A140N3N8	tr|A0A140N3N8|A0A140N3N8_ECOBD	A0A140N3N8_ECOBD	unreviewed	nanA ECBD_0522	Escherichia coli (strain B / BL21-DE3)	297	4.1.3.3		5.44257e+06	1.35891e+06	5.02417e+06	237215	3.27332e+06	351034	1.99095e+06	224600	0.923125	0.618184	0.60143	0.0366817	0.365811	0.0048726		carbohydrate metabolic process [GO:0005975]; N-acetylneuraminate catabolic process [GO:0019262]	cytoplasm [GO:0005737]	cytoplasm [GO:0005737]; N-acetylneuraminate lyase activity [GO:0008747]; carbohydrate metabolic process [GO:0005975]; N-acetylneuraminate catabolic process [GO:0019262]	N-acetylneuraminate lyase activity [GO:0008747]
L-fucose isomerase (FucIase) (EC 5.3.1.25) (6-deoxy-L-galactose isomerase)	6.29387e+06	6.40113e+06	9.13521e+06	9.45465e+06	3.39678e+06	3.71752e+06	4.35603e+06	4.28849e+06	5.87325e+06	5.95616e+06	5.95065e+06	5.87876e+06	6.77561e+06	7.09035e+06	5.83321e+06	5.67721e+06	5.14696e+06	5.51037e+06	4.42556e+06	3.93752e+06		A0A140N420	tr|A0A140N420|A0A140N420_ECOBD	A0A140N420_ECOBD	unreviewed	fucI ECBD_0920	Escherichia coli (strain B / BL21-DE3)	591	5.3.1.25		7.82121e+06	1.47852e+06	3.93971e+06	399722	6.3441e+06	601841	4.7551e+06	612580	0.503721	0.00462046	0.81114	0.160118	0.607975	0.0160376		L-fucose catabolic process [GO:0042355]	cytoplasm [GO:0005737]	cytoplasm [GO:0005737]; L-fucose isomerase activity [GO:0008736]; manganese ion binding [GO:0030145]; L-fucose catabolic process [GO:0042355]	L-fucose isomerase activity [GO:0008736]; manganese ion binding [GO:0030145]
L-serine dehydratase 1 (EC 4.3.1.17)	2.25121e+06	2.23915e+06	2.12414e+06	1.94855e+06	2.45142e+06	2.42417e+06	2.44651e+06	2.22402e+06	2.12182e+06	2.14603e+06	2.11648e+06	2.15138e+06	2.12e+06	2.08716e+06	2.11336e+06	2.08108e+06	2.05197e+06	1.9895e+06	1.93815e+06	1.96033e+06		A0A140N429	tr|A0A140N429|A0A140N429_ECOBD	A0A140N429_ECOBD	unreviewed	ECBD_0931	Escherichia coli (strain B / BL21-DE3)	455	4.3.1.17		2.14076e+06	121554	2.38653e+06	94387	2.1004e+06	16590.4	1.98499e+06	42746.7	1.1148	0.0325942	0.981147	0.589489	0.927235	0.081155		gluconeogenesis [GO:0006094]		4 iron, 4 sulfur cluster binding [GO:0051539]; L-serine ammonia-lyase activity [GO:0003941]; gluconeogenesis [GO:0006094]	4 iron, 4 sulfur cluster binding [GO:0051539]; L-serine ammonia-lyase activity [GO:0003941]
Glycerophosphoryl diester phosphodiesterase	451280	550093	531728	485700	455116	371334	552018	451148	378655	419579	401412	396821	253233	329563	269873	309550	283240	354693	271380	216050		A0A140N469	tr|A0A140N469|A0A140N469_ECOBD	A0A140N469_ECOBD	unreviewed	ECBD_0292	Escherichia coli (strain B / BL21-DE3)	247			504700	38748.1	457404	64039.5	290554	30426.4	281341	49361.8	0.906289	0.315737	0.575697	0.000284536	0.557441	0.00083623		lipid metabolic process [GO:0006629]		phosphoric diester hydrolase activity [GO:0008081]; lipid metabolic process [GO:0006629]	phosphoric diester hydrolase activity [GO:0008081]
Glycogen synthase (EC 2.4.1.21) (Starch [bacterial glycogen] synthase)	499255	501365	549763	625515	545166	518173	611160	588963	421009	402398	365121	458286	145288	264186	236023	263794	200618	258742	235403	165868		A0A140N490	tr|A0A140N490|A0A140N490_ECOBD	A0A140N490_ECOBD	unreviewed	glgA ECBD_0313	Escherichia coli (strain B / BL21-DE3)	477	2.4.1.21		543974	51229.3	565865	36359.7	227323	48719.6	215158	35179.4	1.04024	0.568239	0.417892	0.000241201	0.395529	9.50448e-05		glycogen biosynthetic process [GO:0005978]		alpha-1,4-glucan synthase activity [GO:0033201]; glycogen (starch) synthase activity [GO:0004373]; starch synthase activity [GO:0009011]; glycogen biosynthetic process [GO:0005978]	alpha-1,4-glucan synthase activity [GO:0033201]; glycogen (starch) synthase activity [GO:0004373]; starch synthase activity [GO:0009011]
Mannitol-1-phosphate 5-dehydrogenase (EC 1.1.1.17)	2.9932e+06	2.83472e+06	3.00181e+06	3.11459e+06	3.19924e+06	3.19571e+06	3.68757e+06	3.58672e+06	2.6773e+06	2.7791e+06	2.74152e+06	2.71488e+06	2.20469e+06	2.44606e+06	2.3523e+06	2.47356e+06	2.07522e+06	2.05847e+06	2.19384e+06	1.92549e+06		A0A140N4A1	tr|A0A140N4A1|A0A140N4A1_ECOBD	A0A140N4A1_ECOBD	unreviewed	mtlD ECBD_0128	Escherichia coli (strain B / BL21-DE3)	382	1.1.1.17		2.98608e+06	99654.4	3.41731e+06	222710	2.36915e+06	105055	2.06326e+06	95125.8	1.14441	0.0221888	0.793399	0.000317588	0.690958	2.46812e-05		mannitol metabolic process [GO:0019594]		coenzyme binding [GO:0050662]; mannitol-1-phosphate 5-dehydrogenase activity [GO:0008926]; mannitol metabolic process [GO:0019594]	coenzyme binding [GO:0050662]; mannitol-1-phosphate 5-dehydrogenase activity [GO:0008926]
(P)ppGpp synthetase I, SpoT/RelA (EC 3.1.7.2)	1.82669e+06	1.94086e+06	1.94466e+06	2.0514e+06	2.41809e+06	2.56401e+06	2.31494e+06	2.21533e+06	1.76464e+06	1.74747e+06	1.78536e+06	1.72674e+06	1.00262e+06	1.3069e+06	1.15847e+06	1.24018e+06	1.41377e+06	1.52144e+06	1.60877e+06	1.47113e+06		A0A140N4C7	tr|A0A140N4C7|A0A140N4C7_ECOBD	A0A140N4C7_ECOBD	unreviewed	ECBD_0075	Escherichia coli (strain B / BL21-DE3)	702	3.1.7.2		1.9409e+06	79477.5	2.37809e+06	129078	1.17704e+06	113598	1.50378e+06	71594.2	1.22525	0.00246347	0.606441	7.55775e-05	0.774784	0.000398775		guanosine tetraphosphate metabolic process [GO:0015969]		guanosine-3',5'-bis(diphosphate) 3'-diphosphatase activity [GO:0008893]; guanosine tetraphosphate metabolic process [GO:0015969]	guanosine-3',5'-bis(diphosphate) 3'-diphosphatase activity [GO:0008893]
Lipopolysaccharide heptosyltransferase II	943681	881762	854314	841307	1.02822e+06	1.02081e+06	950932	909343	853930	923041	903971	873000	909749	852533	833942	891217	848482	803207	836751	763843		A0A140N4F1	tr|A0A140N4F1|A0A140N4F1_ECOBD	A0A140N4F1_ECOBD	unreviewed	ECBD_0106	Escherichia coli (strain B / BL21-DE3)	348			880266	39417.9	977327	49497.1	871860	30089.7	813071	32921.7	1.11026	0.03768	0.990451	0.778962	0.923665	0.0640027		lipopolysaccharide biosynthetic process [GO:0009103]		transferase activity, transferring glycosyl groups [GO:0016757]; lipopolysaccharide biosynthetic process [GO:0009103]	transferase activity, transferring glycosyl groups [GO:0016757]
Inositol-1-monophosphatase (EC 3.1.3.25)	1.33843e+07	1.45449e+07	1.15559e+07	1.2099e+07	9.00911e+06	9.73229e+06	1.02045e+07	9.70092e+06	1.10562e+07	1.13733e+07	1.10375e+07	1.13919e+07	9.67669e+06	1.11043e+07	1.0968e+07	1.16287e+07	9.96074e+06	1.22331e+07	1.03774e+07	1.05548e+07		A0A140N4M5	tr|A0A140N4M5|A0A140N4M5_ECOBD	A0A140N4M5_ECOBD	unreviewed	ECBD_1151	Escherichia coli (strain B / BL21-DE3)	267	3.1.3.25		1.2896e+07	1.16067e+06	9.6617e+06	426329	1.08444e+07	717900	1.07815e+07	865363	0.749199	0.00397265	0.840911	0.0404564	0.83603	0.0446923		inositol phosphate dephosphorylation [GO:0046855]; phosphatidylinositol phosphorylation [GO:0046854]		inositol monophosphate 1-phosphatase activity [GO:0008934]; inositol monophosphate 3-phosphatase activity [GO:0052832]; inositol monophosphate 4-phosphatase activity [GO:0052833]; metal ion binding [GO:0046872]; inositol phosphate dephosphorylation [GO:0046855]; phosphatidylinositol phosphorylation [GO:0046854]	inositol monophosphate 1-phosphatase activity [GO:0008934]; inositol monophosphate 3-phosphatase activity [GO:0052832]; inositol monophosphate 4-phosphatase activity [GO:0052833]; metal ion binding [GO:0046872]
Orotate phosphoribosyltransferase (OPRT) (OPRTase) (EC 2.4.2.10)	8.86562e+06	9.9491e+06	8.25032e+06	8.40544e+06	6.86588e+06	7.28362e+06	7.78821e+06	8.01145e+06	7.57054e+06	7.73528e+06	7.49952e+06	7.80631e+06	6.32108e+06	7.75604e+06	7.37066e+06	7.32351e+06	6.62688e+06	7.15336e+06	6.80505e+06	6.35651e+06		A0A140N4N0	tr|A0A140N4N0|A0A140N4N0_ECOBD	A0A140N4N0_ECOBD	unreviewed	pyrE ECBD_0084	Escherichia coli (strain B / BL21-DE3)	213	2.4.2.10		8.86762e+06	664131	7.48729e+06	445231	7.19283e+06	530531	6.73545e+06	289341	0.84434	0.0243157	0.811134	0.0142718	0.759555	0.002226		'de novo' UMP biosynthetic process [GO:0044205]; nucleoside metabolic process [GO:0009116]		magnesium ion binding [GO:0000287]; orotate phosphoribosyltransferase activity [GO:0004588]; 'de novo' UMP biosynthetic process [GO:0044205]; nucleoside metabolic process [GO:0009116]	magnesium ion binding [GO:0000287]; orotate phosphoribosyltransferase activity [GO:0004588]
4-hydroxy-3-methylbut-2-en-1-yl diphosphate synthase (flavodoxin) (EC 1.17.7.3) (1-hydroxy-2-methyl-2-(E)-butenyl 4-diphosphate synthase)	2.09029e+07	2.06147e+07	1.87245e+07	1.92588e+07	2.2361e+07	2.35611e+07	2.35061e+07	2.46937e+07	2.03608e+07	2.09952e+07	2.09029e+07	2.04531e+07	1.97479e+07	2.03119e+07	2.04887e+07	2.11209e+07	1.88104e+07	1.9057e+07	1.85214e+07	1.76076e+07		A0A140N4P3	tr|A0A140N4P3|A0A140N4P3_ECOBD	A0A140N4P3_ECOBD	unreviewed	ispG ECBD_1171	Escherichia coli (strain B / BL21-DE3)	372	1.17.7.3		1.98752e+07	909294	2.35305e+07	824977	2.04173e+07	489718	1.84991e+07	548500	1.18391	0.00210162	1.02728	0.398309	0.930763	0.0659382		isopentenyl diphosphate biosynthetic process, methylerythritol 4-phosphate pathway [GO:0019288]; terpenoid biosynthetic process [GO:0016114]		4 iron, 4 sulfur cluster binding [GO:0051539]; 4-hydroxy-3-methylbut-2-en-1-yl diphosphate synthase activity [GO:0046429]; iron ion binding [GO:0005506]; isopentenyl diphosphate biosynthetic process, methylerythritol 4-phosphate pathway [GO:0019288]; terpenoid biosynthetic process [GO:0016114]	4-hydroxy-3-methylbut-2-en-1-yl diphosphate synthase activity [GO:0046429]; 4 iron, 4 sulfur cluster binding [GO:0051539]; iron ion binding [GO:0005506]
Glucanase (EC 3.2.1.-)	95502.1	86534.5	89350.6	95523.4	84943.6	78614.4	105936	84273.3	82491	87597.5	91757.1	78331.4	60725.6	96356.4	73858.6	87549.2	57502.5	148271	76064.9	59182.7		A0A140N4P7	tr|A0A140N4P7|A0A140N4P7_ECOBD	A0A140N4P7_ECOBD	unreviewed	ECBD_0208	Escherichia coli (strain B / BL21-DE3)	368	3.2.1.-		91727.6	3913.87	88441.8	10395.1	79622.4	13538.6	85255.4	37099.5	0.964178	0.626689	0.868031	0.18738	0.92944	0.773935		polysaccharide catabolic process [GO:0000272]		hydrolase activity, hydrolyzing O-glycosyl compounds [GO:0004553]; polysaccharide catabolic process [GO:0000272]	hydrolase activity, hydrolyzing O-glycosyl compounds [GO:0004553]
Lipopolysaccharide heptosyltransferase I	319372	321311	319509	302821	360369	344465	336292	353233	327556	328829	325682	330704	311270	349898	318892	350084	311097	316301	332317	296472		A0A140N4Q1	tr|A0A140N4Q1|A0A140N4Q1_ECOBD	A0A140N4Q1_ECOBD	unreviewed	ECBD_0105	Escherichia coli (strain B / BL21-DE3)	326			315753	7505.6	348590	9063.04	332536	17661.9	314047	12810.7	1.104	0.00290066	1.05315	0.180615	0.994596	0.848798		lipopolysaccharide core region biosynthetic process [GO:0009244]		lipopolysaccharide heptosyltransferase activity [GO:0008920]; lipopolysaccharide core region biosynthetic process [GO:0009244]	lipopolysaccharide heptosyltransferase activity [GO:0008920]
Cyclic di-GMP-binding protein (Cellulose synthase regulatory subunit)	277124	215332	232493	212801	297843	225990	199802	210401	210058	207859	212604	205313	240707	160694	190677	148360	173458	142684	184815	164736		A0A140N4Z5	tr|A0A140N4Z5|A0A140N4Z5_ECOBD	A0A140N4Z5_ECOBD	unreviewed	ECBD_0207	Escherichia coli (strain B / BL21-DE3)	767			234437	25783.4	233509	38293.4	185110	35597.6	166423	15444.7	0.99604	0.973343	0.789592	0.0999153	0.709884	0.00780583		cellulose biosynthetic process [GO:0030244]; UDP-glucose metabolic process [GO:0006011]	integral component of membrane [GO:0016021]; plasma membrane [GO:0005886]	integral component of membrane [GO:0016021]; plasma membrane [GO:0005886]; cellulose biosynthetic process [GO:0030244]; UDP-glucose metabolic process [GO:0006011]
Phosphoenolpyruvate carboxykinase (ATP) (PCK) (PEP carboxykinase) (PEPCK) (EC 4.1.1.49)	3.68303e+07	4.3503e+07	4.86562e+07	4.47185e+07	6.67256e+07	4.86126e+07	6.56256e+07	5.41657e+07	3.707e+07	3.60167e+07	3.6197e+07	3.68898e+07	1.94899e+07	2.56683e+07	2.33544e+07	2.26037e+07	2.26393e+07	2.02916e+07	2.03474e+07	1.89663e+07		A0A140N510	tr|A0A140N510|A0A140N510_ECOBD	A0A140N510_ECOBD	unreviewed	pckA ECBD_0342	Escherichia coli (strain B / BL21-DE3)	540	4.1.1.49		4.3427e+07	4.25836e+06	5.87824e+07	7.65936e+06	2.27791e+07	2.20955e+06	2.05611e+07	1.32103e+06	1.35359	0.0229535	0.524537	0.00030041	0.473464	0.000113332		gluconeogenesis [GO:0006094]	cytoplasm [GO:0005737]	cytoplasm [GO:0005737]; ATP binding [GO:0005524]; kinase activity [GO:0016301]; metal ion binding [GO:0046872]; phosphoenolpyruvate carboxykinase (ATP) activity [GO:0004612]; gluconeogenesis [GO:0006094]	ATP binding [GO:0005524]; kinase activity [GO:0016301]; metal ion binding [GO:0046872]; phosphoenolpyruvate carboxykinase (ATP) activity [GO:0004612]
Phosphoglycolate phosphatase (PGP) (PGPase) (EC 3.1.3.18)	862272	644579	723706	761083	865252	722843	698605	599732	679991	673406	658317	695080	631693	619752	484084	575301	630639	655036	664790	554498		A0A140N534	tr|A0A140N534|A0A140N534_ECOBD	A0A140N534_ECOBD	unreviewed	gph ECBD_0362	Escherichia coli (strain B / BL21-DE3)	252	3.1.3.18		747910	78286.8	721608	94892	577707	57994.1	626241	43248.2	0.964833	0.723868	0.772429	0.0232224	0.837321	0.0565753		carbohydrate metabolic process [GO:0005975]; glycolate biosynthetic process [GO:0046295]		metal ion binding [GO:0046872]; phosphoglycolate phosphatase activity [GO:0008967]; carbohydrate metabolic process [GO:0005975]; glycolate biosynthetic process [GO:0046295]	metal ion binding [GO:0046872]; phosphoglycolate phosphatase activity [GO:0008967]
Phosphoribulokinase (EC 2.7.1.19)	280390	254300	283685	302773	320465	282584	310077	281221	245431	233159	241679	236911	154966	166605	168418	171309	161226	155455	174101	140761		A0A140N561	tr|A0A140N561|A0A140N561_ECOBD	A0A140N561_ECOBD	unreviewed	ECBD_0393	Escherichia coli (strain B / BL21-DE3)	289	2.7.1.19		280287	17266.2	298587	17090.7	165325	6211.47	157886	11971.2	1.06529	0.239814	0.58984	3.62794e-05	0.5633	5.50168e-05		carbohydrate metabolic process [GO:0005975]		ATP binding [GO:0005524]; phosphoribulokinase activity [GO:0008974]; carbohydrate metabolic process [GO:0005975]	ATP binding [GO:0005524]; phosphoribulokinase activity [GO:0008974]
Bifunctional protein HldE [Includes: D-beta-D-heptose 7-phosphate kinase (EC 2.7.1.167) (D-beta-D-heptose 7-phosphotransferase) (D-glycero-beta-D-manno-heptose-7-phosphate kinase); D-beta-D-heptose 1-phosphate adenylyltransferase (EC 2.7.7.70) (D-glycero-beta-D-manno-heptose 1-phosphate adenylyltransferase)]	9.87363e+06	9.70377e+06	9.18817e+06	9.60064e+06	8.93664e+06	8.84704e+06	9.22783e+06	9.04373e+06	8.38559e+06	8.63137e+06	8.4559e+06	8.56106e+06	7.05735e+06	7.62712e+06	7.22438e+06	7.59239e+06	7.09246e+06	7.57651e+06	7.65878e+06	6.76569e+06		A0A140N583	tr|A0A140N583|A0A140N583_ECOBD	A0A140N583_ECOBD	unreviewed	hldE ECBD_0689	Escherichia coli (strain B / BL21-DE3)	477	2.7.1.167; 2.7.7.70		9.59155e+06	252467	9.01381e+06	141833	7.37531e+06	242080	7.27336e+06	364314	0.939766	0.0135395	0.768938	3.40025e-05	0.758309	0.000101478		ADP-L-glycero-beta-D-manno-heptose biosynthetic process [GO:0097171]		ATP binding [GO:0005524]; heptose 7-phosphate kinase activity [GO:0033785]; heptose-1-phosphate adenylyltransferase activity [GO:0033786]; phosphotransferase activity, alcohol group as acceptor [GO:0016773]; ADP-L-glycero-beta-D-manno-heptose biosynthetic process [GO:0097171]	ATP binding [GO:0005524]; heptose-1-phosphate adenylyltransferase activity [GO:0033786]; heptose 7-phosphate kinase activity [GO:0033785]; phosphotransferase activity, alcohol group as acceptor [GO:0016773]
Bifunctional polymyxin resistance protein ArnA [Includes: UDP-4-amino-4-deoxy-L-arabinose formyltransferase (EC 2.1.2.13) (ArnAFT) (UDP-L-Ara4N formyltransferase); UDP-glucuronic acid oxidase, UDP-4-keto-hexauronic acid decarboxylating (EC 1.1.1.305) (ArnADH) (UDP-GlcUA decarboxylase) (UDP-glucuronic acid dehydrogenase)]	3.83254e+07	3.66185e+07	4.15946e+07	4.35508e+07	4.67262e+07	4.61567e+07	4.63883e+07	4.71518e+07	3.56764e+07	3.57419e+07	3.58262e+07	3.55921e+07	2.6319e+07	2.75206e+07	2.82662e+07	2.7953e+07	2.82961e+07	2.63735e+07	2.7424e+07	2.60013e+07		A0A140N587	tr|A0A140N587|A0A140N587_ECOBD	A0A140N587_ECOBD	unreviewed	arnA ECBD_1404	Escherichia coli (strain B / BL21-DE3)	660	2.1.2.13; 1.1.1.305		4.00223e+07	2.71053e+06	4.66058e+07	374682	2.75147e+07	739371	2.70237e+07	901022	1.16449	0.00589659	0.687484	0.000249452	0.675216	0.000220913		lipid A biosynthetic process [GO:0009245]; lipopolysaccharide biosynthetic process [GO:0009103]; response to antibiotic [GO:0046677]		coenzyme binding [GO:0050662]; UDP-4-amino-4-deoxy-L-arabinose formyltransferase activity [GO:0099619]; UDP-glucuronic acid dehydrogenase activity [GO:0099618]; lipid A biosynthetic process [GO:0009245]; lipopolysaccharide biosynthetic process [GO:0009103]; response to antibiotic [GO:0046677]	coenzyme binding [GO:0050662]; UDP-4-amino-4-deoxy-L-arabinose formyltransferase activity [GO:0099619]; UDP-glucuronic acid dehydrogenase activity [GO:0099618]
Ribulose-phosphate 3-epimerase (EC 5.1.3.1)	7.54338e+06	4.90313e+06	5.58719e+06	6.83903e+06	6.14693e+06	5.05453e+06	4.9317e+06	5.55924e+06	5.02191e+06	5.03976e+06	5.00015e+06	5.06151e+06	4.16817e+06	3.86725e+06	3.13076e+06	3.84946e+06	5.06337e+06	4.23813e+06	4.84406e+06	4.13374e+06		A0A140N5E1	tr|A0A140N5E1|A0A140N5E1_ECOBD	A0A140N5E1_ECOBD	unreviewed	ECBD_0361	Escherichia coli (strain B / BL21-DE3)	225	5.1.3.1		6.21818e+06	1.03309e+06	5.4231e+06	479527	3.75391e+06	381412	4.56983e+06	393377	0.872136	0.272102	0.603699	0.00821045	0.734914	0.0416192		carbohydrate metabolic process [GO:0005975]; pentose-phosphate shunt [GO:0006098]		metal ion binding [GO:0046872]; ribulose-phosphate 3-epimerase activity [GO:0004750]; carbohydrate metabolic process [GO:0005975]; pentose-phosphate shunt [GO:0006098]	metal ion binding [GO:0046872]; ribulose-phosphate 3-epimerase activity [GO:0004750]
Phosphoglucosamine mutase (EC 5.4.2.10)	1.13076e+07	1.09386e+07	1.09177e+07	1.15586e+07	1.14349e+07	1.17108e+07	1.22699e+07	1.19413e+07	1.01944e+07	1.03595e+07	1.02282e+07	1.03258e+07	8.60841e+06	8.70536e+06	9.30557e+06	8.85906e+06	8.54863e+06	8.1526e+06	8.51656e+06	8.23499e+06		A0A140N5E8	tr|A0A140N5E8|A0A140N5E8_ECOBD	A0A140N5E8_ECOBD	unreviewed	glmM ECBD_0566	Escherichia coli (strain B / BL21-DE3)	445	5.4.2.10		1.11806e+07	267723	1.18392e+07	306542	8.8696e+06	267104	8.36319e+06	172260	1.05891	0.0310458	0.793303	4.18615e-05	0.748009	4.87019e-06		carbohydrate metabolic process [GO:0005975]		magnesium ion binding [GO:0000287]; phosphoglucosamine mutase activity [GO:0008966]; carbohydrate metabolic process [GO:0005975]	magnesium ion binding [GO:0000287]; phosphoglucosamine mutase activity [GO:0008966]
Mannitol dehydrogenase domain protein	145084	148064	161267	182881	415902	127457	151082	124848	120714	124287	116547	128454	66123.5	119880	85646.7	90416.5	85199.5	88061.9	91606.1	80259.8		A0A140N5G5	tr|A0A140N5G5|A0A140N5G5_ECOBD	A0A140N5G5_ECOBD	unreviewed	ECBD_1485	Escherichia coli (strain B / BL21-DE3)	488			159324	14901.9	204822	122294	90516.6	19241.4	86281.8	4151.88	1.28557	0.546026	0.56813	0.00271927	0.54155	0.000180014		mannitol metabolic process [GO:0019594]		coenzyme binding [GO:0050662]; oxidoreductase activity [GO:0016491]; mannitol metabolic process [GO:0019594]	coenzyme binding [GO:0050662]; oxidoreductase activity [GO:0016491]
Putative N-acetylmannosamine-6-phosphate 2-epimerase (EC 5.1.3.9) (ManNAc-6-P epimerase)	398816	324423	480182	529235	412626	352383	351205	390720	313325	310421	316725	307022	204629	234906	200493	207854	159941	187376	209952	152059		A0A140N5H9	tr|A0A140N5H9|A0A140N5H9_ECOBD	A0A140N5H9_ECOBD	unreviewed	nanE ECBD_0524	Escherichia coli (strain B / BL21-DE3)	229	5.1.3.9		433164	78173.9	376733	26117.9	211971	13496.2	177332	22946.4	0.869725	0.280507	0.489354	0.00291204	0.409388	0.0016041		carbohydrate metabolic process [GO:0005975]; N-acetylmannosamine metabolic process [GO:0006051]; N-acetylneuraminate catabolic process [GO:0019262]		N-acylglucosamine-6-phosphate 2-epimerase activity [GO:0047465]; N-acylmannosamine-6-phosphate 2-epimerase activity [GO:0009385]; carbohydrate metabolic process [GO:0005975]; N-acetylmannosamine metabolic process [GO:0006051]; N-acetylneuraminate catabolic process [GO:0019262]	N-acylglucosamine-6-phosphate 2-epimerase activity [GO:0047465]; N-acylmannosamine-6-phosphate 2-epimerase activity [GO:0009385]
2-hydroxy-3-oxopropionate reductase (EC 1.1.1.60) (Tartronate semialdehyde reductase) (TSAR)	1.27083e+07	1.12835e+07	9.38029e+06	1.06218e+07	4.5592e+06	4.53914e+06	5.1105e+06	5.33692e+06	5.34055e+06	5.41639e+06	5.32525e+06	5.43169e+06	1.81724e+06	1.67257e+06	1.99282e+06	1.84052e+06	2.47264e+06	2.21917e+06	2.32074e+06	1.96871e+06		A0A140N5J6	tr|A0A140N5J6|A0A140N5J6_ECOBD	A0A140N5J6_ECOBD	unreviewed	garR ECBD_0617	Escherichia coli (strain B / BL21-DE3)	296	1.1.1.60		1.09985e+07	1.20052e+06	4.88644e+06	346711	1.83079e+06	113542	2.24531e+06	183413	0.444283	0.000147842	0.166458	1.18415e-05	0.204148	1.61491e-05		galactarate catabolic process [GO:0046392]; glyoxylate metabolic process [GO:0046487]		2-hydroxy-3-oxopropionate reductase activity [GO:0008679]; NAD binding [GO:0051287]; NADP binding [GO:0050661]; galactarate catabolic process [GO:0046392]; glyoxylate metabolic process [GO:0046487]	2-hydroxy-3-oxopropionate reductase activity [GO:0008679]; NAD binding [GO:0051287]; NADP binding [GO:0050661]
Fatty acid oxidation complex subunit alpha [Includes: Enoyl-CoA hydratase/3-hydroxybutyryl-CoA epimerase (EC 4.2.1.17) (EC 5.1.2.3); 3-hydroxyacyl-CoA dehydrogenase (EC 1.1.1.35)]	184007	171459	206667	234739	151459	156751	153532	155527	134573	150076	138603	146046	89808.3	98625.6	106995	93015	85790.7	86833.7	111702	81991		A0A140N5R8	tr|A0A140N5R8|A0A140N5R8_ECOBD	A0A140N5R8_ECOBD	unreviewed	fadJ ECBD_1319	Escherichia coli (strain B / BL21-DE3)	714	4.2.1.17; 5.1.2.3; 1.1.1.35		199218	24078.9	154317	2010.48	97110.9	6520.99	91579.4	11756.9	0.774615	0.0181687	0.48746	0.000395264	0.459694	0.000437657		fatty acid beta-oxidation [GO:0006635]	cytoplasm [GO:0005737]	cytoplasm [GO:0005737]; 3-hydroxyacyl-CoA dehydrogenase activity [GO:0003857]; 3-hydroxybutyryl-CoA epimerase activity [GO:0008692]; enoyl-CoA hydratase activity [GO:0004300]; NAD binding [GO:0051287]; fatty acid beta-oxidation [GO:0006635]	3-hydroxyacyl-CoA dehydrogenase activity [GO:0003857]; 3-hydroxybutyryl-CoA epimerase activity [GO:0008692]; enoyl-CoA hydratase activity [GO:0004300]; NAD binding [GO:0051287]
Glucarate dehydratase (EC 4.2.1.40)	103123	96061.5	91886.9	102202	98107.4	97901.8	100463	98638.6	88400	84687.4	84894.2	88193.2	61734.3	75715.9	70510.2	67916.6	65848.8	76572.2	76438	70282.3		A0A140N5V0	tr|A0A140N5V0|A0A140N5V0_ECOBD	A0A140N5V0_ECOBD	unreviewed	ECBD_0942	Escherichia coli (strain B / BL21-DE3)	446	4.2.1.40		98318.4	4599.57	98777.7	1009.47	68969.3	5033.51	72285.3	4501.72	1.00467	0.871376	0.701489	0.000300259	0.735217	0.000421508		glucarate catabolic process [GO:0019394]		glucarate dehydratase activity [GO:0008872]; magnesium ion binding [GO:0000287]; glucarate catabolic process [GO:0019394]	glucarate dehydratase activity [GO:0008872]; magnesium ion binding [GO:0000287]
Phosphomannomutase (EC 5.4.2.8)	1.2612e+06	1.12289e+06	1.0865e+06	1.20686e+06	1.09339e+06	1.12873e+06	1.10525e+06	1.11394e+06	1.11779e+06	1.13765e+06	1.10289e+06	1.15255e+06	1.25498e+06	1.06448e+06	1.11845e+06	1.03763e+06	1.08469e+06	967637	1.00894e+06	982401		A0A140N5V8	tr|A0A140N5V8|A0A140N5V8_ECOBD	A0A140N5V8_ECOBD	unreviewed	ECBD_1629	Escherichia coli (strain B / BL21-DE3)	454	5.4.2.8		1.16936e+06	68677.7	1.11033e+06	12889.3	1.11888e+06	83791.5	1.01092e+06	45089.7	0.949517	0.193725	0.956832	0.45046	0.864503	0.0156044		carbohydrate metabolic process [GO:0005975]		magnesium ion binding [GO:0000287]; phosphomannomutase activity [GO:0004615]; carbohydrate metabolic process [GO:0005975]	magnesium ion binding [GO:0000287]; phosphomannomutase activity [GO:0004615]
Uncharacterized protein	175122	198154	157690	191433	153992	186680	167536	180978	176616	173453	173745	176323	155847	165248	168350	152166	178046	158472	172369	209144		A0A140N615	tr|A0A140N615|A0A140N615_ECOBD	A0A140N615_ECOBD	unreviewed	ECBD_0111	Escherichia coli (strain B / BL21-DE3)	319			180600	15655.1	172296	12648.9	160403	6619.01	179508	18533.1	0.954025	0.50173	0.888167	0.0852751	0.993953	0.940393		carbohydrate metabolic process [GO:0005975]		catalytic activity [GO:0003824]; carbohydrate metabolic process [GO:0005975]	catalytic activity [GO:0003824]
Galactarate dehydratase (L-threo-forming) (GalcD) (EC 4.2.1.42)	715050	558367	511063	605083	209019	215731	240174	237876	293691	293341	289595	297436	164572	102663	160237	116894	170258	133252	130343	123870		A0A140N622	tr|A0A140N622|A0A140N622_ECOBD	A0A140N622_ECOBD	unreviewed	garD ECBD_0614	Escherichia coli (strain B / BL21-DE3)	523	4.2.1.42		597391	75627.8	225700	13558.9	136092	26833.4	139431	18119.3	0.377809	0.000157243	0.22781	5.93717e-05	0.233399	5.17384e-05		galactarate catabolic process [GO:0046392]		galactarate dehydratase activity [GO:0008867]; galactarate catabolic process [GO:0046392]	galactarate dehydratase activity [GO:0008867]
dITP/XTP pyrophosphatase (EC 3.6.1.66) (Non-canonical purine NTP pyrophosphatase) (Non-standard purine NTP pyrophosphatase) (Nucleoside-triphosphate diphosphatase) (Nucleoside-triphosphate pyrophosphatase) (NTPase)	2.36387e+06	1.52644e+06	1.84284e+06	1.95058e+06	2.69823e+06	2.31277e+06	2.39185e+06	2.39866e+06	2.02158e+06	2.05528e+06	2.06064e+06	2.01623e+06	2.72065e+06	1.84605e+06	1.92339e+06	1.89607e+06	2.21707e+06	1.55299e+06	1.96601e+06	1.81645e+06		A0A140N688	tr|A0A140N688|A0A140N688_ECOBD	A0A140N688_ECOBD	unreviewed	ECBD_0786	Escherichia coli (strain B / BL21-DE3)	197	3.6.1.66		1.92093e+06	299500	2.45038e+06	147027	2.09654e+06	361399	1.88813e+06	240688	1.27562	0.033357	1.09142	0.540962	0.982924	0.887293		nucleotide metabolic process [GO:0009117]; purine nucleoside triphosphate catabolic process [GO:0009146]		metal ion binding [GO:0046872]; nucleoside-triphosphatase activity [GO:0017111]; nucleoside-triphosphate diphosphatase activity [GO:0047429]; nucleotide binding [GO:0000166]; nucleotide metabolic process [GO:0009117]; purine nucleoside triphosphate catabolic process [GO:0009146]	metal ion binding [GO:0046872]; nucleoside-triphosphatase activity [GO:0017111]; nucleoside-triphosphate diphosphatase activity [GO:0047429]; nucleotide binding [GO:0000166]
NAD kinase (EC 2.7.1.23) (ATP-dependent NAD kinase)	72580.7	72508.5	76649.9	79219.2	86135.7	80499.5	87283.3	81843.5	68503.3	77886	73105.6	73283.7	49700	66288	64521.9	68798.5	59216.8	60862	59868.8	48888.4		A0A140N689	tr|A0A140N689|A0A140N689_ECOBD	A0A140N689_ECOBD	unreviewed	nadK ECBD_1072	Escherichia coli (strain B / BL21-DE3)	292	2.7.1.23		75239.5	2844.07	83940.5	2838.62	62327.1	7446.94	57209	4839.5	1.11564	0.00950419	0.828382	0.0309348	0.760358	0.00142815		NAD metabolic process [GO:0019674]; NADP biosynthetic process [GO:0006741]	cytoplasm [GO:0005737]	cytoplasm [GO:0005737]; ATP binding [GO:0005524]; metal ion binding [GO:0046872]; NAD+ kinase activity [GO:0003951]; NAD metabolic process [GO:0019674]; NADP biosynthetic process [GO:0006741]	ATP binding [GO:0005524]; metal ion binding [GO:0046872]; NAD+ kinase activity [GO:0003951]
L-fuculokinase (EC 2.7.1.51) (L-fuculose kinase)	377548	396576	476018	417475	293453	224291	315267	239737	312315	334256	315362	331209	310972	363428	287885	311698	251960	302956	300775	201028		A0A140N6D5	tr|A0A140N6D5|A0A140N6D5_ECOBD	A0A140N6D5_ECOBD	unreviewed	fucK ECBD_0919	Escherichia coli (strain B / BL21-DE3)	472	2.7.1.51		416904	36935.3	268187	37386.9	318496	27652.8	264180	41774.2	0.643282	0.00270737	0.763954	0.0101584	0.63367	0.00317854		L-fucose catabolic process [GO:0042355]		ATP binding [GO:0005524]; L-fuculokinase activity [GO:0008737]; L-fucose catabolic process [GO:0042355]	ATP binding [GO:0005524]; L-fuculokinase activity [GO:0008737]
Glycoside hydrolase family 1	9.88467e+06	9.47502e+06	8.83324e+06	9.17027e+06	8.25601e+06	8.60679e+06	9.00386e+06	9.27759e+06	8.60866e+06	8.44047e+06	8.45008e+06	8.59905e+06	8.35347e+06	8.07318e+06	8.64354e+06	7.99342e+06	7.56739e+06	7.58179e+06	7.79909e+06	7.32235e+06		A0A140N6D7	tr|A0A140N6D7|A0A140N6D7_ECOBD	A0A140N6D7_ECOBD	unreviewed	ECBD_0836	Escherichia coli (strain B / BL21-DE3)	477			9.3408e+06	387464	8.78606e+06	387986	8.2659e+06	255765	7.56765e+06	168772	0.940612	0.130276	0.884924	0.00703725	0.810172	0.000345425		carbohydrate metabolic process [GO:0005975]		hydrolase activity, hydrolyzing O-glycosyl compounds [GO:0004553]; carbohydrate metabolic process [GO:0005975]	hydrolase activity, hydrolyzing O-glycosyl compounds [GO:0004553]
Glucan 1,3-alpha-glucosidase (EC 3.2.1.84)	112046	76197.5	107846	127508	76350.6	97450.4	94868.5	93435.1	72171	91785.9	83394	80562.9	65181.3	62173.7	62712.6	61714.2	59311.2	70616.8	59101	48778.4		A0A140N6E2	tr|A0A140N6E2|A0A140N6E2_ECOBD	A0A140N6E2_ECOBD	unreviewed	ECBD_0061	Escherichia coli (strain B / BL21-DE3)	793	3.2.1.84		105899	18646.1	90526.1	8309.78	62945.5	1338.37	59451.8	7725.34	0.854832	0.239908	0.59439	0.00728509	0.5614	0.00723373		carbohydrate metabolic process [GO:0005975]		carbohydrate binding [GO:0030246]; glucan 1,3-alpha-glucosidase activity [GO:0033919]; carbohydrate metabolic process [GO:0005975]	carbohydrate binding [GO:0030246]; glucan 1,3-alpha-glucosidase activity [GO:0033919]
D-tagatose-1,6-bisphosphate aldolase subunit GatZ	6.16793e+07	6.16884e+07	9.55603e+07	1.013e+08	6.02105e+07	5.84766e+07	6.36377e+07	5.93195e+07	4.61775e+07	4.52783e+07	4.62926e+07	4.51631e+07	1.05371e+07	1.80942e+07	1.54449e+07	1.57873e+07	1.51229e+07	1.49288e+07	2.26989e+07	1.36072e+07		A0A140N6E5	tr|A0A140N6E5|A0A140N6E5_ECOBD	A0A140N6E5_ECOBD	unreviewed	gatZ ECBD_1562	Escherichia coli (strain B / BL21-DE3)	420			8.00569e+07	1.84848e+07	6.04111e+07	1.9612e+06	1.49659e+07	2.75251e+06	1.65895e+07	3.57519e+06	0.754601	0.116896	0.186941	0.000937474	0.207221	0.00111217		D-tagatose 6-phosphate catabolic process [GO:2001059]; galactitol catabolic process [GO:0019404]		catalytic activity [GO:0003824]; D-tagatose 6-phosphate catabolic process [GO:2001059]; galactitol catabolic process [GO:0019404]	catalytic activity [GO:0003824]
Formamidopyrimidine-DNA glycosylase (Fapy-DNA glycosylase) (EC 3.2.2.23) (DNA-(apurinic or apyrimidinic site) lyase MutM) (AP lyase MutM) (EC 4.2.99.18)	319863	279677	264362	315758	443333	379825	472719	354662	380453	385406	312034	453824	274220	431816	342955	413532	276371	358243	342842	256548		A0A140N6H0	tr|A0A140N6H0|A0A140N6H0_ECOBD	A0A140N6H0_ECOBD	unreviewed	mutM fpg ECBD_0091	Escherichia coli (strain B / BL21-DE3)	269	3.2.2.23; 4.2.99.18		294915	23571.7	412635	47407.1	365631	62340.2	308501	42968.2	1.39917	0.00844838	1.23979	0.115733	1.04607	0.648119		base-excision repair [GO:0006284]; nucleotide-excision repair [GO:0006289]		class I DNA-(apurinic or apyrimidinic site) endonuclease activity [GO:0140078]; damaged DNA binding [GO:0003684]; oxidized purine nucleobase lesion DNA N-glycosylase activity [GO:0008534]; zinc ion binding [GO:0008270]; base-excision repair [GO:0006284]; nucleotide-excision repair [GO:0006289]	class I DNA-(apurinic or apyrimidinic site) endonuclease activity [GO:0140078]; damaged DNA binding [GO:0003684]; oxidized purine nucleobase lesion DNA N-glycosylase activity [GO:0008534]; zinc ion binding [GO:0008270]
Phosphatidylglycerol--prolipoprotein diacylglyceryl transferase (EC 2.5.1.145)	747706	826187	852397	839844	731176	780565	837526	766078	707077	704202	718596	692683	444254	661521	651748	621858	572943	647381	616717	602102		A0A140N6J7	tr|A0A140N6J7|A0A140N6J7_ECOBD	A0A140N6J7_ECOBD	unreviewed	lgt ECBD_0897	Escherichia coli (strain B / BL21-DE3)	291	2.5.1.145		816533	40804.3	778836	38346.2	594845	88163.4	609786	26822.8	0.953833	0.287838	0.728501	0.00751637	0.746798	0.00032864		lipoprotein biosynthetic process [GO:0042158]	integral component of plasma membrane [GO:0005887]	integral component of plasma membrane [GO:0005887]; phosphatidylglycerol-prolipoprotein diacylglyceryl transferase activity [GO:0008961]; lipoprotein biosynthetic process [GO:0042158]	phosphatidylglycerol-prolipoprotein diacylglyceryl transferase activity [GO:0008961]
Deoxyuridine 5'-triphosphate nucleotidohydrolase (dUTPase) (EC 3.6.1.23) (dUTP pyrophosphatase)	1.33077e+06	903484	955514	1.13411e+06	1.26266e+06	1.12744e+06	1.01881e+06	1.10529e+06	1.06956e+06	1.09093e+06	1.08891e+06	1.07158e+06	1.26019e+06	1.00369e+06	933994	1.08365e+06	1.13884e+06	994858	1.03312e+06	990448		A0A140N6K5	tr|A0A140N6K5|A0A140N6K5_ECOBD	A0A140N6K5_ECOBD	unreviewed	dut ECBD_0086	Escherichia coli (strain B / BL21-DE3)	152	3.6.1.23		1.08097e+06	167679	1.12855e+06	87420.4	1.07038e+06	121711	1.03932e+06	59808	1.04401	0.678228	0.990206	0.932355	0.961465	0.699332		dUMP biosynthetic process [GO:0006226]; dUTP catabolic process [GO:0046081]		dUTP diphosphatase activity [GO:0004170]; magnesium ion binding [GO:0000287]; dUMP biosynthetic process [GO:0006226]; dUTP catabolic process [GO:0046081]	dUTP diphosphatase activity [GO:0004170]; magnesium ion binding [GO:0000287]
Lipopolysaccharide core heptose(I) kinase (EC 2.7.1.-)	144836	166806	156810	384843	184491	179591	202032	166575	177264	177448	170536	184176	104377	167584	152175	176336	124905	171838	183126	117684		A0A140N6L2	tr|A0A140N6L2|A0A140N6L2_ECOBD	A0A140N6L2_ECOBD	unreviewed	ECBD_0096	Escherichia coli (strain B / BL21-DE3)	265	2.7.1.-		213324	99331.7	183172	12705.5	150118	27789	149388	28490.5	0.858657	0.620695	0.703709	0.329364	0.700288	0.325082		lipopolysaccharide core region biosynthetic process [GO:0009244]		ATP binding [GO:0005524]; kinase activity [GO:0016301]; lipopolysaccharide core region biosynthetic process [GO:0009244]	ATP binding [GO:0005524]; kinase activity [GO:0016301]
Gluconokinase (EC 2.7.1.12)	1.57785e+06	1.68508e+06	1.37738e+06	1.39238e+06	1.27846e+06	1.30694e+06	1.37587e+06	1.29644e+06	1.27983e+06	1.32157e+06	1.28018e+06	1.32121e+06	1.01748e+06	1.21274e+06	1.27119e+06	1.27399e+06	1.0844e+06	1.18603e+06	1.29424e+06	1.19055e+06		A0A140N6M3	tr|A0A140N6M3|A0A140N6M3_ECOBD	A0A140N6M3_ECOBD	unreviewed	ECBD_0306	Escherichia coli (strain B / BL21-DE3)	162	2.7.1.12		1.50817e+06	129100	1.31443e+06	36907.7	1.19385e+06	104723	1.18881e+06	74210.4	0.871536	0.046576	0.791588	0.0169275	0.788243	0.00991382		carbohydrate metabolic process [GO:0005975]		ATP binding [GO:0005524]; gluconokinase activity [GO:0046316]; carbohydrate metabolic process [GO:0005975]	ATP binding [GO:0005524]; gluconokinase activity [GO:0046316]
ADP-L-glycero-D-manno-heptose-6-epimerase (EC 5.1.3.20) (ADP-L-glycero-beta-D-manno-heptose-6-epimerase) (ADP-glyceromanno-heptose 6-epimerase) (ADP-hep 6-epimerase) (AGME)	3.05768e+07	2.98361e+07	2.84795e+07	2.84117e+07	2.59259e+07	2.5559e+07	2.59058e+07	2.67617e+07	2.57715e+07	2.65798e+07	2.61157e+07	2.62356e+07	2.27428e+07	2.45875e+07	2.39261e+07	2.42731e+07	2.34029e+07	2.32601e+07	2.45805e+07	2.36969e+07		A0A140N6M4	tr|A0A140N6M4|A0A140N6M4_ECOBD	A0A140N6M4_ECOBD	unreviewed	hldD ECBD_0107	Escherichia coli (strain B / BL21-DE3)	310	5.1.3.20		2.9326e+07	918886	2.60381e+07	442500	2.38824e+07	698265	2.37351e+07	512864	0.887884	0.00140157	0.814376	0.000181056	0.809353	9.28605e-05		ADP-L-glycero-beta-D-manno-heptose biosynthetic process [GO:0097171]; carbohydrate metabolic process [GO:0005975]		ADP-glyceromanno-heptose 6-epimerase activity [GO:0008712]; NADP binding [GO:0050661]; ADP-L-glycero-beta-D-manno-heptose biosynthetic process [GO:0097171]; carbohydrate metabolic process [GO:0005975]	ADP-glyceromanno-heptose 6-epimerase activity [GO:0008712]; NADP binding [GO:0050661]
Alpha-1,4 glucan phosphorylase (EC 2.4.1.1)	1.478e+06	1.47228e+06	1.75319e+06	1.76258e+06	1.69137e+06	1.60131e+06	1.7223e+06	1.72517e+06	1.24749e+06	1.28702e+06	1.26995e+06	1.26456e+06	721226	931694	846173	881618	792684	789178	858170	730705		A0A140N6M9	tr|A0A140N6M9|A0A140N6M9_ECOBD	A0A140N6M9_ECOBD	unreviewed	ECBD_0314	Escherichia coli (strain B / BL21-DE3)	815	2.4.1.1		1.61651e+06	141424	1.68504e+06	50125.4	845178	77746.3	792684	45116.7	1.04239	0.459068	0.52284	0.000168223	0.490367	7.25361e-05		carbohydrate metabolic process [GO:0005975]		glycogen phosphorylase activity [GO:0008184]; linear malto-oligosaccharide phosphorylase activity [GO:0102250]; pyridoxal phosphate binding [GO:0030170]; SHG alpha-glucan phosphorylase activity [GO:0102499]; carbohydrate metabolic process [GO:0005975]	glycogen phosphorylase activity [GO:0008184]; linear malto-oligosaccharide phosphorylase activity [GO:0102250]; pyridoxal phosphate binding [GO:0030170]; SHG alpha-glucan phosphorylase activity [GO:0102499]
Glycerol-3-phosphate dehydrogenase [NAD(P)+] (EC 1.1.1.94) (NAD(P)H-dependent glycerol-3-phosphate dehydrogenase)	2.91704e+06	2.7296e+06	2.58796e+06	2.65703e+06	3.32198e+06	3.15151e+06	3.56929e+06	3.26045e+06	2.89454e+06	2.94441e+06	2.86765e+06	2.9713e+06	3.1242e+06	3.10741e+06	2.87804e+06	2.91701e+06	2.63803e+06	2.71518e+06	2.72955e+06	2.43453e+06		A0A140N6N2	tr|A0A140N6N2|A0A140N6N2_ECOBD	A0A140N6N2_ECOBD	unreviewed	gpsA ECBD_0117	Escherichia coli (strain B / BL21-DE3)	339	1.1.1.94		2.72291e+06	122762	3.32581e+06	153255	3.00666e+06	110168	2.62932e+06	117725	1.22142	0.00179857	1.10421	0.0246485	0.965631	0.377395		carbohydrate metabolic process [GO:0005975]; glycerol-3-phosphate biosynthetic process [GO:0046167]; glycerol-3-phosphate catabolic process [GO:0046168]; glycerophospholipid metabolic process [GO:0006650]; phospholipid biosynthetic process [GO:0008654]	glycerol-3-phosphate dehydrogenase complex [GO:0009331]	glycerol-3-phosphate dehydrogenase complex [GO:0009331]; glycerol-3-phosphate dehydrogenase [NAD(P)+] activity [GO:0047952]; glycerol-3-phosphate dehydrogenase [NAD+] activity [GO:0004367]; NAD binding [GO:0051287]; carbohydrate metabolic process [GO:0005975]; glycerol-3-phosphate biosynthetic process [GO:0046167]; glycerol-3-phosphate catabolic process [GO:0046168]; glycerophospholipid metabolic…	glycerol-3-phosphate dehydrogenase [NAD(P)+] activity [GO:0047952]; glycerol-3-phosphate dehydrogenase [NAD+] activity [GO:0004367]; NAD binding [GO:0051287]
Phosphoribosylaminoimidazole-succinocarboxamide synthase (EC 6.3.2.6) (SAICAR synthetase)	3.89207e+06	3.15749e+06	3.20828e+06	3.41035e+06	2.94363e+06	2.65931e+06	2.73792e+06	2.7857e+06	2.93228e+06	2.7563e+06	2.8388e+06	2.84978e+06	2.57608e+06	2.3124e+06	2.18586e+06	2.2588e+06	2.98387e+06	2.67532e+06	2.84619e+06	2.69531e+06		A0A140N6N3	tr|A0A140N6N3|A0A140N6N3_ECOBD	A0A140N6N3_ECOBD	unreviewed	purC ECBD_1213	Escherichia coli (strain B / BL21-DE3)	237	6.3.2.6		3.41705e+06	290103	2.78164e+06	103844	2.33328e+06	147198	2.80017e+06	124947	0.814048	0.0117593	0.682836	0.0011826	0.819471	0.0148093		'de novo' IMP biosynthetic process [GO:0006189]; cobalamin biosynthetic process [GO:0009236]		ATP binding [GO:0005524]; phosphoribosylaminoimidazolesuccinocarboxamide synthase activity [GO:0004639]; 'de novo' IMP biosynthetic process [GO:0006189]; cobalamin biosynthetic process [GO:0009236]	ATP binding [GO:0005524]; phosphoribosylaminoimidazolesuccinocarboxamide synthase activity [GO:0004639]
Pseudouridine synthase	288494	282330	283471	263617	352463	354354	347460	356663	317321	321261	300501	338081	312014	321484	288872	322667	289143	299411	300543	261874		A0A140N6N6	tr|A0A140N6N6|A0A140N6N6_ECOBD	A0A140N6N6_ECOBD	unreviewed	ECBD_0938	Escherichia coli (strain B / BL21-DE3)	260			279478	9446.21	352735	3389.29	311259	13568.5	287743	15581.8	1.26212	1.50017e-05	1.11372	0.0158156	1.02957	0.46199		pseudouridine synthesis [GO:0001522]		pseudouridine synthase activity [GO:0009982]; RNA binding [GO:0003723]; pseudouridine synthesis [GO:0001522]	pseudouridine synthase activity [GO:0009982]; RNA binding [GO:0003723]
Alpha amylase catalytic region	672313	811699	502438	540782	393641	327362	385788	341645	440000	456250	452072	444178	340581	419755	407732	431288	316400	396516	375063	327964		A0A140N6P2	tr|A0A140N6P2|A0A140N6P2_ECOBD	A0A140N6P2_ECOBD	unreviewed	ECBD_0163	Escherichia coli (strain B / BL21-DE3)	676			631808	121474	362109	28200.5	399839	35212	353986	32950.5	0.573131	0.00955564	0.632849	0.0191537	0.560275	0.00872812		alpha-glucan catabolic process [GO:0030980]; cellular oligosaccharide catabolic process [GO:0051692]	periplasmic space [GO:0042597]	periplasmic space [GO:0042597]; alpha-amylase activity [GO:0004556]; calcium ion binding [GO:0005509]; alpha-glucan catabolic process [GO:0030980]; cellular oligosaccharide catabolic process [GO:0051692]	alpha-amylase activity [GO:0004556]; calcium ion binding [GO:0005509]
2-C-methyl-D-erythritol 2,4-cyclodiphosphate synthase (MECDP-synthase) (MECPP-synthase) (MECPS) (EC 4.6.1.12)	2.85598e+06	2.84876e+06	2.61563e+06	2.9044e+06	3.1122e+06	2.81293e+06	3.35729e+06	3.05945e+06	2.63007e+06	2.77864e+06	2.72325e+06	2.68547e+06	1.59826e+06	2.20598e+06	2.10724e+06	2.36245e+06	2.7645e+06	2.65417e+06	2.50687e+06	3.14952e+06		A0A140N6S0	tr|A0A140N6S0|A0A140N6S0_ECOBD	A0A140N6S0_ECOBD	unreviewed	ispF ECBD_0978	Escherichia coli (strain B / BL21-DE3)	159	4.6.1.12		2.8062e+06	112084	3.08547e+06	193364	2.06848e+06	286327	2.76876e+06	238071	1.09952	0.0736436	0.737112	0.00597403	0.986662	0.813602		isopentenyl diphosphate biosynthetic process, methylerythritol 4-phosphate pathway [GO:0019288]; terpenoid biosynthetic process [GO:0016114]		2-C-methyl-D-erythritol 2,4-cyclodiphosphate synthase activity [GO:0008685]; metal ion binding [GO:0046872]; isopentenyl diphosphate biosynthetic process, methylerythritol 4-phosphate pathway [GO:0019288]; terpenoid biosynthetic process [GO:0016114]	2-C-methyl-D-erythritol 2,4-cyclodiphosphate synthase activity [GO:0008685]; metal ion binding [GO:0046872]
N-acetylmuramic acid 6-phosphate etherase (MurNAc-6-P etherase) (EC 4.2.1.126) (N-acetylmuramic acid 6-phosphate hydrolase) (N-acetylmuramic acid 6-phosphate lyase)	2.83938e+06	2.55056e+06	2.52241e+06	2.84664e+06	2.34275e+06	2.16948e+06	2.50294e+06	2.14133e+06	2.58773e+06	2.67928e+06	2.65904e+06	2.60796e+06	2.89348e+06	3.12859e+06	2.78754e+06	3.02413e+06	2.6601e+06	2.76908e+06	2.76747e+06	2.43117e+06		A0A140N6T1	tr|A0A140N6T1|A0A140N6T1_ECOBD	A0A140N6T1_ECOBD	unreviewed	murQ ECBD_1253	Escherichia coli (strain B / BL21-DE3)	298	4.2.1.126		2.68975e+06	153608	2.28913e+06	145558	2.95843e+06	129126	2.65696e+06	137635	0.851056	0.016844	1.09989	0.0595221	0.987808	0.792254		1,6-anhydro-N-acetyl-beta-muramic acid catabolic process [GO:0097175]; carbohydrate metabolic process [GO:0005975]; N-acetylmuramic acid catabolic process [GO:0097173]; peptidoglycan turnover [GO:0009254]		carbohydrate derivative binding [GO:0097367]; carbon-oxygen lyase activity [GO:0016835]; kinase activity [GO:0016301]; 1,6-anhydro-N-acetyl-beta-muramic acid catabolic process [GO:0097175]; carbohydrate metabolic process [GO:0005975]; N-acetylmuramic acid catabolic process [GO:0097173]; peptidoglycan turnover [GO:0009254]	carbohydrate derivative binding [GO:0097367]; carbon-oxygen lyase activity [GO:0016835]; kinase activity [GO:0016301]
Pseudouridine synthase (EC 5.4.99.-)	4.22929e+06	4.18947e+06	4.01153e+06	3.99484e+06	4.29929e+06	4.30117e+06	4.17513e+06	4.36392e+06	3.93603e+06	3.97619e+06	3.87755e+06	4.03467e+06	3.61308e+06	3.83827e+06	3.86872e+06	3.91528e+06	3.5823e+06	3.53933e+06	3.62789e+06	3.44144e+06		A0A140N6U7	tr|A0A140N6U7|A0A140N6U7_ECOBD	A0A140N6U7_ECOBD	unreviewed	ECBD_1090	Escherichia coli (strain B / BL21-DE3)	326	5.4.99.-		4.10628e+06	104221	4.28488e+06	68492.4	3.80884e+06	116298	3.54774e+06	68899.2	1.04349	0.0477807	0.927563	0.0164278	0.863978	0.000243713		pseudouridine synthesis [GO:0001522]		pseudouridine synthase activity [GO:0009982]; RNA binding [GO:0003723]; pseudouridine synthesis [GO:0001522]	pseudouridine synthase activity [GO:0009982]; RNA binding [GO:0003723]
Anhydro-N-acetylmuramic acid kinase (EC 2.7.1.170) (AnhMurNAc kinase)	788654	779112	828835	896347	784774	768332	866993	835059	674872	691357	699099	667130	485090	571755	540864	570470	499260	541028	565360	470124		A0A140N6W2	tr|A0A140N6W2|A0A140N6W2_ECOBD	A0A140N6W2_ECOBD	unreviewed	anmK ECBD_2003	Escherichia coli (strain B / BL21-DE3)	369	2.7.1.170		823237	46150.5	813790	39342.2	542045	35128.1	518943	36786.7	0.988524	0.79634	0.658431	0.000155326	0.630369	0.000109981		1,6-anhydro-N-acetyl-beta-muramic acid catabolic process [GO:0097175]; amino sugar metabolic process [GO:0006040]; carbohydrate metabolic process [GO:0005975]; peptidoglycan turnover [GO:0009254]		ATP binding [GO:0005524]; kinase activity [GO:0016301]; phosphotransferase activity, alcohol group as acceptor [GO:0016773]; 1,6-anhydro-N-acetyl-beta-muramic acid catabolic process [GO:0097175]; amino sugar metabolic process [GO:0006040]; carbohydrate metabolic process [GO:0005975]; peptidoglycan turnover [GO:0009254]	ATP binding [GO:0005524]; kinase activity [GO:0016301]; phosphotransferase activity, alcohol group as acceptor [GO:0016773]
Mannose-6-phosphate isomerase (EC 5.3.1.8)	5.81311e+06	6.04428e+06	5.88933e+06	5.73363e+06	7.26195e+06	7.30067e+06	7.48579e+06	7.85415e+06	6.23677e+06	6.45054e+06	6.21835e+06	6.46896e+06	5.75312e+06	6.31182e+06	6.25055e+06	6.22933e+06	5.72926e+06	5.71407e+06	6.11311e+06	5.72168e+06		A0A140N6Z1	tr|A0A140N6Z1|A0A140N6Z1_ECOBD	A0A140N6Z1_ECOBD	unreviewed	ECBD_2033	Escherichia coli (strain B / BL21-DE3)	391	5.3.1.8		5.87009e+06	114652	7.47564e+06	234335	6.13621e+06	223237	5.81953e+06	169584	1.27351	4.01917e-05	1.04533	0.11591	0.991387	0.68374		carbohydrate metabolic process [GO:0005975]; GDP-mannose biosynthetic process [GO:0009298]		mannose-6-phosphate isomerase activity [GO:0004476]; zinc ion binding [GO:0008270]; carbohydrate metabolic process [GO:0005975]; GDP-mannose biosynthetic process [GO:0009298]	mannose-6-phosphate isomerase activity [GO:0004476]; zinc ion binding [GO:0008270]
2-C-methyl-D-erythritol 4-phosphate cytidylyltransferase (EC 2.7.7.60) (4-diphosphocytidyl-2C-methyl-D-erythritol synthase) (MEP cytidylyltransferase) (MCT)	936703	852207	843484	867575	1.02931e+06	1.0589e+06	1.06983e+06	1.09803e+06	937825	946859	931667	953016	896698	916046	938611	885003	870537	1.03018e+06	995018	837238		A0A140N733	tr|A0A140N733|A0A140N733_ECOBD	A0A140N733_ECOBD	unreviewed	ispD ECBD_0977	Escherichia coli (strain B / BL21-DE3)	236	2.7.7.60		874993	36657.8	1.06402e+06	24603.5	909090	20332.2	933243	81181.9	1.21603	0.000309113	1.03897	0.208532	1.06657	0.300574		isopentenyl diphosphate biosynthetic process, methylerythritol 4-phosphate pathway [GO:0019288]; terpenoid biosynthetic process [GO:0016114]		2-C-methyl-D-erythritol 4-phosphate cytidylyltransferase activity [GO:0050518]; isopentenyl diphosphate biosynthetic process, methylerythritol 4-phosphate pathway [GO:0019288]; terpenoid biosynthetic process [GO:0016114]	2-C-methyl-D-erythritol 4-phosphate cytidylyltransferase activity [GO:0050518]
Uracil phosphoribosyltransferase (EC 2.4.2.9) (UMP pyrophosphorylase) (UPRTase)	1.60893e+07	1.51988e+07	1.33887e+07	1.3913e+07	1.18021e+07	1.14778e+07	1.1699e+07	1.18388e+07	1.24726e+07	1.24686e+07	1.23373e+07	1.26038e+07	1.10511e+07	1.05728e+07	1.12859e+07	1.12375e+07	1.24061e+07	1.18721e+07	1.15883e+07	1.1458e+07		A0A140N751	tr|A0A140N751|A0A140N751_ECOBD	A0A140N751_ECOBD	unreviewed	upp ECBD_1190	Escherichia coli (strain B / BL21-DE3)	208	2.4.2.9		1.46475e+07	1.06144e+06	1.17044e+07	140541	1.10368e+07	281906	1.18312e+07	364151	0.799075	0.0031236	0.753496	0.00126663	0.807727	0.00483864		nucleoside metabolic process [GO:0009116]; UMP salvage [GO:0044206]; uracil salvage [GO:0006223]		GTP binding [GO:0005525]; magnesium ion binding [GO:0000287]; uracil phosphoribosyltransferase activity [GO:0004845]; nucleoside metabolic process [GO:0009116]; UMP salvage [GO:0044206]; uracil salvage [GO:0006223]	GTP binding [GO:0005525]; magnesium ion binding [GO:0000287]; uracil phosphoribosyltransferase activity [GO:0004845]
Biotin carboxyl carrier protein of acetyl-CoA carboxylase	9.58593e+06	4.81225e+06	6.13778e+06	7.45329e+06	8.67289e+06	6.87821e+06	5.49747e+06	5.82994e+06	6.62962e+06	6.25294e+06	6.48628e+06	6.39628e+06	8.06309e+06	5.30032e+06	4.79789e+06	5.31191e+06	7.17803e+06	4.5466e+06	6.50042e+06	5.33436e+06		A0A140N752	tr|A0A140N752|A0A140N752_ECOBD	A0A140N752_ECOBD	unreviewed	ECBD_0490	Escherichia coli (strain B / BL21-DE3)	156			6.99731e+06	1.76226e+06	6.71963e+06	1.2375e+06	5.8683e+06	1.28404e+06	5.88985e+06	1.01797e+06	0.960315	0.830668	0.838651	0.40435	0.841731	0.382308		fatty acid biosynthetic process [GO:0006633]	acetyl-CoA carboxylase complex [GO:0009317]	acetyl-CoA carboxylase complex [GO:0009317]; acetyl-CoA carboxylase activity [GO:0003989]; fatty acid biosynthetic process [GO:0006633]	acetyl-CoA carboxylase activity [GO:0003989]
Alpha-1,4 glucan phosphorylase (EC 2.4.1.1)	1.87235e+08	1.93092e+08	1.47479e+08	1.4792e+08	8.56516e+07	8.59501e+07	8.91402e+07	8.62054e+07	1.18417e+08	1.20898e+08	1.19944e+08	1.19371e+08	9.71518e+07	1.06689e+08	1.20769e+08	1.21295e+08	9.32543e+07	1.00028e+08	1.05595e+08	1.02435e+08		A0A140N753	tr|A0A140N753|A0A140N753_ECOBD	A0A140N753_ECOBD	unreviewed	ECBD_0328	Escherichia coli (strain B / BL21-DE3)	797	2.4.1.1		1.68932e+08	2.13331e+07	8.67368e+07	1.40136e+06	1.11476e+08	1.01349e+07	1.00328e+08	4.53621e+06	0.513444	0.000554511	0.659889	0.00560123	0.593897	0.00159013		carbohydrate metabolic process [GO:0005975]		glycogen phosphorylase activity [GO:0008184]; linear malto-oligosaccharide phosphorylase activity [GO:0102250]; pyridoxal phosphate binding [GO:0030170]; SHG alpha-glucan phosphorylase activity [GO:0102499]; carbohydrate metabolic process [GO:0005975]	glycogen phosphorylase activity [GO:0008184]; linear malto-oligosaccharide phosphorylase activity [GO:0102250]; pyridoxal phosphate binding [GO:0030170]; SHG alpha-glucan phosphorylase activity [GO:0102499]
dTTP/UTP pyrophosphatase (dTTPase/UTPase) (EC 3.6.1.9) (Nucleoside triphosphate pyrophosphatase) (Nucleotide pyrophosphatase) (Nucleotide PPase)	1.25552e+06	1.20249e+06	1.14133e+06	1.18435e+06	1.3817e+06	1.46046e+06	1.44325e+06	1.46762e+06	1.27006e+06	1.31937e+06	1.29968e+06	1.28975e+06	1.19496e+06	1.36246e+06	1.3283e+06	1.34798e+06	1.16699e+06	1.28232e+06	1.21178e+06	1.14008e+06		A0A140N754	tr|A0A140N754|A0A140N754_ECOBD	A0A140N754_ECOBD	unreviewed	ECBD_0499	Escherichia coli (strain B / BL21-DE3)	197	3.6.1.9		1.19592e+06	40954.7	1.43825e+06	33832.1	1.30842e+06	66620.5	1.20029e+06	53839.9	1.20263	0.000217943	1.09407	0.0470502	1.00366	0.914513		nucleotide metabolic process [GO:0009117]	cytoplasm [GO:0005737]	cytoplasm [GO:0005737]; NADH pyrophosphatase activity [GO:0035529]; nucleoside-triphosphate diphosphatase activity [GO:0047429]; nucleotide metabolic process [GO:0009117]	NADH pyrophosphatase activity [GO:0035529]; nucleoside-triphosphate diphosphatase activity [GO:0047429]
1,4-alpha-glucan branching enzyme GlgB (EC 2.4.1.18) (1,4-alpha-D-glucan:1,4-alpha-D-glucan 6-glucosyl-transferase) (Alpha-(1->4)-glucan branching enzyme) (Glycogen branching enzyme) (BE)	422165	441838	452547	604346	549586	498682	596302	440561	450089	394935	402934	442090	353600	314626	408568	249185	311924	255112	260156	330985		A0A140N767	tr|A0A140N767|A0A140N767_ECOBD	A0A140N767_ECOBD	unreviewed	glgB ECBD_0310	Escherichia coli (strain B / BL21-DE3)	728	2.4.1.18		480224	72485.6	521283	57999.6	331495	58069.8	289544	32662.9	1.0855	0.472696	0.690291	0.0322678	0.602935	0.00598396		glycogen biosynthetic process [GO:0005978]		1,4-alpha-glucan branching enzyme activity [GO:0003844]; 1,4-alpha-glucan branching enzyme activity (using a glucosylated glycogenin as primer for glycogen synthesis) [GO:0102752]; cation binding [GO:0043169]; hydrolase activity, hydrolyzing O-glycosyl compounds [GO:0004553]; glycogen biosynthetic process [GO:0005978]	1,4-alpha-glucan branching enzyme activity [GO:0003844]; 1,4-alpha-glucan branching enzyme activity (using a glucosylated glycogenin as primer for glycogen synthesis) [GO:0102752]; cation binding [GO:0043169]; hydrolase activity, hydrolyzing O-glycosyl compounds [GO:0004553]
Undecaprenyl-phosphate 4-deoxy-4-formamido-L-arabinose transferase (EC 2.4.2.53) (Undecaprenyl-phosphate Ara4FN transferase) (Ara4FN transferase)	8.05661e+06	8.11399e+06	8.2927e+06	8.68151e+06	9.05744e+06	9.23872e+06	8.63165e+06	8.66332e+06	8.13442e+06	8.2975e+06	8.17276e+06	8.25916e+06	8.79365e+06	8.61897e+06	8.4234e+06	8.39511e+06	7.87666e+06	8.13403e+06	7.47251e+06	7.71931e+06		A0A140N779	tr|A0A140N779|A0A140N779_ECOBD	A0A140N779_ECOBD	unreviewed	arnC ECBD_1405	Escherichia coli (strain B / BL21-DE3)	322	2.4.2.53		8.2862e+06	244273	8.89778e+06	258614	8.55778e+06	161165	7.80063e+06	240420	1.07381	0.0247095	1.03277	0.159101	0.9414	0.0495306		4-amino-4-deoxy-alpha-L-arabinopyranosyl undecaprenyl phosphate biosynthetic process [GO:0036108]; lipid A biosynthetic process [GO:0009245]; lipopolysaccharide biosynthetic process [GO:0009103]; response to antibiotic [GO:0046677]	integral component of membrane [GO:0016021]; plasma membrane [GO:0005886]	integral component of membrane [GO:0016021]; plasma membrane [GO:0005886]; phosphotransferase activity, for other substituted phosphate groups [GO:0016780]; undecaprenyl-phosphate 4-deoxy-4-formamido-L-arabinose transferase activity [GO:0099621]; 4-amino-4-deoxy-alpha-L-arabinopyranosyl undecaprenyl phosphate biosynthetic process [GO:0036108]; lipid A biosynthetic process [GO:0009245]; lipopolysa…	phosphotransferase activity, for other substituted phosphate groups [GO:0016780]; undecaprenyl-phosphate 4-deoxy-4-formamido-L-arabinose transferase activity [GO:0099621]
Arabinose 5-phosphate isomerase (API) (EC 5.3.1.13)	1.75724e+06	1.67544e+06	1.60497e+06	1.59997e+06	1.19967e+06	1.17965e+06	1.33878e+06	1.2875e+06	1.12727e+06	1.23491e+06	1.17686e+06	1.18532e+06	751997	838865	843963	813736	773410	807406	806843	707282		A0A140N781	tr|A0A140N781|A0A140N781_ECOBD	A0A140N781_ECOBD	unreviewed	ECBD_1017	Escherichia coli (strain B / BL21-DE3)	321	5.3.1.13		1.65941e+06	63883.3	1.2514e+06	64733.2	812140	36560.5	773735	40761.5	0.754126	0.000239089	0.489416	1.03322e-06	0.466272	9.44169e-07		carbohydrate derivative metabolic process [GO:1901135]; carbohydrate metabolic process [GO:0005975]		arabinose-5-phosphate isomerase activity [GO:0019146]; carbohydrate derivative binding [GO:0097367]; metal ion binding [GO:0046872]; carbohydrate derivative metabolic process [GO:1901135]; carbohydrate metabolic process [GO:0005975]	arabinose-5-phosphate isomerase activity [GO:0019146]; carbohydrate derivative binding [GO:0097367]; metal ion binding [GO:0046872]
Glyceraldehyde-3-phosphate dehydrogenase (EC 1.2.1.-)	2.98146e+08	3.16667e+08	3.01477e+08	2.8179e+08	2.33669e+08	2.45346e+08	2.46477e+08	2.5789e+08	2.64628e+08	2.6314e+08	2.6302e+08	2.64749e+08	2.45076e+08	2.63588e+08	2.80621e+08	2.59315e+08	2.30442e+08	2.29057e+08	2.48403e+08	2.45325e+08		A0A140N783	tr|A0A140N783|A0A140N783_ECOBD	A0A140N783_ECOBD	unreviewed	ECBD_1865	Escherichia coli (strain B / BL21-DE3)	331	1.2.1.-		2.9952e+08	1.23904e+07	2.45845e+08	8.57292e+06	2.6215e+08	1.26769e+07	2.38307e+08	8.64018e+06	0.820799	0.000832476	0.875234	0.0106883	0.795629	0.000417325		glucose metabolic process [GO:0006006]		NAD binding [GO:0051287]; NADP binding [GO:0050661]; oxidoreductase activity, acting on the aldehyde or oxo group of donors, NAD or NADP as acceptor [GO:0016620]; glucose metabolic process [GO:0006006]	NAD binding [GO:0051287]; NADP binding [GO:0050661]; oxidoreductase activity, acting on the aldehyde or oxo group of donors, NAD or NADP as acceptor [GO:0016620]
Ribonucleotide reductase	5.15499e+06	5.23708e+06	4.5061e+06	4.5774e+06	4.02403e+06	3.93584e+06	4.32423e+06	4.20505e+06	4.0881e+06	4.15765e+06	4.1167e+06	4.12904e+06	3.04594e+06	3.90242e+06	3.892e+06	3.90632e+06	3.40923e+06	3.80932e+06	3.77432e+06	3.47106e+06		A0A140N7A0	tr|A0A140N7A0|A0A140N7A0_ECOBD	A0A140N7A0_ECOBD	unreviewed	ECBD_1425	Escherichia coli (strain B / BL21-DE3)	376			4.86889e+06	329392	4.12229e+06	151693	3.68667e+06	369961	3.61598e+06	177621	0.846658	0.011842	0.757189	0.00612094	0.74267	0.00115263		deoxyribonucleotide biosynthetic process [GO:0009263]	ribonucleoside-diphosphate reductase complex [GO:0005971]	ribonucleoside-diphosphate reductase complex [GO:0005971]; ribonucleoside-diphosphate reductase activity, thioredoxin disulfide as acceptor [GO:0004748]; deoxyribonucleotide biosynthetic process [GO:0009263]	ribonucleoside-diphosphate reductase activity, thioredoxin disulfide as acceptor [GO:0004748]
Inosine-5'-monophosphate dehydrogenase (IMP dehydrogenase) (IMPD) (IMPDH) (EC 1.1.1.205)	3.20498e+07	2.94092e+07	2.46856e+07	2.48551e+07	2.09398e+07	2.13098e+07	2.07607e+07	2.13271e+07	2.50283e+07	2.50827e+07	2.48102e+07	2.53009e+07	2.6315e+07	2.44048e+07	2.56983e+07	2.6014e+07	2.39485e+07	2.35368e+07	2.42888e+07	2.40192e+07		A0A140N7B7	tr|A0A140N7B7|A0A140N7B7_ECOBD	A0A140N7B7_ECOBD	unreviewed	guaB ECBD_1178	Escherichia coli (strain B / BL21-DE3)	488	1.1.1.205		2.77499e+07	3.12299e+06	2.10843e+07	242575	2.5608e+07	728113	2.39483e+07	269416	0.759798	0.0102608	0.922814	0.291285	0.863005	0.0804087		GMP biosynthetic process [GO:0006177]		IMP dehydrogenase activity [GO:0003938]; metal ion binding [GO:0046872]; nucleotide binding [GO:0000166]; GMP biosynthetic process [GO:0006177]	IMP dehydrogenase activity [GO:0003938]; metal ion binding [GO:0046872]; nucleotide binding [GO:0000166]
Phosphoribosylglycinamide formyltransferase (EC 2.1.2.2) (5'-phosphoribosylglycinamide transformylase) (GAR transformylase) (GART)	359285	282603	270035	327828	381231	294186	383859	326580	302662	329076	333738	298000	274868	372915	295308	372930	239929	361451	369582	219319		A0A140N7C4	tr|A0A140N7C4|A0A140N7C4_ECOBD	A0A140N7C4_ECOBD	unreviewed	purN ECBD_1188	Escherichia coli (strain B / BL21-DE3)	212	2.1.2.2		309938	35688.2	346464	37866.3	329005	44507.8	297570	68396.4	1.11785	0.269702	1.06152	0.58372	0.960098	0.790592		'de novo' IMP biosynthetic process [GO:0006189]		phosphoribosylglycinamide formyltransferase activity [GO:0004644]; 'de novo' IMP biosynthetic process [GO:0006189]	phosphoribosylglycinamide formyltransferase activity [GO:0004644]
NH(3)-dependent NAD(+) synthetase (EC 6.3.1.5)	1.10062e+07	1.04801e+07	9.89038e+06	1.04135e+07	9.45781e+06	9.60584e+06	9.89563e+06	1.03792e+07	9.11322e+06	9.21306e+06	9.02907e+06	9.29721e+06	7.1052e+06	7.9321e+06	7.88724e+06	8.33126e+06	7.63752e+06	8.25828e+06	8.19991e+06	7.66053e+06		A0A140N7C6	tr|A0A140N7C6|A0A140N7C6_ECOBD	A0A140N7C6_ECOBD	unreviewed	nadE ECBD_1905	Escherichia coli (strain B / BL21-DE3)	275	6.3.1.5		1.04475e+07	395198	9.83463e+06	351660	7.81395e+06	444205	7.93906e+06	290882	0.941335	0.0915656	0.747923	0.000256464	0.759898	0.000115417		NAD biosynthetic process [GO:0009435]	cytoplasm [GO:0005737]	cytoplasm [GO:0005737]; ATP binding [GO:0005524]; glutaminase activity [GO:0004359]; metal ion binding [GO:0046872]; NAD+ synthase (glutamine-hydrolyzing) activity [GO:0003952]; NAD+ synthase activity [GO:0008795]; NAD biosynthetic process [GO:0009435]	ATP binding [GO:0005524]; glutaminase activity [GO:0004359]; metal ion binding [GO:0046872]; NAD+ synthase (glutamine-hydrolyzing) activity [GO:0003952]; NAD+ synthase activity [GO:0008795]
Biotin carboxylase (EC 6.3.4.14) (EC 6.4.1.2)	5.18269e+07	5.11159e+07	5.05376e+07	5.13275e+07	4.37281e+07	4.44691e+07	4.65887e+07	4.62449e+07	4.46095e+07	4.50806e+07	4.46232e+07	4.50669e+07	3.96301e+07	4.05211e+07	4.22771e+07	4.28508e+07	3.8596e+07	3.89718e+07	3.98729e+07	3.74169e+07		A0A140N7J9	tr|A0A140N7J9|A0A140N7J9_ECOBD	A0A140N7J9_ECOBD	unreviewed	ECBD_0489	Escherichia coli (strain B / BL21-DE3)	449	6.3.4.14; 6.4.1.2		5.12019e+07	462366	4.52577e+07	1.19453e+06	4.13198e+07	1.29937e+06	3.87144e+07	881210	0.883906	0.000198194	0.806996	1.67099e-05	0.756112	6.19452e-07		fatty acid biosynthetic process [GO:0006633]; malonyl-CoA biosynthetic process [GO:2001295]		acetyl-CoA carboxylase activity [GO:0003989]; ATP binding [GO:0005524]; biotin carboxylase activity [GO:0004075]; metal ion binding [GO:0046872]; fatty acid biosynthetic process [GO:0006633]; malonyl-CoA biosynthetic process [GO:2001295]	acetyl-CoA carboxylase activity [GO:0003989]; ATP binding [GO:0005524]; biotin carboxylase activity [GO:0004075]; metal ion binding [GO:0046872]
Acetyl-coenzyme A carboxylase carboxyl transferase subunit beta (ACCase subunit beta) (Acetyl-CoA carboxylase carboxyltransferase subunit beta) (EC 2.1.3.15)	2.58216e+07	2.46401e+07	2.42831e+07	2.4501e+07	2.91507e+07	2.79382e+07	2.74599e+07	2.75152e+07	2.48269e+07	2.47875e+07	2.48438e+07	2.47706e+07	2.55289e+07	2.31318e+07	2.42509e+07	2.37674e+07	2.28856e+07	2.14891e+07	2.21219e+07	2.15688e+07		A0A140N7K3	tr|A0A140N7K3|A0A140N7K3_ECOBD	A0A140N7K3_ECOBD	unreviewed	accD ECBD_1343	Escherichia coli (strain B / BL21-DE3)	304	2.1.3.15		2.48114e+07	596917	2.8016e+07	680711	2.41698e+07	879367	2.20163e+07	557909	1.12916	0.000861161	0.974139	0.335996	0.887347	0.00103		fatty acid biosynthetic process [GO:0006633]; malonyl-CoA biosynthetic process [GO:2001295]	acetyl-CoA carboxylase complex [GO:0009317]	acetyl-CoA carboxylase complex [GO:0009317]; acetyl-CoA carboxylase activity [GO:0003989]; ATP binding [GO:0005524]; carboxyl- or carbamoyltransferase activity [GO:0016743]; zinc ion binding [GO:0008270]; fatty acid biosynthetic process [GO:0006633]; malonyl-CoA biosynthetic process [GO:2001295]	acetyl-CoA carboxylase activity [GO:0003989]; ATP binding [GO:0005524]; carboxyl- or carbamoyltransferase activity [GO:0016743]; zinc ion binding [GO:0008270]
Acetate kinase (EC 2.7.2.1) (Acetokinase)	2.33659e+07	2.45083e+07	2.08412e+07	2.1291e+07	2.19852e+07	2.33416e+07	2.36821e+07	2.39025e+07	2.82796e+07	2.85358e+07	2.78766e+07	2.89389e+07	3.66604e+07	3.61349e+07	3.6835e+07	3.75294e+07	3.10542e+07	3.20546e+07	3.36884e+07	3.50673e+07		A0A140N7M5	tr|A0A140N7M5|A0A140N7M5_ECOBD	A0A140N7M5_ECOBD	unreviewed	ackA ECBD_1363	Escherichia coli (strain B / BL21-DE3)	400	2.7.2.1		2.25016e+07	1.4997e+06	2.32279e+07	744736	3.67899e+07	498677	3.29661e+07	1.53487e+06	1.03228	0.480907	1.63499	4.29677e-06	1.46506	0.00015036		acetyl-CoA biosynthetic process [GO:0006085]; organic acid metabolic process [GO:0006082]	cytoplasm [GO:0005737]	cytoplasm [GO:0005737]; acetate kinase activity [GO:0008776]; ATP binding [GO:0005524]; magnesium ion binding [GO:0000287]; acetyl-CoA biosynthetic process [GO:0006085]; organic acid metabolic process [GO:0006082]	acetate kinase activity [GO:0008776]; ATP binding [GO:0005524]; magnesium ion binding [GO:0000287]
Glycerol-3-phosphate acyltransferase (G3P acyltransferase) (GPAT) (EC 2.3.1.15) (EC 2.3.1.n5) (Lysophosphatidic acid synthase) (LPA synthase)	19646.2	25440.2	70867.9	31883.2	31574.6	60008.8	25628.9	27208.9	43353.1	20640	40236.5	23756.6	49074.6	28932.9	30241.3	16154.9	32440.3	21815.5	30209.5	210869		A0A140N7P5	tr|A0A140N7P5|A0A140N7P5_ECOBD	A0A140N7P5_ECOBD	unreviewed	plsY ECBD_0682	Escherichia coli (strain B / BL21-DE3)	205	2.3.1.15; 2.3.1.n5		36959.4	20049.9	36105.3	13971.5	31100.9	11746	73833.6	79216.6	0.976891	0.953696	0.84149	0.677624	1.9977	0.464165		phospholipid biosynthetic process [GO:0008654]	integral component of membrane [GO:0016021]; plasma membrane [GO:0005886]	integral component of membrane [GO:0016021]; plasma membrane [GO:0005886]; acyl-phosphate glycerol-3-phosphate acyltransferase activity [GO:0043772]; glycerol-3-phosphate O-acyltransferase activity [GO:0004366]; sn-1-glycerol-3-phosphate C16:0-DCA-CoA acyl transferase activity [GO:0102420]; phospholipid biosynthetic process [GO:0008654]	acyl-phosphate glycerol-3-phosphate acyltransferase activity [GO:0043772]; glycerol-3-phosphate O-acyltransferase activity [GO:0004366]; sn-1-glycerol-3-phosphate C16:0-DCA-CoA acyl transferase activity [GO:0102420]
Uridine kinase (EC 2.7.1.48) (Cytidine monophosphokinase) (Uridine monophosphokinase)	3.14232e+06	2.96695e+06	2.95067e+06	3.27128e+06	4.57253e+06	4.23127e+06	4.16452e+06	3.82898e+06	2.91769e+06	3.0219e+06	2.94189e+06	2.99769e+06	2.2748e+06	2.02898e+06	2.35433e+06	2.0184e+06	2.64054e+06	2.33655e+06	2.30699e+06	2.4101e+06		A0A140N7Q1	tr|A0A140N7Q1|A0A140N7Q1_ECOBD	A0A140N7Q1_ECOBD	unreviewed	udk ECBD_1589	Escherichia coli (strain B / BL21-DE3)	213	2.7.1.48		3.08281e+06	132236	4.19933e+06	263945	2.16913e+06	148177	2.42354e+06	130788	1.36218	0.000605536	0.703621	0.000207982	0.786149	0.000854672		CTP salvage [GO:0044211]; UMP salvage [GO:0044206]	cytoplasm [GO:0005737]	cytoplasm [GO:0005737]; ATP binding [GO:0005524]; phosphotransferase activity, alcohol group as acceptor [GO:0016773]; uridine kinase activity [GO:0004849]; CTP salvage [GO:0044211]; UMP salvage [GO:0044206]	ATP binding [GO:0005524]; phosphotransferase activity, alcohol group as acceptor [GO:0016773]; uridine kinase activity [GO:0004849]
Probable 4-deoxy-4-formamido-L-arabinose-phosphoundecaprenol deformylase ArnD (EC 3.5.1.n3)	4.5316e+06	4.74698e+06	4.92025e+06	5.76492e+06	5.8689e+06	6.12775e+06	6.14246e+06	5.84731e+06	4.97735e+06	4.96012e+06	4.92982e+06	5.00765e+06	3.71822e+06	4.913e+06	4.70659e+06	4.62866e+06	4.07296e+06	4.51469e+06	4.18908e+06	3.84662e+06		A0A140N7R5	tr|A0A140N7R5|A0A140N7R5_ECOBD	A0A140N7R5_ECOBD	unreviewed	arnD ECBD_1403	Escherichia coli (strain B / BL21-DE3)	296	3.5.1.n3		4.99094e+06	467587	5.99661e+06	138809	4.49162e+06	458446	4.15584e+06	241022	1.2015	0.0117674	0.899954	0.234733	0.832676	0.0333084		4-amino-4-deoxy-alpha-L-arabinopyranosyl undecaprenyl phosphate biosynthetic process [GO:0036108]; lipid A biosynthetic process [GO:0009245]; lipopolysaccharide biosynthetic process [GO:0009103]; response to antibiotic [GO:0046677]		hydrolase activity, acting on carbon-nitrogen (but not peptide) bonds, in linear amides [GO:0016811]; 4-amino-4-deoxy-alpha-L-arabinopyranosyl undecaprenyl phosphate biosynthetic process [GO:0036108]; lipid A biosynthetic process [GO:0009245]; lipopolysaccharide biosynthetic process [GO:0009103]; response to antibiotic [GO:0046677]	hydrolase activity, acting on carbon-nitrogen (but not peptide) bonds, in linear amides [GO:0016811]
Lipopolysaccharide assembly protein A	209301	235542	237191	230046	317979	339231	354288	321504	263531	286078	265742	283868	263033	272515	280422	274586	248394	244649	266029	236242		A0A140N7R8	tr|A0A140N7R8|A0A140N7R8_ECOBD	A0A140N7R8_ECOBD	unreviewed	lapA ECBD_2340	Escherichia coli (strain B / BL21-DE3)	102			228020	11126.4	333251	14573.4	272639	6257.89	248829	10861.9	1.4615	5.99177e-05	1.19568	0.000920218	1.09126	0.0596211		lipopolysaccharide metabolic process [GO:0008653]	integral component of plasma membrane [GO:0005887]	integral component of plasma membrane [GO:0005887]; lipopolysaccharide metabolic process [GO:0008653]
1-acyl-sn-glycerol-3-phosphate acyltransferase (EC 2.3.1.51)	881453	782433	798278	815050	929842	864054	850222	822508	764970	783773	789760	758983	637225	723645	641873	721665	680369	723874	742361	665383		A0A140N7S5	tr|A0A140N7S5|A0A140N7S5_ECOBD	A0A140N7S5_ECOBD	unreviewed	ECBD_0722	Escherichia coli (strain B / BL21-DE3)	245	2.3.1.51		819304	37690	866657	39428.4	681102	41591.6	702997	31273.7	1.0578	0.183361	0.831318	0.0052936	0.858041	0.00626317		phospholipid biosynthetic process [GO:0008654]	integral component of membrane [GO:0016021]	integral component of membrane [GO:0016021]; 1-acylglycerol-3-phosphate O-acyltransferase activity [GO:0003841]; phospholipid biosynthetic process [GO:0008654]	1-acylglycerol-3-phosphate O-acyltransferase activity [GO:0003841]
6-phosphogluconate dehydrogenase, decarboxylating (EC 1.1.1.44)	6.94535e+07	7.27119e+07	6.95079e+07	6.8167e+07	6.04534e+07	6.05489e+07	6.30021e+07	6.52061e+07	6.1168e+07	6.10905e+07	6.09326e+07	6.1326e+07	5.28573e+07	5.55324e+07	5.87268e+07	5.78722e+07	5.37398e+07	5.28189e+07	5.40797e+07	5.18674e+07		A0A140N7U4	tr|A0A140N7U4|A0A140N7U4_ECOBD	A0A140N7U4_ECOBD	unreviewed	ECBD_1630	Escherichia coli (strain B / BL21-DE3)	468	1.1.1.44		6.99601e+07	1.67696e+06	6.23026e+07	1.96309e+06	5.62472e+07	2.27987e+06	5.31265e+07	860923	0.890545	0.00214213	0.803989	0.000155866	0.759382	4.61896e-06		D-gluconate metabolic process [GO:0019521]; pentose-phosphate shunt [GO:0006098]		NADP binding [GO:0050661]; phosphogluconate dehydrogenase (decarboxylating) activity [GO:0004616]; D-gluconate metabolic process [GO:0019521]; pentose-phosphate shunt [GO:0006098]	NADP binding [GO:0050661]; phosphogluconate dehydrogenase (decarboxylating) activity [GO:0004616]
Arabinose 5-phosphate isomerase (API) (EC 5.3.1.13)	1.57637e+06	1.5855e+06	1.57475e+06	1.72315e+06	1.32167e+06	1.40351e+06	1.60451e+06	1.51904e+06	1.37931e+06	1.4107e+06	1.38663e+06	1.40339e+06	1.06696e+06	1.33582e+06	1.23788e+06	1.26142e+06	1.07846e+06	1.39285e+06	1.17871e+06	1.09563e+06		A0A140N7X0	tr|A0A140N7X0|A0A140N7X0_ECOBD	A0A140N7X0_ECOBD	unreviewed	ECBD_0545	Escherichia coli (strain B / BL21-DE3)	328	5.3.1.13		1.61494e+06	62608.7	1.46218e+06	108024	1.22552e+06	98422.2	1.18641e+06	125070	0.905407	0.0783712	0.758861	0.00116979	0.734647	0.00181797		carbohydrate derivative metabolic process [GO:1901135]; carbohydrate metabolic process [GO:0005975]		arabinose-5-phosphate isomerase activity [GO:0019146]; carbohydrate derivative binding [GO:0097367]; metal ion binding [GO:0046872]; carbohydrate derivative metabolic process [GO:1901135]; carbohydrate metabolic process [GO:0005975]	arabinose-5-phosphate isomerase activity [GO:0019146]; carbohydrate derivative binding [GO:0097367]; metal ion binding [GO:0046872]
Pseudouridine synthase (EC 5.4.99.-)	2.57839e+06	3.09031e+06	2.58222e+06	2.58554e+06	2.46066e+06	2.99132e+06	2.99218e+06	2.81373e+06	2.67523e+06	2.78189e+06	2.73757e+06	2.71955e+06	2.19693e+06	2.84983e+06	2.92644e+06	2.80319e+06	2.43103e+06	3.04318e+06	2.63191e+06	2.72539e+06		A0A140N7Y4	tr|A0A140N7Y4|A0A140N7Y4_ECOBD	A0A140N7Y4_ECOBD	unreviewed	ECBD_1474	Escherichia coli (strain B / BL21-DE3)	231	5.4.99.-		2.70911e+06	220097	2.81447e+06	216816	2.6941e+06	290391	2.70788e+06	220876	1.03889	0.576294	0.994457	0.945416	0.999544	0.994751		pseudouridine synthesis [GO:0001522]		pseudouridine synthase activity [GO:0009982]; RNA binding [GO:0003723]; pseudouridine synthesis [GO:0001522]	pseudouridine synthase activity [GO:0009982]; RNA binding [GO:0003723]
Trans-hexaprenyltranstransferase (EC 2.5.1.30)	2.03319e+06	1.80191e+06	1.95585e+06	2.11789e+06	2.05384e+06	1.72351e+06	2.17759e+06	1.93965e+06	1.88611e+06	1.92929e+06	1.95392e+06	1.86148e+06	1.56369e+06	2.0735e+06	1.89265e+06	2.2143e+06	1.55806e+06	1.79396e+06	1.79235e+06	1.64257e+06		A0A140N7Y8	tr|A0A140N7Y8|A0A140N7Y8_ECOBD	A0A140N7Y8_ECOBD	unreviewed	ECBD_0555	Escherichia coli (strain B / BL21-DE3)	323	2.5.1.30		1.97721e+06	116309	1.97365e+06	167144	1.93604e+06	243338	1.69673e+06	100945	0.9982	0.976828	0.979177	0.800316	0.858146	0.019704		isoprenoid biosynthetic process [GO:0008299]		heptaprenyl diphosphate synthase activity [GO:0036422]; isoprenoid biosynthetic process [GO:0008299]	heptaprenyl diphosphate synthase activity [GO:0036422]
Glycerophosphoryl diester phosphodiesterase	3.40433e+07	3.31108e+07	2.47524e+07	2.48935e+07	1.8487e+07	1.91494e+07	2.00387e+07	1.9339e+07	2.05695e+07	2.11018e+07	2.04601e+07	2.12112e+07	1.93695e+07	1.94801e+07	1.84791e+07	1.84438e+07	1.587e+07	1.65176e+07	1.30268e+07	1.17557e+07		A0A140N802	tr|A0A140N802|A0A140N802_ECOBD	A0A140N802_ECOBD	unreviewed	ECBD_1421	Escherichia coli (strain B / BL21-DE3)	358			2.92e+07	4.38975e+06	1.92535e+07	552755	1.89431e+07	483439	1.42926e+07	1.96703e+06	0.659366	0.00804118	0.648737	0.00693743	0.489471	0.00171547		lipid metabolic process [GO:0006629]		phosphoric diester hydrolase activity [GO:0008081]; lipid metabolic process [GO:0006629]	phosphoric diester hydrolase activity [GO:0008081]
Glycoside hydrolase family 3 domain protein	9.6371e+06	9.27373e+06	9.50435e+06	1.02155e+07	8.9731e+06	8.9725e+06	9.53569e+06	9.54485e+06	8.59531e+06	9.0437e+06	8.77465e+06	8.86436e+06	8.23578e+06	8.57659e+06	8.23961e+06	8.63664e+06	7.77379e+06	7.99829e+06	7.78673e+06	7.14965e+06		A0A140N831	tr|A0A140N831|A0A140N831_ECOBD	A0A140N831_ECOBD	unreviewed	ECBD_1526	Escherichia coli (strain B / BL21-DE3)	765			9.65767e+06	347320	9.25653e+06	283754	8.42216e+06	185683	7.67711e+06	317305	0.958465	0.172317	0.872069	0.00161199	0.794924	0.000338994		carbohydrate metabolic process [GO:0005975]		hydrolase activity, hydrolyzing O-glycosyl compounds [GO:0004553]; carbohydrate metabolic process [GO:0005975]	hydrolase activity, hydrolyzing O-glycosyl compounds [GO:0004553]
5-keto-4-deoxy-D-glucarate aldolase (KDGluc aldolase) (KDGlucA) (EC 4.1.2.20) (2-dehydro-3-deoxy-D-glucarate aldolase) (2-keto-3-deoxy-D-glucarate aldolase) (5-dehydro-4-deoxy-D-glucarate aldolase) (Alpha-keto-beta-deoxy-D-glucarate aldolase)	896823	691568	641830	729358	467051	456384	425114	498478	458241	478490	461305	475425	311975	296063	305787	319136	319811	348299	250237	268601		A0A140N848	tr|A0A140N848|A0A140N848_ECOBD	A0A140N848_ECOBD	unreviewed	garL ECBD_0616	Escherichia coli (strain B / BL21-DE3)	256	4.1.2.20		739895	95772.7	461757	26210.6	308240	8469.96	296737	39194.9	0.624084	0.00284667	0.4166	0.00023809	0.401053	0.000308771		D-glucarate catabolic process [GO:0042838]; galactarate catabolic process [GO:0046392]		2-dehydro-3-deoxyglucarate aldolase activity [GO:0008672]; magnesium ion binding [GO:0000287]; D-glucarate catabolic process [GO:0042838]; galactarate catabolic process [GO:0046392]	2-dehydro-3-deoxyglucarate aldolase activity [GO:0008672]; magnesium ion binding [GO:0000287]
Pseudouridine synthase (EC 5.4.99.-)	3.68828e+06	3.57463e+06	3.65383e+06	3.65868e+06	4.81204e+06	4.9326e+06	4.90372e+06	4.78602e+06	4.31902e+06	4.36406e+06	4.38222e+06	4.30086e+06	4.89945e+06	5.02897e+06	5.16894e+06	4.94526e+06	4.083e+06	4.12916e+06	4.2978e+06	4.16331e+06		A0A140N896	tr|A0A140N896|A0A140N896_ECOBD	A0A140N896_ECOBD	unreviewed	ECBD_2515	Escherichia coli (strain B / BL21-DE3)	319	5.4.99.-		3.64386e+06	42087.9	4.85859e+06	61130.5	5.01066e+06	102506	4.16832e+06	80004.7	1.33337	1.27536e-07	1.3751	6.8597e-07	1.14393	5.63406e-05		pseudouridine synthesis [GO:0001522]		pseudouridine synthase activity [GO:0009982]; RNA binding [GO:0003723]; pseudouridine synthesis [GO:0001522]	pseudouridine synthase activity [GO:0009982]; RNA binding [GO:0003723]
Glucose-6-phosphate 1-dehydrogenase (G6PD) (EC 1.1.1.49)	2.35121e+07	2.58529e+07	2.36459e+07	2.28984e+07	2.18061e+07	2.27606e+07	2.42644e+07	2.43729e+07	2.25705e+07	2.27303e+07	2.24572e+07	2.28437e+07	1.76547e+07	2.09574e+07	2.22518e+07	2.14866e+07	2.15659e+07	2.16489e+07	2.20487e+07	2.2935e+07		A0A140N899	tr|A0A140N899|A0A140N899_ECOBD	A0A140N899_ECOBD	unreviewed	zwf ECBD_1787	Escherichia coli (strain B / BL21-DE3)	491	1.1.1.49		2.39773e+07	1.11895e+06	2.3301e+07	1.07285e+06	2.05876e+07	1.75474e+06	2.20496e+07	542766	0.971793	0.478457	0.858629	0.0303104	0.919604	0.0363071		glucose metabolic process [GO:0006006]; pentose-phosphate shunt [GO:0006098]		glucose-6-phosphate dehydrogenase activity [GO:0004345]; NADP binding [GO:0050661]; glucose metabolic process [GO:0006006]; pentose-phosphate shunt [GO:0006098]	glucose-6-phosphate dehydrogenase activity [GO:0004345]; NADP binding [GO:0050661]
dTDP-4-dehydrorhamnose 3,5-epimerase (EC 5.1.3.13) (Thymidine diphospho-4-keto-rhamnose 3,5-epimerase)	7.8734e+06	8.0238e+06	8.45605e+06	8.28062e+06	9.19621e+06	9.34773e+06	9.33759e+06	9.63936e+06	8.12526e+06	7.81196e+06	8.06941e+06	7.86781e+06	6.96084e+06	7.35914e+06	7.40729e+06	7.01248e+06	6.72352e+06	7.02043e+06	7.30882e+06	6.79958e+06		A0A140N8B9	tr|A0A140N8B9|A0A140N8B9_ECOBD	A0A140N8B9_ECOBD	unreviewed	ECBD_1617	Escherichia coli (strain B / BL21-DE3)	181	5.1.3.13		8.15847e+06	225205	9.38022e+06	161156	7.18494e+06	199844	6.96309e+06	227458	1.14975	0.000262176	0.880672	0.00138043	0.85348	0.000647831		dTDP-rhamnose biosynthetic process [GO:0019305]		dTDP-4-dehydrorhamnose 3,5-epimerase activity [GO:0008830]; dTDP-rhamnose biosynthetic process [GO:0019305]	dTDP-4-dehydrorhamnose 3,5-epimerase activity [GO:0008830]
Mannose-1-phosphate guanylyltransferase/mannose-6-phosphate isomerase (EC 2.7.7.13)	285170	244641	269418	265781	237223	317085	242346	300485	298334	304186	252296	350224	166550	316660	199434	326398	164356	462963	338058	147360		A0A140N8C7	tr|A0A140N8C7|A0A140N8C7_ECOBD	A0A140N8C7_ECOBD	unreviewed	ECBD_1628	Escherichia coli (strain B / BL21-DE3)	474	2.7.7.13		266252	14449.7	274285	35042.9	252260	70321.6	278184	130192	1.03017	0.726186	0.947449	0.747181	1.04481	0.879813		polysaccharide biosynthetic process [GO:0000271]		isomerase activity [GO:0016853]; mannose-1-phosphate guanylyltransferase activity [GO:0004475]; polysaccharide biosynthetic process [GO:0000271]	isomerase activity [GO:0016853]; mannose-1-phosphate guanylyltransferase activity [GO:0004475]
NADPH-dependent 7-cyano-7-deazaguanine reductase (EC 1.7.1.13) (7-cyano-7-carbaguanine reductase) (NADPH-dependent nitrile oxidoreductase) (PreQ(0) reductase)	2.52261e+06	2.43319e+06	2.39335e+06	2.47993e+06	2.05574e+06	2.19309e+06	2.16293e+06	2.26141e+06	2.15092e+06	2.18566e+06	2.14203e+06	2.19454e+06	1.83585e+06	2.06118e+06	2.0436e+06	2.07709e+06	1.82712e+06	1.9422e+06	1.90313e+06	1.77342e+06		A0A140N8D9	tr|A0A140N8D9|A0A140N8D9_ECOBD	A0A140N8D9_ECOBD	unreviewed	queF ECBD_0935	Escherichia coli (strain B / BL21-DE3)	282	1.7.1.13		2.45727e+06	48602	2.1683e+06	74132.8	2.00443e+06	98048.5	1.86147e+06	65545.9	0.8824	0.00132336	0.815713	0.000372432	0.757535	1.49775e-05		queuosine biosynthetic process [GO:0008616]	cytoplasm [GO:0005737]	cytoplasm [GO:0005737]; oxidoreductase activity, acting on other nitrogenous compounds as donors, with NAD or NADP as acceptor [GO:0046857]; preQ1 synthase activity [GO:0033739]; queuosine biosynthetic process [GO:0008616]	oxidoreductase activity, acting on other nitrogenous compounds as donors, with NAD or NADP as acceptor [GO:0046857]; preQ1 synthase activity [GO:0033739]
(P)ppGpp synthetase I, SpoT/RelA (EC 2.7.6.5)	2.03859e+06	2.29564e+06	2.23721e+06	2.35142e+06	2.36533e+06	2.64384e+06	2.46191e+06	2.38947e+06	2.02092e+06	2.17595e+06	2.09865e+06	2.09822e+06	1.54168e+06	1.9624e+06	1.81621e+06	1.68788e+06	1.70496e+06	1.98964e+06	2.06451e+06	1.68169e+06		A0A140N8E8	tr|A0A140N8E8|A0A140N8E8_ECOBD	A0A140N8E8_ECOBD	unreviewed	ECBD_0945	Escherichia coli (strain B / BL21-DE3)	744	2.7.6.5		2.23071e+06	118044	2.46514e+06	109125	1.75204e+06	155511	1.8602e+06	169160	1.10509	0.0449357	0.785418	0.00540087	0.833904	0.0208193		guanosine tetraphosphate metabolic process [GO:0015969]		GTP diphosphokinase activity [GO:0008728]; guanosine tetraphosphate metabolic process [GO:0015969]	GTP diphosphokinase activity [GO:0008728]
7-carboxy-7-deazaguanine synthase (CDG synthase) (EC 4.3.99.3) (Queuosine biosynthesis protein QueE)	394881	371588	358671	361853	475291	412624	406983	412641	369783	375755	357225	388313	414265	344789	358411	332797	361013	316035	368873	345500		A0A140N8F2	tr|A0A140N8F2|A0A140N8F2_ECOBD	A0A140N8F2_ECOBD	unreviewed	queE ECBD_0953	Escherichia coli (strain B / BL21-DE3)	223	4.3.99.3		371748	14178.1	426885	28042.3	362565	31194.1	347855	20205.3	1.14832	0.0228272	0.975298	0.658884	0.935728	0.144639		queuosine biosynthetic process [GO:0008616]		4 iron, 4 sulfur cluster binding [GO:0051539]; carbon-nitrogen lyase activity [GO:0016840]; magnesium ion binding [GO:0000287]; S-adenosyl-L-methionine binding [GO:1904047]; queuosine biosynthetic process [GO:0008616]	4 iron, 4 sulfur cluster binding [GO:0051539]; carbon-nitrogen lyase activity [GO:0016840]; magnesium ion binding [GO:0000287]; S-adenosyl-L-methionine binding [GO:1904047]
dTDP-4-dehydrorhamnose reductase (EC 1.1.1.133)	1.64873e+06	1.82444e+06	1.83329e+06	1.94698e+06	1.65034e+06	1.83004e+06	1.84796e+06	1.95341e+06	1.68973e+06	1.69553e+06	1.75317e+06	1.63209e+06	1.54031e+06	1.66061e+06	1.61174e+06	1.69403e+06	1.46146e+06	1.5566e+06	1.47151e+06	1.48775e+06		A0A140N8J7	tr|A0A140N8J7|A0A140N8J7_ECOBD	A0A140N8J7_ECOBD	unreviewed	ECBD_1615	Escherichia coli (strain B / BL21-DE3)	299	1.1.1.133		1.81336e+06	106628	1.82044e+06	108932	1.62667e+06	57812.7	1.49433e+06	37154.4	1.00391	0.938478	0.897051	0.0372328	0.824068	0.00272822		dTDP-rhamnose biosynthetic process [GO:0019305]		dTDP-4-dehydrorhamnose reductase activity [GO:0008831]; dTDP-rhamnose biosynthetic process [GO:0019305]	dTDP-4-dehydrorhamnose reductase activity [GO:0008831]
UTP--glucose-1-phosphate uridylyltransferase (EC 2.7.7.9) (UDP-glucose pyrophosphorylase)	5.14631e+06	4.41732e+06	4.90355e+06	5.04363e+06	5.78692e+06	5.56714e+06	5.00978e+06	4.89355e+06	4.91662e+06	4.90573e+06	4.87003e+06	4.95232e+06	4.69451e+06	4.65457e+06	4.72813e+06	4.51e+06	4.80186e+06	4.41576e+06	4.85584e+06	4.55326e+06		A0A140N8N3	tr|A0A140N8N3|A0A140N8N3_ECOBD	A0A140N8N3_ECOBD	unreviewed	ECBD_2386	Escherichia coli (strain B / BL21-DE3)	302	2.7.7.9		4.8777e+06	279421	5.31435e+06	373184	4.6468e+06	83166.4	4.65668e+06	179919	1.08952	0.155876	0.952662	0.219203	0.954687	0.293181		biosynthetic process [GO:0009058]; UDP-glucose metabolic process [GO:0006011]		UTP:glucose-1-phosphate uridylyltransferase activity [GO:0003983]; biosynthetic process [GO:0009058]; UDP-glucose metabolic process [GO:0006011]	UTP:glucose-1-phosphate uridylyltransferase activity [GO:0003983]
2-dehydro-3-deoxyphosphooctonate aldolase (EC 2.5.1.55) (3-deoxy-D-manno-octulosonic acid 8-phosphate synthase) (KDO-8-phosphate synthase) (KDO 8-P synthase) (KDOPS) (Phospho-2-dehydro-3-deoxyoctonate aldolase)	2.3928e+07	2.42699e+07	2.33595e+07	2.42527e+07	2.22294e+07	2.37193e+07	2.45233e+07	2.45064e+07	2.08195e+07	2.15314e+07	2.13358e+07	2.1015e+07	1.75952e+07	1.88064e+07	1.89416e+07	1.83775e+07	1.74298e+07	1.74762e+07	1.68649e+07	1.69281e+07		A0A140N8Q6	tr|A0A140N8Q6|A0A140N8Q6_ECOBD	A0A140N8Q6_ECOBD	unreviewed	kdsA ECBD_2406	Escherichia coli (strain B / BL21-DE3)	284	2.5.1.55		2.39525e+07	368482	2.37446e+07	933154	1.84302e+07	525132	1.71747e+07	279621	0.99132	0.731939	0.769446	5.72893e-06	0.717033	2.46538e-07		keto-3-deoxy-D-manno-octulosonic acid biosynthetic process [GO:0019294]	cytoplasm [GO:0005737]	cytoplasm [GO:0005737]; 3-deoxy-8-phosphooctulonate synthase activity [GO:0008676]; keto-3-deoxy-D-manno-octulosonic acid biosynthetic process [GO:0019294]	3-deoxy-8-phosphooctulonate synthase activity [GO:0008676]
Cytidylate kinase (CK) (EC 2.7.4.25) (Cytidine monophosphate kinase) (CMP kinase)	1.31536e+06	1.24881e+06	1.21035e+06	1.18983e+06	1.4169e+06	1.37082e+06	1.34179e+06	1.25523e+06	1.10353e+06	1.20964e+06	1.14132e+06	1.17185e+06	900271	828150	897450	819578	1.054e+06	940623	1.01842e+06	1.07687e+06		A0A140N8S7	tr|A0A140N8S7|A0A140N8S7_ECOBD	A0A140N8S7_ECOBD	unreviewed	cmk ECBD_2685	Escherichia coli (strain B / BL21-DE3)	227	2.7.4.25		1.24109e+06	47825.9	1.34618e+06	58946	861362	37633.7	1.02248e+06	51645.8	1.08468	0.0534319	0.694039	3.71421e-05	0.823858	0.00169687		pyrimidine nucleotide metabolic process [GO:0006220]	cytoplasm [GO:0005737]	cytoplasm [GO:0005737]; ATP binding [GO:0005524]; cytidylate kinase activity [GO:0004127]; pyrimidine nucleotide metabolic process [GO:0006220]	ATP binding [GO:0005524]; cytidylate kinase activity [GO:0004127]
6-carboxy-5,6,7,8-tetrahydropterin synthase (EC 4.-.-.-)	1.18352e+06	1.50661e+06	1.06656e+06	1.29997e+06	1.30452e+06	1.44105e+06	1.02246e+06	1.63811e+06	1.37313e+06	1.34414e+06	1.31917e+06	1.39811e+06	1.0637e+06	1.50177e+06	1.1509e+06	1.58215e+06	1.33966e+06	1.3832e+06	1.53364e+06	1.60251e+06		A0A140N8U9	tr|A0A140N8U9|A0A140N8U9_ECOBD	A0A140N8U9_ECOBD	unreviewed	ECBD_0964	Escherichia coli (strain B / BL21-DE3)	121	4.-.-.-		1.26417e+06	162489	1.35154e+06	223963	1.32463e+06	221336	1.46475e+06	107264	1.06911	0.604175	1.04783	0.716048	1.15867	0.124614		queuosine biosynthetic process [GO:0008616]		6-carboxy-5,6,7,8-tetrahydropterin synthase activity [GO:0070497]; metal ion binding [GO:0046872]; queuosine biosynthetic process [GO:0008616]	6-carboxy-5,6,7,8-tetrahydropterin synthase activity [GO:0070497]; metal ion binding [GO:0046872]
dTDP-glucose 4,6-dehydratase (EC 4.2.1.46)	1.1301e+07	1.03609e+07	1.05981e+07	1.10305e+07	1.08408e+07	1.05739e+07	1.09873e+07	1.10398e+07	1.03507e+07	1.03243e+07	1.03607e+07	1.03142e+07	1.01364e+07	9.64877e+06	9.83591e+06	9.84348e+06	9.28347e+06	8.66896e+06	9.40051e+06	8.68219e+06		A0A140N8V0	tr|A0A140N8V0|A0A140N8V0_ECOBD	A0A140N8V0_ECOBD	unreviewed	ECBD_1614	Escherichia coli (strain B / BL21-DE3)	361	4.2.1.46		1.08226e+07	365947	1.08604e+07	180813	9.86615e+06	174449	9.00878e+06	335800	1.00349	0.877854	0.91162	0.00645401	0.832401	0.000729696		nucleotide-sugar metabolic process [GO:0009225]		dTDP-glucose 4,6-dehydratase activity [GO:0008460]; nucleotide-sugar metabolic process [GO:0009225]	dTDP-glucose 4,6-dehydratase activity [GO:0008460]
Phospholipase D/Transphosphatidylase	5.85971e+06	6.55964e+06	6.4115e+06	6.57229e+06	5.72356e+06	6.09058e+06	6.3375e+06	6.15301e+06	4.61613e+06	4.70759e+06	4.6642e+06	4.65952e+06	1.86618e+06	2.74542e+06	2.56353e+06	2.50155e+06	3.08244e+06	3.4067e+06	3.3948e+06	2.90016e+06		A0A140N8V5	tr|A0A140N8V5|A0A140N8V5_ECOBD	A0A140N8V5_ECOBD	unreviewed	ECBD_1095	Escherichia coli (strain B / BL21-DE3)	451			6.35079e+06	290487	6.07616e+06	222899	2.41917e+06	331611	3.19603e+06	214671	0.956757	0.241597	0.380924	4.65515e-06	0.503249	5.26166e-06		cardiolipin biosynthetic process [GO:0032049]		CDP-diacylglycerol-glycerol-3-phosphate 3-phosphatidyltransferase activity [GO:0008444]; cardiolipin biosynthetic process [GO:0032049]	CDP-diacylglycerol-glycerol-3-phosphate 3-phosphatidyltransferase activity [GO:0008444]
Bifunctional protein Aas [Includes: 2-acylglycerophosphoethanolamine acyltransferase (EC 2.3.1.40) (2-acyl-GPE acyltransferase) (Acyl-[acyl-carrier-protein]--phospholipid O-acyltransferase); Acyl-[acyl-carrier-protein] synthetase (EC 6.2.1.20) (Acyl-ACP synthetase) (Long-chain-fatty-acid--[acyl-carrier-protein] ligase)]	931484	914263	924185	916384	1.23552e+06	1.26536e+06	1.20329e+06	1.13291e+06	1.0337e+06	1.07646e+06	1.0761e+06	1.03406e+06	950535	1.1619e+06	1.02271e+06	1.02486e+06	973292	973432	1.02261e+06	924672		A0A140N8W6	tr|A0A140N8W6|A0A140N8W6_ECOBD	A0A140N8W6_ECOBD	unreviewed	aas ECBD_0888	Escherichia coli (strain B / BL21-DE3)	719	2.3.1.40; 6.2.1.20		921579	6808.32	1.20927e+06	49250.4	1.04e+06	76469.6	973502	34626.5	1.31217	5.71904e-05	1.1285	0.0369415	1.05634	0.0435818		fatty acid metabolic process [GO:0006631]; phospholipid biosynthetic process [GO:0008654]	integral component of membrane [GO:0016021]; plasma membrane [GO:0005886]	integral component of membrane [GO:0016021]; plasma membrane [GO:0005886]; acyl-[acyl-carrier-protein]-phospholipid O-acyltransferase activity [GO:0008779]; ATP binding [GO:0005524]; long-chain fatty acid [acyl-carrier-protein] ligase activity [GO:0008922]; fatty acid metabolic process [GO:0006631]; phospholipid biosynthetic process [GO:0008654]	acyl-[acyl-carrier-protein]-phospholipid O-acyltransferase activity [GO:0008779]; ATP binding [GO:0005524]; long-chain fatty acid [acyl-carrier-protein] ligase activity [GO:0008922]
Nicotinate-nucleotide--dimethylbenzimidazole phosphoribosyltransferase (NN:DBI PRT) (EC 2.4.2.21) (N(1)-alpha-phosphoribosyltransferase)	8163.42	9517.65	10007.7	9650.03	10777.8	15037.4	13924.1	13756.5	10393	10333.1	9984.52	10741.6	16994.5	19894.2	15404.4	15434.3	13398.2	13008.2	11943.3	11295.6		A0A140N8Y1	tr|A0A140N8Y1|A0A140N8Y1_ECOBD	A0A140N8Y1_ECOBD	unreviewed	cobT ECBD_1658	Escherichia coli (strain B / BL21-DE3)	359	2.4.2.21		9334.71	699.605	13374	1577.66	16931.8	1827.26	12411.3	835.789	1.43271	0.00669701	1.81386	0.000525813	1.32959	0.00274101		cobalamin biosynthetic process [GO:0009236]; nucleoside biosynthetic process [GO:0009163]		nicotinate-nucleotide-dimethylbenzimidazole phosphoribosyltransferase activity [GO:0008939]; cobalamin biosynthetic process [GO:0009236]; nucleoside biosynthetic process [GO:0009163]	nicotinate-nucleotide-dimethylbenzimidazole phosphoribosyltransferase activity [GO:0008939]
Thymidylate synthase (TS) (TSase) (EC 2.1.1.45)	8.61245e+06	1.0051e+07	9.35858e+06	9.94124e+06	9.11324e+06	1.00615e+07	1.05692e+07	1.03516e+07	8.94502e+06	8.91689e+06	9.07146e+06	8.79045e+06	7.73253e+06	9.28477e+06	8.78359e+06	9.08495e+06	7.55678e+06	8.23509e+06	7.82162e+06	7.76682e+06		A0A140N8Y2	tr|A0A140N8Y2|A0A140N8Y2_ECOBD	A0A140N8Y2_ECOBD	unreviewed	thyA ECBD_0898	Escherichia coli (strain B / BL21-DE3)	264	2.1.1.45		9.49082e+06	571345	1.00239e+07	555754	8.72146e+06	598183	7.84508e+06	245917	1.05617	0.290718	0.918936	0.158317	0.826596	0.00375997		dTMP biosynthetic process [GO:0006231]; dTTP biosynthetic process [GO:0006235]	cytoplasm [GO:0005737]	cytoplasm [GO:0005737]; thymidylate synthase activity [GO:0004799]; dTMP biosynthetic process [GO:0006231]; dTTP biosynthetic process [GO:0006235]	thymidylate synthase activity [GO:0004799]
Lipid A biosynthesis myristoyltransferase (EC 2.3.1.243) (Kdo(2)-lauroyl-lipid IV(A) myristoyltransferase)	268586	242352	239961	238305	298637	285786	257438	262818	244809	277155	272214	249749	251636	251221	240892	254750	269584	305373	273987	249735		A0A140N8Z8	tr|A0A140N8Z8|A0A140N8Z8_ECOBD	A0A140N8Z8_ECOBD	unreviewed	lpxM ECBD_1783	Escherichia coli (strain B / BL21-DE3)	323	2.3.1.243		247301	12372.9	276170	16781.1	249625	5223.01	274670	19942.2	1.11674	0.0534194	1.0094	0.774522	1.11067	0.0899136		Kdo2-lipid A biosynthetic process [GO:0036104]; lipopolysaccharide biosynthetic process [GO:0009103]	Gram-negative-bacterium-type cell wall [GO:0009276]; integral component of plasma membrane [GO:0005887]	Gram-negative-bacterium-type cell wall [GO:0009276]; integral component of plasma membrane [GO:0005887]; myristoyltransferase activity [GO:0019107]; Kdo2-lipid A biosynthetic process [GO:0036104]; lipopolysaccharide biosynthetic process [GO:0009103]	myristoyltransferase activity [GO:0019107]
L-fucose mutarotase (EC 5.1.3.29) (Fucose 1-epimerase) (Type-2 mutarotase)	791553	448162	571645	863434	527425	397539	388977	426943	403473	435932	424220	415184	278999	258456	197424	237205	269825	213266	283326	187780		A0A140N901	tr|A0A140N901|A0A140N901_ECOBD	A0A140N901_ECOBD	unreviewed	fucU ECBD_0918	Escherichia coli (strain B / BL21-DE3)	140	5.1.3.29		668698	166637	435221	55064.8	243021	30189.4	238549	39369.6	0.650847	0.0607445	0.363424	0.00480324	0.356737	0.00481599		L-fucose metabolic process [GO:0042354]	cytoplasm [GO:0005737]	cytoplasm [GO:0005737]; fucose binding [GO:0042806]; L-fucose mutarotase activity [GO:0036373]; L-fucose metabolic process [GO:0042354]	fucose binding [GO:0042806]; L-fucose mutarotase activity [GO:0036373]
3-oxoacyl-[acyl-carrier-protein] synthase 3 (EC 2.3.1.180) (3-oxoacyl-[acyl-carrier-protein] synthase III) (Beta-ketoacyl-ACP synthase III) (KAS III)	6.93994e+06	6.54742e+06	6.52213e+06	6.61629e+06	7.49581e+06	7.80655e+06	8.18427e+06	7.97794e+06	7.43065e+06	7.39582e+06	7.27124e+06	7.55523e+06	8.14329e+06	7.82304e+06	7.58606e+06	7.64908e+06	7.28471e+06	7.05376e+06	7.08744e+06	6.59257e+06		A0A140N913	tr|A0A140N913|A0A140N913_ECOBD	A0A140N913_ECOBD	unreviewed	fabH ECBD_2510	Escherichia coli (strain B / BL21-DE3)	317	2.3.1.180		6.65644e+06	167264	7.86614e+06	252191	7.80037e+06	216175	7.00462e+06	253728	1.18173	0.000449371	1.17185	0.000350136	1.05231	0.0944451		fatty acid biosynthetic process [GO:0006633]	cytoplasm [GO:0005737]	cytoplasm [GO:0005737]; 3-oxoacyl-[acyl-carrier-protein] synthase activity [GO:0004315]; beta-ketoacyl-acyl-carrier-protein synthase III activity [GO:0033818]; fatty acid biosynthetic process [GO:0006633]	3-oxoacyl-[acyl-carrier-protein] synthase activity [GO:0004315]; beta-ketoacyl-acyl-carrier-protein synthase III activity [GO:0033818]
Glucans biosynthesis glucosyltransferase H (EC 2.4.1.-)	1.97698e+06	2.19881e+06	2.16218e+06	2.1867e+06	2.60688e+06	2.58888e+06	2.62255e+06	2.42199e+06	2.20736e+06	2.22697e+06	2.16625e+06	2.26808e+06	2.00103e+06	2.32157e+06	2.1598e+06	2.19941e+06	2.02018e+06	2.16734e+06	2.0135e+06	1.97623e+06		A0A140N956	tr|A0A140N956|A0A140N956_ECOBD	A0A140N956_ECOBD	unreviewed	mdoH opgH ECBD_2550	Escherichia coli (strain B / BL21-DE3)	837	2.4.1.-		2.13117e+06	89993.2	2.56008e+06	80609.3	2.17045e+06	114557	2.04431e+06	72977.6	1.20126	0.000847755	1.01843	0.656931	0.959245	0.241815		glucan biosynthetic process [GO:0009250]	integral component of membrane [GO:0016021]; plasma membrane [GO:0005886]	integral component of membrane [GO:0016021]; plasma membrane [GO:0005886]; transferase activity, transferring hexosyl groups [GO:0016758]; glucan biosynthetic process [GO:0009250]	transferase activity, transferring hexosyl groups [GO:0016758]
Transaldolase (EC 2.2.1.2)	859358	786011	900139	1.0688e+06	504810	495765	531644	517269	561872	571612	572285	561198	313371	415878	345229	367239	342679	405583	449984	314399		A0A140N991	tr|A0A140N991|A0A140N991_ECOBD	A0A140N991_ECOBD	unreviewed	tal ECBD_1226	Escherichia coli (strain B / BL21-DE3)	316	2.2.1.2		903577	103787	512372	13494.2	360429	37304.2	378162	52997.8	0.567049	0.000644817	0.398892	0.000142289	0.418516	0.000232575		carbohydrate metabolic process [GO:0005975]; pentose-phosphate shunt [GO:0006098]	cytoplasm [GO:0005737]	cytoplasm [GO:0005737]; sedoheptulose-7-phosphate:D-glyceraldehyde-3-phosphate glyceronetransferase activity [GO:0004801]; carbohydrate metabolic process [GO:0005975]; pentose-phosphate shunt [GO:0006098]	sedoheptulose-7-phosphate:D-glyceraldehyde-3-phosphate glyceronetransferase activity [GO:0004801]
Cyclopropane-fatty-acyl-phospholipid synthase	6.38685e+06	7.11844e+06	6.00284e+06	6.2086e+06	4.01549e+06	4.27299e+06	4.20699e+06	4.12214e+06	4.19704e+06	4.33199e+06	4.20765e+06	4.32139e+06	2.41812e+06	3.2657e+06	2.8914e+06	3.22555e+06	2.57773e+06	3.15035e+06	3.01412e+06	2.45007e+06		A0A140N9A3	tr|A0A140N9A3|A0A140N9A3_ECOBD	A0A140N9A3_ECOBD	unreviewed	ECBD_1982	Escherichia coli (strain B / BL21-DE3)	382			6.42918e+06	420503	4.1544e+06	96394.5	2.9502e+06	339828	2.79807e+06	291735	0.646179	9.69136e-05	0.458876	3.1112e-05	0.435213	1.7694e-05		lipid biosynthetic process [GO:0008610]		lipid biosynthetic process [GO:0008610]
Adenosine deaminase (EC 3.5.4.4) (Adenosine aminohydrolase)	4.35364e+06	3.62919e+06	4.95973e+06	5.03748e+06	5.14387e+06	5.15557e+06	4.15185e+06	5.09657e+06	4.86296e+06	5.05887e+06	4.96552e+06	4.95631e+06	5.91272e+06	5.49058e+06	4.5599e+06	5.92513e+06	5.11226e+06	4.45358e+06	5.22367e+06	4.63655e+06		A0A140N9F0	tr|A0A140N9F0|A0A140N9F0_ECOBD	A0A140N9F0_ECOBD	unreviewed	add ECBD_2022	Escherichia coli (strain B / BL21-DE3)	333	3.5.4.4		4.49501e+06	565658	4.88696e+06	424994	5.47208e+06	554942	4.85652e+06	320525	1.0872	0.374346	1.21737	0.0766078	1.08042	0.372703		nucleotide metabolic process [GO:0009117]; purine ribonucleoside monophosphate biosynthetic process [GO:0009168]		adenosine deaminase activity [GO:0004000]; zinc ion binding [GO:0008270]; nucleotide metabolic process [GO:0009117]; purine ribonucleoside monophosphate biosynthetic process [GO:0009168]	adenosine deaminase activity [GO:0004000]; zinc ion binding [GO:0008270]
Dihydroorotate dehydrogenase (quinone) (EC 1.3.5.2) (DHOdehase) (DHOD) (DHODase) (Dihydroorotate oxidase)	1.99182e+06	1.9514e+06	1.67626e+06	1.65559e+06	1.69623e+06	1.61991e+06	1.63412e+06	1.57908e+06	1.5643e+06	1.69085e+06	1.62218e+06	1.63297e+06	1.37835e+06	1.51799e+06	1.55006e+06	1.52767e+06	1.52007e+06	1.66275e+06	1.66256e+06	1.47119e+06		A0A140N9G0	tr|A0A140N9G0|A0A140N9G0_ECOBD	A0A140N9G0_ECOBD	unreviewed	pyrD ECBD_2650	Escherichia coli (strain B / BL21-DE3)	336	1.3.5.2		1.81877e+06	153683	1.63234e+06	42060.5	1.49352e+06	67498.7	1.57914e+06	85279.1	0.897496	0.0890819	0.82117	0.0153014	0.868249	0.0561744		'de novo' pyrimidine nucleobase biosynthetic process [GO:0006207]; 'de novo' UMP biosynthetic process [GO:0044205]	cytoplasm [GO:0005737]; plasma membrane [GO:0005886]	cytoplasm [GO:0005737]; plasma membrane [GO:0005886]; dihydroorotate dehydrogenase activity [GO:0004152]; 'de novo' pyrimidine nucleobase biosynthetic process [GO:0006207]; 'de novo' UMP biosynthetic process [GO:0044205]	dihydroorotate dehydrogenase activity [GO:0004152]
Tetraacyldisaccharide 4'-kinase (EC 2.7.1.130) (Lipid A 4'-kinase)	31862.2	31872.3	35397	28426.4	43615.3	39825.9	31834.6	43533.4	33438.5	35480.7	31851.7	37067.5	31191.2	39572.3	37619.4	34016.4	28063.4	29919.9	37496.7	36988.8		A0A140N9I4	tr|A0A140N9I4|A0A140N9I4_ECOBD	A0A140N9I4_ECOBD	unreviewed	lpxK ECBD_2680	Escherichia coli (strain B / BL21-DE3)	328	2.7.1.130		31889.5	2464.56	39702.3	4793.35	35599.8	3232.76	33117.2	4181.27	1.245	0.0458599	1.11635	0.164982	1.0385	0.676623		lipid A biosynthetic process [GO:0009245]	integral component of membrane [GO:0016021]	integral component of membrane [GO:0016021]; ATP binding [GO:0005524]; tetraacyldisaccharide 4'-kinase activity [GO:0009029]; lipid A biosynthetic process [GO:0009245]	ATP binding [GO:0005524]; tetraacyldisaccharide 4'-kinase activity [GO:0009029]
3-ketoacyl-CoA thiolase (EC 2.3.1.16) (ACSs) (Acetyl-CoA acyltransferase) (Acyl-CoA ligase) (Beta-ketothiolase) (Fatty acid oxidation complex subunit beta)	213544	194116	215869	237578	173739	192255	183688	170394	192959	185161	200613	177507	149959	146591	157304	146238	166951	192594	199401	167259		A0A140N9I7	tr|A0A140N9I7|A0A140N9I7_ECOBD	A0A140N9I7_ECOBD	unreviewed	fadI ECBD_1318	Escherichia coli (strain B / BL21-DE3)	436	2.3.1.16		215277	15398.4	180019	8591.61	150023	4447.46	181551	14645.8	0.83622	0.0134131	0.696883	0.000406892	0.843338	0.0333456		fatty acid beta-oxidation [GO:0006635]	cytoplasm [GO:0005737]	cytoplasm [GO:0005737]; acetyl-CoA C-acyltransferase activity [GO:0003988]; fatty acid beta-oxidation [GO:0006635]	acetyl-CoA C-acyltransferase activity [GO:0003988]
UDP-4-amino-4-deoxy-L-arabinose--oxoglutarate aminotransferase (EC 2.6.1.87) (UDP-(beta-L-threo-pentapyranosyl-4''-ulose diphosphate) aminotransferase) (UDP-Ara4O aminotransferase) (UDP-4-amino-4-deoxy-L-arabinose aminotransferase)	1.46154e+07	1.59483e+07	1.72868e+07	1.80832e+07	2.47937e+07	2.33559e+07	2.72521e+07	2.61712e+07	1.78579e+07	1.8308e+07	1.78635e+07	1.83024e+07	1.2942e+07	1.67946e+07	1.60441e+07	1.60938e+07	1.5836e+07	1.46059e+07	1.43706e+07	1.44655e+07		A0A140N9N7	tr|A0A140N9N7|A0A140N9N7_ECOBD	A0A140N9N7_ECOBD	unreviewed	arnB ECBD_1406	Escherichia coli (strain B / BL21-DE3)	379	2.6.1.87		1.64834e+07	1.32105e+06	2.53932e+07	1.4638e+06	1.54686e+07	1.48864e+06	1.48195e+07	592838	1.54053	0.00022973	0.938435	0.411147	0.899055	0.093669		lipid A biosynthetic process [GO:0009245]; lipopolysaccharide biosynthetic process [GO:0009103]; response to antibiotic [GO:0046677]		UDP-4-amino-4-deoxy-L-arabinose aminotransferase [GO:0099620]; lipid A biosynthetic process [GO:0009245]; lipopolysaccharide biosynthetic process [GO:0009103]; response to antibiotic [GO:0046677]	UDP-4-amino-4-deoxy-L-arabinose aminotransferase [GO:0099620]
Phosphoribosylformylglycinamidine cyclo-ligase (EC 6.3.3.1) (AIR synthase) (AIRS) (Phosphoribosyl-aminoimidazole synthetase)	1.35024e+06	1.59039e+06	1.36162e+06	1.35256e+06	931480	1.05946e+06	1.11251e+06	1.09564e+06	1.15542e+06	1.14077e+06	1.15205e+06	1.14414e+06	840867	1.1097e+06	1.20039e+06	1.12426e+06	998903	1.15412e+06	1.05114e+06	1.02422e+06		A0A140N9R2	tr|A0A140N9R2|A0A140N9R2_ECOBD	A0A140N9R2_ECOBD	unreviewed	purM ECBD_1189	Escherichia coli (strain B / BL21-DE3)	345	6.3.3.1		1.4137e+06	102097	1.04977e+06	70933.4	1.06881e+06	136032	1.0571e+06	58984.7	0.742569	0.00228717	0.756033	0.0126369	0.747751	0.00194152		'de novo' IMP biosynthetic process [GO:0006189]	cytoplasm [GO:0005737]	cytoplasm [GO:0005737]; ATP binding [GO:0005524]; phosphoribosylformylglycinamidine cyclo-ligase activity [GO:0004641]; 'de novo' IMP biosynthetic process [GO:0006189]	ATP binding [GO:0005524]; phosphoribosylformylglycinamidine cyclo-ligase activity [GO:0004641]
Anaerobic glycerol-3-phosphate dehydrogenase subunit B (Anaerobic G-3-P dehydrogenase subunit B) (Anaerobic G3Pdhase B) (EC 1.1.5.3)	509168	444689	371861	444978	351937	484392	380760	568691	450533	490886	464645	476774	454689	527066	509242	528757	437646	523533	503737	343360		A0A140N9S7	tr|A0A140N9S7|A0A140N9S7_ECOBD	A0A140N9S7_ECOBD	unreviewed	glpB ECBD_1418	Escherichia coli (strain B / BL21-DE3)	419	1.1.5.3		442674	48593.6	446445	86067.2	504939	30001.9	452069	70360.6	1.00852	0.949455	1.14066	0.107889	1.02122	0.855347		glycerol-3-phosphate metabolic process [GO:0006072]; glycerol catabolic process [GO:0019563]		sn-glycerol-3-phosphate:ubiquinone-8 oxidoreductase activity [GO:0052591]; glycerol catabolic process [GO:0019563]; glycerol-3-phosphate metabolic process [GO:0006072]	sn-glycerol-3-phosphate:ubiquinone-8 oxidoreductase activity [GO:0052591]
Glucans biosynthesis protein D	2.8208e+06	2.76558e+06	3.17622e+06	3.25525e+06	4.55015e+06	4.41051e+06	4.69587e+06	4.56806e+06	3.4188e+06	3.48e+06	3.38629e+06	3.5125e+06	3.33294e+06	3.52463e+06	3.23797e+06	3.33016e+06	3.02518e+06	3.02946e+06	2.93824e+06	2.67766e+06		A0A140N9Y8	tr|A0A140N9Y8|A0A140N9Y8_ECOBD	A0A140N9Y8_ECOBD	unreviewed	mdoD opgD ECBD_2215	Escherichia coli (strain B / BL21-DE3)	539			3.00446e+06	214003	4.55615e+06	101133	3.35642e+06	104361	2.91763e+06	143251	1.51646	2.79502e-05	1.11715	0.0428858	0.9711	0.580505		glucan biosynthetic process [GO:0009250]	periplasmic space [GO:0042597]	periplasmic space [GO:0042597]; carbohydrate binding [GO:0030246]; catalytic activity [GO:0003824]; glucan biosynthetic process [GO:0009250]	carbohydrate binding [GO:0030246]; catalytic activity [GO:0003824]
Dihydroxyacetone kinase, DhaK subunit (EC 2.7.1.29)	1.36769e+06	1.28639e+06	1.32268e+06	1.45389e+06	1.39808e+06	1.09581e+06	1.64991e+06	1.1672e+06	1.24013e+06	1.28478e+06	1.08556e+06	1.43935e+06	1.05936e+06	1.48259e+06	1.0824e+06	2.37345e+06	802640	2.1733e+06	1.27156e+06	836159		A0A140NA20	tr|A0A140NA20|A0A140NA20_ECOBD	A0A140NA20_ECOBD	unreviewed	ECBD_2422	Escherichia coli (strain B / BL21-DE3)	356	2.7.1.29		1.35766e+06	62576	1.32775e+06	216971	1.49945e+06	531923	1.27091e+06	552856	0.977969	0.82616	1.10444	0.662708	0.936105	0.79617		glycerol metabolic process [GO:0006071]		glycerone kinase activity [GO:0004371]; glycerol metabolic process [GO:0006071]	glycerone kinase activity [GO:0004371]
Lipopolysaccharide core heptose(II)-phosphate phosphatase (EC 3.1.3.-)	1.87921e+07	2.01721e+07	1.92906e+07	1.87421e+07	3.29818e+07	3.26058e+07	3.15426e+07	3.27102e+07	2.62945e+07	2.73735e+07	2.72611e+07	2.6407e+07	2.97995e+07	3.10145e+07	3.28259e+07	3.16822e+07	2.79539e+07	2.71055e+07	2.5826e+07	2.76163e+07		A0A140NA26	tr|A0A140NA26|A0A140NA26_ECOBD	A0A140NA26_ECOBD	unreviewed	ais ECBD_1407	Escherichia coli (strain B / BL21-DE3)	200	3.1.3.-		1.92492e+07	574348	3.24601e+07	547202	3.13305e+07	1.09589e+06	2.71254e+07	808737	1.68631	1.15013e-07	1.62763	2.73136e-06	1.40917	9.19015e-06		lipopolysaccharide metabolic process [GO:0008653]	periplasmic space [GO:0042597]	periplasmic space [GO:0042597]; phosphatase activity [GO:0016791]; lipopolysaccharide metabolic process [GO:0008653]	phosphatase activity [GO:0016791]
D-tagatose-1,6-bisphosphate aldolase subunit GatY (TBPA) (TagBP aldolase) (EC 4.1.2.40) (D-tagatose-bisphosphate aldolase class II) (Tagatose-bisphosphate aldolase)	3.25889e+06	2.94021e+06	4.49589e+06	4.98986e+06	2.63408e+06	2.39666e+06	2.76037e+06	2.45466e+06	2.11646e+06	2.1015e+06	2.15461e+06	2.06334e+06	368350	679140	633944	604974	662699	689747	894321	490944		A0A140NA64	tr|A0A140NA64|A0A140NA64_ECOBD	A0A140NA64_ECOBD	unreviewed	gatY ECBD_1561	Escherichia coli (strain B / BL21-DE3)	286	4.1.2.40		3.92122e+06	847541	2.56144e+06	144397	571602	120287	684428	143171	0.653227	0.0337632	0.145772	0.000504361	0.174545	0.000619743		D-tagatose 6-phosphate catabolic process [GO:2001059]; galactitol catabolic process [GO:0019404]		tagatose-bisphosphate aldolase activity [GO:0009025]; zinc ion binding [GO:0008270]; D-tagatose 6-phosphate catabolic process [GO:2001059]; galactitol catabolic process [GO:0019404]	tagatose-bisphosphate aldolase activity [GO:0009025]; zinc ion binding [GO:0008270]
Enoyl-[acyl-carrier-protein] reductase [NADH] (EC 1.3.1.9)	4.33247e+07	4.33253e+07	4.41176e+07	4.58883e+07	4.02483e+07	4.02114e+07	4.34261e+07	4.26964e+07	3.9983e+07	3.91841e+07	3.87835e+07	4.03836e+07	3.22334e+07	3.80786e+07	3.71764e+07	3.82444e+07	3.29959e+07	3.59417e+07	3.62716e+07	3.32146e+07		A0A140NA83	tr|A0A140NA83|A0A140NA83_ECOBD	A0A140NA83_ECOBD	unreviewed	ECBD_2329	Escherichia coli (strain B / BL21-DE3)	262	1.3.1.9		4.4164e+07	1.04681e+06	4.16455e+07	1.43907e+06	3.64332e+07	2.45859e+06	3.4606e+07	1.50722e+06	0.942975	0.0497061	0.824952	0.00242573	0.783579	0.000103873		fatty acid biosynthetic process [GO:0006633]		enoyl-[acyl-carrier-protein] reductase (NADH) activity [GO:0004318]; enoyl-[acyl-carrier-protein] reductase activity [GO:0016631]; nucleotide binding [GO:0000166]; fatty acid biosynthetic process [GO:0006633]	enoyl-[acyl-carrier-protein] reductase (NADH) activity [GO:0004318]; enoyl-[acyl-carrier-protein] reductase activity [GO:0016631]; nucleotide binding [GO:0000166]
Phosphate acetyltransferase (EC 2.3.1.8) (Phosphotransacetylase)	4.27612e+07	4.39222e+07	3.77638e+07	3.71372e+07	3.59746e+07	3.85273e+07	3.93125e+07	3.94097e+07	4.32283e+07	4.41383e+07	4.34063e+07	4.39603e+07	4.99688e+07	5.08229e+07	4.99146e+07	5.11375e+07	4.4114e+07	4.5808e+07	4.83138e+07	4.79455e+07		A0A140NA84	tr|A0A140NA84|A0A140NA84_ECOBD	A0A140NA84_ECOBD	unreviewed	ECBD_1362	Escherichia coli (strain B / BL21-DE3)	714	2.3.1.8		4.03961e+07	2.98229e+06	3.8306e+07	1.38885e+06	5.0461e+07	531371	4.65453e+07	1.69875e+06	0.948261	0.313339	1.24915	0.00119921	1.15222	0.0210301		acetyl-CoA biosynthetic process [GO:0006085]	cytoplasm [GO:0005737]	cytoplasm [GO:0005737]; phosphate acetyltransferase activity [GO:0008959]; acetyl-CoA biosynthetic process [GO:0006085]	phosphate acetyltransferase activity [GO:0008959]
dCTP deaminase (EC 3.5.4.13) (Deoxycytidine triphosphate deaminase)	1.7695e+06	1.5975e+06	1.65235e+06	1.70607e+06	1.6579e+06	1.56435e+06	1.78741e+06	1.77153e+06	1.50317e+06	1.49849e+06	1.49252e+06	1.50914e+06	1.12116e+06	1.22382e+06	1.25274e+06	1.22631e+06	1.1431e+06	1.23873e+06	1.41112e+06	1.03662e+06		A0A140NA85	tr|A0A140NA85|A0A140NA85_ECOBD	A0A140NA85_ECOBD	unreviewed	dcd ECBD_1590	Escherichia coli (strain B / BL21-DE3)	193	3.5.4.13		1.68135e+06	63745	1.6953e+06	90611.3	1.20601e+06	50280.4	1.20739e+06	137644	1.00829	0.834632	0.717283	5.34746e-05	0.718107	0.00164527		dUMP biosynthetic process [GO:0006226]; dUTP biosynthetic process [GO:0006229]		dCTP deaminase activity [GO:0008829]; nucleotide binding [GO:0000166]; dUMP biosynthetic process [GO:0006226]; dUTP biosynthetic process [GO:0006229]	dCTP deaminase activity [GO:0008829]; nucleotide binding [GO:0000166]
3-oxoacyl-[acyl-carrier-protein] synthase 2 (EC 2.3.1.179)	2.59623e+07	2.35237e+07	2.27871e+07	2.48839e+07	2.38363e+07	2.44176e+07	2.50034e+07	2.49335e+07	2.30939e+07	2.33302e+07	2.30073e+07	2.34168e+07	2.17433e+07	2.3031e+07	2.29623e+07	2.30093e+07	2.06747e+07	2.11009e+07	2.15479e+07	1.97397e+07		A0A140NA92	tr|A0A140NA92|A0A140NA92_ECOBD	A0A140NA92_ECOBD	unreviewed	ECBD_2506	Escherichia coli (strain B / BL21-DE3)	413	2.3.1.179		2.42893e+07	1.22427e+06	2.45477e+07	468922	2.26865e+07	545109	2.07658e+07	668040	1.01064	0.7444	0.934013	0.0837143	0.854937	0.00468942		fatty acid biosynthetic process [GO:0006633]		beta-ketoacyl-acyl-carrier-protein synthase II activity [GO:0033817]; fatty acid biosynthetic process [GO:0006633]	beta-ketoacyl-acyl-carrier-protein synthase II activity [GO:0033817]
Lipopolysaccharide assembly protein B	151537	199215	189064	176144	213027	267810	228806	243146	206579	203157	208832	200904	204177	223984	225179	208644	175533	199872	193181	177239		A0A140NA98	tr|A0A140NA98|A0A140NA98_ECOBD	A0A140NA98_ECOBD	unreviewed	lapB ECBD_2339	Escherichia coli (strain B / BL21-DE3)	389			178990	17834.9	238197	20144	215496	9231.39	186456	10361.9	1.33079	0.00884716	1.20395	0.0198517	1.04171	0.553769		lipopolysaccharide metabolic process [GO:0008653]; regulation of lipid biosynthetic process [GO:0046890]	integral component of membrane [GO:0016021]; intrinsic component of the cytoplasmic side of the plasma membrane [GO:0031235]	integral component of membrane [GO:0016021]; intrinsic component of the cytoplasmic side of the plasma membrane [GO:0031235]; iron ion binding [GO:0005506]; lipopolysaccharide metabolic process [GO:0008653]; regulation of lipid biosynthetic process [GO:0046890]	iron ion binding [GO:0005506]
Acyl carrier protein phosphodiesterase (ACP phosphodiesterase) (EC 3.1.4.14)	94429.7	53039.4	44878.1	80151.2	169700	175990	145969	165062	79417.6	102451	90163.2	91705.4	43657.5	36312	44801.7	50360.9	107099	55782.3	58331.2	34274.8		A0A140NAB1	tr|A0A140NAB1|A0A140NAB1_ECOBD	A0A140NAB1_ECOBD	unreviewed	acpH ECBD_3257	Escherichia coli (strain B / BL21-DE3)	193	3.1.4.14		68124.6	20028.5	164180	11206.5	43783	5003.46	63871.8	26649.2	2.41	0.000350054	0.64269	0.0871684	0.937574	0.832452		fatty acid biosynthetic process [GO:0006633]		[acyl-carrier-protein] phosphodiesterase activity [GO:0008770]; fatty acid biosynthetic process [GO:0006633]	[acyl-carrier-protein] phosphodiesterase activity [GO:0008770]
Lipid A biosynthesis lauroyltransferase (EC 2.3.1.241) (Kdo(2)-lipid IV(A) lauroyltransferase)	2.05222e+06	1.72126e+06	1.51473e+06	1.71024e+06	1.67476e+06	1.62778e+06	1.58843e+06	1.61995e+06	1.46421e+06	1.5999e+06	1.51124e+06	1.55288e+06	1.26113e+06	1.30132e+06	1.31604e+06	1.21604e+06	1.55097e+06	1.31509e+06	1.33822e+06	1.56446e+06		A0A140NAC6	tr|A0A140NAC6|A0A140NAC6_ECOBD	A0A140NAC6_ECOBD	unreviewed	lpxL ECBD_2546	Escherichia coli (strain B / BL21-DE3)	306	2.3.1.241		1.74961e+06	193064	1.62773e+06	30890.6	1.27363e+06	38852.5	1.44219e+06	115918	0.930339	0.321755	0.72795	0.00577299	0.82429	0.055935		Kdo2-lipid A biosynthetic process [GO:0036104]; lipid A biosynthetic process [GO:0009245]; lipopolysaccharide biosynthetic process [GO:0009103]	integral component of plasma membrane [GO:0005887]	integral component of plasma membrane [GO:0005887]; lauroyltransferase activity [GO:0008913]; Kdo2-lipid A biosynthetic process [GO:0036104]; lipid A biosynthetic process [GO:0009245]; lipopolysaccharide biosynthetic process [GO:0009103]	lauroyltransferase activity [GO:0008913]
UDP-glucose 6-dehydrogenase (EC 1.1.1.22)	1.40195e+07	1.55842e+07	1.68252e+07	1.61748e+07	2.1271e+07	2.13438e+07	1.95374e+07	1.84257e+07	1.3855e+07	1.39156e+07	1.37773e+07	1.39933e+07	7.0216e+06	9.13104e+06	8.64032e+06	8.5782e+06	1.04412e+07	1.10575e+07	1.15491e+07	1.03927e+07		A0A140NAC7	tr|A0A140NAC7|A0A140NAC7_ECOBD	A0A140NAC7_ECOBD	unreviewed	ECBD_1631	Escherichia coli (strain B / BL21-DE3)	388	1.1.1.22		1.56509e+07	1.03912e+06	2.01445e+07	1.22781e+06	8.34279e+06	792279	1.08601e+07	476353	1.28711	0.00288459	0.533055	6.94164e-05	0.693897	0.000347466		polysaccharide biosynthetic process [GO:0000271]		NAD binding [GO:0051287]; UDP-glucose 6-dehydrogenase activity [GO:0003979]; polysaccharide biosynthetic process [GO:0000271]	NAD binding [GO:0051287]; UDP-glucose 6-dehydrogenase activity [GO:0003979]
Pyrimidine-specific ribonucleoside hydrolase RihA (EC 3.2.-.-) (Cytidine/uridine-specific hydrolase)	4.56516e+06	3.73181e+06	3.9213e+06	4.23222e+06	5.54375e+06	4.73603e+06	5.07386e+06	5.62303e+06	3.61206e+06	3.64803e+06	3.59577e+06	3.66432e+06	2.52606e+06	2.58247e+06	2.2959e+06	2.63001e+06	2.45236e+06	2.24626e+06	2.3987e+06	1.9695e+06		A0A140NAD8	tr|A0A140NAD8|A0A140NAD8_ECOBD	A0A140NAD8_ECOBD	unreviewed	rihA ECBD_3002	Escherichia coli (strain B / BL21-DE3)	311	3.2.-.-		4.11262e+06	316512	5.24417e+06	360728	2.50861e+06	128202	2.26671e+06	187511	1.27514	0.0064731	0.609978	0.000185324	0.551159	0.000128152		nucleobase-containing small molecule interconversion [GO:0015949]; pyrimidine nucleobase metabolic process [GO:0006206]		uridine nucleosidase activity [GO:0045437]; nucleobase-containing small molecule interconversion [GO:0015949]; pyrimidine nucleobase metabolic process [GO:0006206]	uridine nucleosidase activity [GO:0045437]
Formyltetrahydrofolate deformylase (EC 3.5.1.10) (Formyl-FH(4) hydrolase)	5.43951e+06	6.12955e+06	5.86788e+06	5.68577e+06	5.32725e+06	5.67269e+06	5.67097e+06	6.07982e+06	5.01297e+06	5.09672e+06	5.04783e+06	5.06185e+06	3.84955e+06	4.39528e+06	4.47696e+06	4.31745e+06	4.2603e+06	4.4039e+06	4.20997e+06	3.92236e+06		A0A140NAF7	tr|A0A140NAF7|A0A140NAF7_ECOBD	A0A140NAF7_ECOBD	unreviewed	purU ECBD_2390	Escherichia coli (strain B / BL21-DE3)	280	3.5.1.10		5.78068e+06	252347	5.68768e+06	266548	4.25981e+06	243487	4.19913e+06	174922	0.983912	0.676142	0.736905	0.000288004	0.726408	0.000110595		'de novo' IMP biosynthetic process [GO:0006189]; one-carbon metabolic process [GO:0006730]		formyltetrahydrofolate deformylase activity [GO:0008864]; hydroxymethyl-, formyl- and related transferase activity [GO:0016742]; 'de novo' IMP biosynthetic process [GO:0006189]; one-carbon metabolic process [GO:0006730]	formyltetrahydrofolate deformylase activity [GO:0008864]; hydroxymethyl-, formyl- and related transferase activity [GO:0016742]
Lipid A 1-diphosphate synthase (EC 2.7.4.29) (Kdo(2)-lipid A phosphotransferase) (Undecaprenyl pyrophosphate:lipid A 1-phosphate phosphotransferase)	1.80948e+06	2.02793e+06	1.70434e+06	1.64559e+06	2.29872e+06	2.35697e+06	2.16108e+06	2.22916e+06	2.14241e+06	2.19736e+06	2.1524e+06	2.18737e+06	1.79901e+06	2.46973e+06	2.48308e+06	2.4356e+06	2.16522e+06	2.40198e+06	2.35622e+06	2.45423e+06		A0A140NAJ0	tr|A0A140NAJ0|A0A140NAJ0_ECOBD	A0A140NAJ0_ECOBD	unreviewed	lpxT ECBD_1483	Escherichia coli (strain B / BL21-DE3)	237	2.7.4.29		1.79684e+06	145768	2.26148e+06	73538.4	2.29685e+06	287950	2.34441e+06	109114	1.25859	0.00263212	1.27828	0.0363702	1.30474	0.00199779		Gram-negative-bacterium-type cell outer membrane assembly [GO:0043165]; lipid A biosynthetic process [GO:0009245]; lipopolysaccharide biosynthetic process [GO:0009103]	integral component of plasma membrane [GO:0005887]	integral component of plasma membrane [GO:0005887]; phosphotransferase activity, phosphate group as acceptor [GO:0016776]; undecaprenyl-diphosphatase activity [GO:0050380]; Gram-negative-bacterium-type cell outer membrane assembly [GO:0043165]; lipid A biosynthetic process [GO:0009245]; lipopolysaccharide biosynthetic process [GO:0009103]	phosphotransferase activity, phosphate group as acceptor [GO:0016776]; undecaprenyl-diphosphatase activity [GO:0050380]
Lipopolysaccharide biosynthesis protein	5.02289e+06	5.13877e+06	5.01223e+06	5.06094e+06	5.42657e+06	5.67209e+06	5.2595e+06	5.38134e+06	5.05554e+06	5.16407e+06	5.10283e+06	5.11678e+06	5.11251e+06	5.34213e+06	5.02922e+06	5.2858e+06	4.64828e+06	4.91963e+06	4.74196e+06	4.66312e+06		A0A140NAN4	tr|A0A140NAN4|A0A140NAN4_ECOBD	A0A140NAN4_ECOBD	unreviewed	ECBD_1632	Escherichia coli (strain B / BL21-DE3)	326			5.05871e+06	49647.5	5.43488e+06	149969	5.19241e+06	126643	4.74325e+06	107878	1.07436	0.00618592	1.02643	0.139556	0.93764	0.003688		lipopolysaccharide biosynthetic process [GO:0009103]	integral component of membrane [GO:0016021]	integral component of membrane [GO:0016021]; lipopolysaccharide biosynthetic process [GO:0009103]
Patatin	51411.8	58412.1	47218.7	44451.1	58727.4	69172.7	57453.9	66140.5	46759.7	50005.3	50613.2	46151.9	27252.5	43100.5	46881.2	44219.4	41696.8	42518.2	44856.9	35282.5		A0A140NAN8	tr|A0A140NAN8|A0A140NAN8_ECOBD	A0A140NAN8_ECOBD	unreviewed	ECBD_2388	Escherichia coli (strain B / BL21-DE3)	314			50373.4	5261.29	62873.6	4922.31	40363.4	7693.15	41088.6	3546.99	1.24815	0.0238526	0.801284	0.112184	0.815679	0.044411		lipid catabolic process [GO:0016042]; phosphatidylcholine metabolic process [GO:0046470]		lysophospholipase activity [GO:0004622]; lipid catabolic process [GO:0016042]; phosphatidylcholine metabolic process [GO:0046470]	lysophospholipase activity [GO:0004622]
7-methyl-GTP pyrophosphatase (m(7)GTP pyrophosphatase) (EC 3.6.1.-)	108871	154529	153084	138720	104152	138848	130739	131994	139132	144013	141020	142125	94258.2	184888	145601	171628	129145	156986	132663	101889		A0A140NAS9	tr|A0A140NAS9|A0A140NAS9_ECOBD	A0A140NAS9_ECOBD	unreviewed	ECBD_2514	Escherichia coli (strain B / BL21-DE3)	207	3.6.1.-		138801	18351.8	126433	13229	149094	34670.6	130171	19533.3	0.910899	0.380262	1.07416	0.665463	0.937825	0.597221		nucleotide metabolic process [GO:0009117]	cytoplasm [GO:0005737]	cytoplasm [GO:0005737]; nucleoside-triphosphate diphosphatase activity [GO:0047429]; nucleotide metabolic process [GO:0009117]	nucleoside-triphosphate diphosphatase activity [GO:0047429]
Lipid-A-disaccharide synthase (EC 2.4.1.182)	714104	786453	742121	775814	954412	954575	942166	871069	798306	808756	779044	828018	699924	803018	752045	791692	724068	792379	772247	710402		A0A140NAT1	tr|A0A140NAT1|A0A140NAT1_ECOBD	A0A140NAT1_ECOBD	unreviewed	lpxB ECBD_3437	Escherichia coli (strain B / BL21-DE3)	382	2.4.1.182		754623	28549.5	930556	34711.5	761670	40361.5	749774	33657.2	1.23314	0.000503289	1.00934	0.813226	0.993574	0.855345		lipid A biosynthetic process [GO:0009245]		lipid-A-disaccharide synthase activity [GO:0008915]; lipid A biosynthetic process [GO:0009245]	lipid-A-disaccharide synthase activity [GO:0008915]
Phosphogluconate dehydratase (EC 4.2.1.12)	709757	613962	504732	550332	556298	557890	590605	551098	601145	677770	580497	698418	618842	689591	662572	759948	535116	723846	666423	576105		A0A140NAT6	tr|A0A140NAT6|A0A140NAT6_ECOBD	A0A140NAT6_ECOBD	unreviewed	edd ECBD_1788	Escherichia coli (strain B / BL21-DE3)	603	4.2.1.12		594696	76928.5	563973	15579.8	682738	51229.3	625373	74087.2	0.948338	0.523063	1.14805	0.150054	1.05158	0.636545		D-gluconate catabolic process [GO:0046177]; Entner-Doudoroff pathway through 6-phosphogluconate [GO:0009255]		4 iron, 4 sulfur cluster binding [GO:0051539]; phosphogluconate dehydratase activity [GO:0004456]; D-gluconate catabolic process [GO:0046177]; Entner-Doudoroff pathway through 6-phosphogluconate [GO:0009255]	4 iron, 4 sulfur cluster binding [GO:0051539]; phosphogluconate dehydratase activity [GO:0004456]
Lysophospholipase (EC 3.1.1.5)	466697	376524	357898	414020	326565	363111	358823	353619	310134	378017	339543	348608	299071	293631	329829	294910	291576	279175	348233	285948		A0A140NAU3	tr|A0A140NAU3|A0A140NAU3_ECOBD	A0A140NAU3_ECOBD	unreviewed	ECBD_3162	Escherichia coli (strain B / BL21-DE3)	208	3.1.1.5		403785	41567.3	350529	14238.2	304360	14841.4	301233	27488.4	0.868109	0.0805516	0.753769	0.00796882	0.746024	0.0118654		lipid metabolic process [GO:0006629]		lysophospholipase activity [GO:0004622]; lipid metabolic process [GO:0006629]	lysophospholipase activity [GO:0004622]
Formate-dependent phosphoribosylglycinamide formyltransferase (5'-phosphoribosylglycinamide transformylase 2) (Formate-dependent GAR transformylase) (EC 2.1.2.-) (GAR transformylase 2) (GART 2) (Non-folate glycinamide ribonucleotide transformylase) (Phosphoribosylglycinamide formyltransferase 2)	34120.7	36882.3	35137.8	28550.8	30959	29857	28145.6	30282.6	38236.4	30103.5	33809.2	34530.7	32767	29161.8	28314.2	35793.4	33862.2	30485.3	20765.1	28661.5		A0A140NAU5	tr|A0A140NAU5|A0A140NAU5_ECOBD	A0A140NAU5_ECOBD	unreviewed	purT ECBD_1790	Escherichia coli (strain B / BL21-DE3)	392	2.1.2.-		33672.9	3117.81	29811	1038.73	31509.1	2985.59	28443.5	4809.8	0.885313	0.0880038	0.935741	0.418655	0.844702	0.165147		'de novo' IMP biosynthetic process [GO:0006189]		ATP binding [GO:0005524]; lyase activity [GO:0016829]; magnesium ion binding [GO:0000287]; phosphoribosylglycinamide formyltransferase 2 activity [GO:0043815]; phosphoribosylglycinamide formyltransferase activity [GO:0004644]; 'de novo' IMP biosynthetic process [GO:0006189]	ATP binding [GO:0005524]; lyase activity [GO:0016829]; magnesium ion binding [GO:0000287]; phosphoribosylglycinamide formyltransferase 2 activity [GO:0043815]; phosphoribosylglycinamide formyltransferase activity [GO:0004644]
Glucose-1-phosphate thymidylyltransferase (EC 2.7.7.24)	8.73986e+06	8.508e+06	8.89396e+06	9.18947e+06	9.30308e+06	9.07447e+06	9.90017e+06	9.77858e+06	8.05584e+06	8.47085e+06	8.26564e+06	8.26105e+06	7.1967e+06	7.50563e+06	7.57265e+06	7.77152e+06	6.90529e+06	7.01763e+06	7.21124e+06	6.6578e+06		A0A140NAW6	tr|A0A140NAW6|A0A140NAW6_ECOBD	A0A140NAW6_ECOBD	unreviewed	ECBD_1616	Escherichia coli (strain B / BL21-DE3)	292	2.7.7.24		8.83282e+06	247529	9.51408e+06	337934	7.51163e+06	206448	6.94799e+06	200116	1.07713	0.030479	0.850422	0.000392173	0.786611	5.01266e-05		extracellular polysaccharide biosynthetic process [GO:0045226]		glucose-1-phosphate thymidylyltransferase activity [GO:0008879]; metal ion binding [GO:0046872]; extracellular polysaccharide biosynthetic process [GO:0045226]	glucose-1-phosphate thymidylyltransferase activity [GO:0008879]; metal ion binding [GO:0046872]
O-acetyl-ADP-ribose deacetylase (EC 3.5.1.-) (Regulator of RNase III activity)	214170	159942	195295	219882	225755	247585	196185	231089	188920	190431	188489	190862	189053	168042	173065	175296	179494	143552	157968	146015		A0A140NAX0	tr|A0A140NAX0|A0A140NAX0_ECOBD	A0A140NAX0_ECOBD	unreviewed	ymdB ECBD_2554	Escherichia coli (strain B / BL21-DE3)	177	3.5.1.-		197322	23420.9	225154	18560.3	176364	7782.78	156757	14214.3	1.14104	0.157848	0.893787	0.191738	0.794423	0.0426468		negative regulation of ribonuclease activity [GO:0060701]; purine nucleoside metabolic process [GO:0042278]		deacetylase activity [GO:0019213]; purine nucleoside binding [GO:0001883]; ribonuclease inhibitor activity [GO:0008428]; negative regulation of ribonuclease activity [GO:0060701]; purine nucleoside metabolic process [GO:0042278]	deacetylase activity [GO:0019213]; purine nucleoside binding [GO:0001883]; ribonuclease inhibitor activity [GO:0008428]
L-serine dehydratase 1 (EC 4.3.1.17)	4.68243e+06	4.56743e+06	4.58714e+06	4.77661e+06	4.85674e+06	4.84223e+06	5.0682e+06	5.00383e+06	4.02508e+06	4.16896e+06	4.06877e+06	4.12527e+06	3.00873e+06	3.31516e+06	3.16139e+06	3.21889e+06	3.29941e+06	3.36827e+06	3.29504e+06	3.01664e+06		A0A140NAX1	tr|A0A140NAX1|A0A140NAX1_ECOBD	A0A140NAX1_ECOBD	unreviewed	ECBD_1828	Escherichia coli (strain B / BL21-DE3)	454	4.3.1.17		4.6534e+06	83373.1	4.94275e+06	96138.3	3.17604e+06	111128	3.24484e+06	134915	1.06218	0.00763975	0.68252	1.65092e-06	0.697305	4.76986e-06		gluconeogenesis [GO:0006094]		4 iron, 4 sulfur cluster binding [GO:0051539]; L-serine ammonia-lyase activity [GO:0003941]; gluconeogenesis [GO:0006094]	4 iron, 4 sulfur cluster binding [GO:0051539]; L-serine ammonia-lyase activity [GO:0003941]
Putative glucose-6-phosphate 1-epimerase (EC 5.1.3.15)	9.28668e+06	9.15746e+06	8.67131e+06	9.3404e+06	7.34473e+06	7.38331e+06	7.73714e+06	7.7326e+06	7.14998e+06	7.33056e+06	7.20824e+06	7.27231e+06	5.8925e+06	6.74161e+06	6.46909e+06	6.82764e+06	5.2654e+06	5.83223e+06	5.73206e+06	5.19264e+06		A0A140NB21	tr|A0A140NB21|A0A140NB21_ECOBD	A0A140NB21_ECOBD	unreviewed	ECBD_1864	Escherichia coli (strain B / BL21-DE3)	294	5.1.3.15		9.11396e+06	264075	7.54945e+06	185932	6.48271e+06	365561	5.50558e+06	280005	0.828338	0.000156046	0.711294	5.45381e-05	0.604082	3.47065e-06		carbohydrate metabolic process [GO:0005975]		carbohydrate binding [GO:0030246]; glucose-6-phosphate 1-epimerase activity [GO:0047938]; carbohydrate metabolic process [GO:0005975]	carbohydrate binding [GO:0030246]; glucose-6-phosphate 1-epimerase activity [GO:0047938]
Phosphofructokinase	4.17846e+06	3.7775e+06	3.96079e+06	4.12033e+06	3.19705e+06	3.11541e+06	3.39863e+06	3.32007e+06	2.91387e+06	2.87104e+06	2.8649e+06	2.92001e+06	1.98333e+06	1.92396e+06	1.98868e+06	1.90526e+06	1.95947e+06	1.89678e+06	2.01613e+06	1.76935e+06		A0A140NB59	tr|A0A140NB59|A0A140NB59_ECOBD	A0A140NB59_ECOBD	unreviewed	ECBD_1922	Escherichia coli (strain B / BL21-DE3)	309			4.00927e+06	155747	3.25779e+06	109178	1.95031e+06	36354.2	1.91043e+06	91745	0.812565	0.000478731	0.48645	5.32122e-07	0.476504	9.81506e-07		carbohydrate metabolic process [GO:0005975]		ATP binding [GO:0005524]; kinase activity [GO:0016301]; phosphotransferase activity, alcohol group as acceptor [GO:0016773]; carbohydrate metabolic process [GO:0005975]	ATP binding [GO:0005524]; kinase activity [GO:0016301]; phosphotransferase activity, alcohol group as acceptor [GO:0016773]
Integration host factor subunit alpha (IHF-alpha)	1.52254e+07	1.40022e+07	1.41739e+07	1.46124e+07	1.52943e+07	1.40442e+07	1.49033e+07	1.44805e+07	1.24875e+07	1.29749e+07	1.29074e+07	1.2555e+07	9.86109e+06	1.1125e+07	1.0576e+07	1.13872e+07	9.89179e+06	1.05351e+07	1.05542e+07	9.23095e+06		A0A140NB69	tr|A0A140NB69|A0A140NB69_ECOBD	A0A140NB69_ECOBD	unreviewed	ihfA himA ECBD_1933	Escherichia coli (strain B / BL21-DE3)	99			1.45035e+07	472477	1.46806e+07	466697	1.07373e+07	584462	1.0053e+07	544378	1.01221	0.66045	0.740328	0.000129081	0.693146	3.94588e-05		DNA recombination [GO:0006310]; regulation of transcription, DNA-templated [GO:0006355]; regulation of translation [GO:0006417]		DNA binding [GO:0003677]; DNA recombination [GO:0006310]; regulation of transcription, DNA-templated [GO:0006355]; regulation of translation [GO:0006417]	DNA binding [GO:0003677]
Trehalose-6-phosphate synthase (EC 2.4.1.15) (Osmoregulatory trehalose synthesis protein A) (UDP-glucose-glucosephosphate glucosyltransferase)	325441	285694	314322	290512	175808	172683	171692	161583	190687	201836	186004	206519	134286	130850	119227	128086	118042	133177	147563	99869.5		A0A140NB73	tr|A0A140NB73|A0A140NB73_ECOBD	A0A140NB73_ECOBD	unreviewed	ECBD_1744	Escherichia coli (strain B / BL21-DE3)	474	2.4.1.15		303992	16456.9	170442	5335.6	128112	5580.21	124663	17716	0.560678	1.08323e-05	0.421433	2.2104e-06	0.410085	1.36792e-05		trehalose biosynthetic process [GO:0005992]		alpha,alpha-trehalose-phosphate synthase (UDP-forming) activity [GO:0003825]; trehalose biosynthetic process [GO:0005992]	alpha,alpha-trehalose-phosphate synthase (UDP-forming) activity [GO:0003825]
Phosphoenolpyruvate synthase (PEP synthase) (EC 2.7.9.2) (Pyruvate, water dikinase)	4.56041e+07	4.40076e+07	5.01412e+07	5.26779e+07	6.34724e+07	5.87789e+07	6.44657e+07	6.49015e+07	3.86013e+07	3.82109e+07	3.83163e+07	3.8496e+07	1.61984e+07	2.22605e+07	2.0011e+07	2.09067e+07	1.98863e+07	2.08277e+07	1.94046e+07	1.45214e+07		A0A140NB77	tr|A0A140NB77|A0A140NB77_ECOBD	A0A140NB77_ECOBD	unreviewed	ECBD_1944	Escherichia coli (strain B / BL21-DE3)	792	2.7.9.2		4.81077e+07	3.46773e+06	6.29046e+07	2.43766e+06	1.98441e+07	2.25205e+06	1.866e+07	2.4436e+06	1.30758	0.000926356	0.412494	2.19545e-05	0.38788	2.00816e-05		gluconeogenesis [GO:0006094]; pyruvate metabolic process [GO:0006090]		ATP binding [GO:0005524]; metal ion binding [GO:0046872]; pyruvate, water dikinase activity [GO:0008986]; gluconeogenesis [GO:0006094]; pyruvate metabolic process [GO:0006090]	ATP binding [GO:0005524]; metal ion binding [GO:0046872]; pyruvate, water dikinase activity [GO:0008986]
Nicotinate phosphoribosyltransferase (NAPRTase) (EC 6.3.4.21)	2.81007e+06	2.57915e+06	2.35819e+06	2.46002e+06	2.11241e+06	2.20619e+06	2.04254e+06	2.14534e+06	2.31919e+06	2.47934e+06	2.39061e+06	2.40792e+06	2.63674e+06	2.5746e+06	2.44985e+06	2.44548e+06	2.44051e+06	2.42028e+06	2.40955e+06	2.34034e+06		A0A140NB87	tr|A0A140NB87|A0A140NB87_ECOBD	A0A140NB87_ECOBD	unreviewed	pncB ECBD_2664	Escherichia coli (strain B / BL21-DE3)	400	6.3.4.21		2.55186e+06	168347	2.12662e+06	59061.8	2.52667e+06	82016.6	2.40267e+06	37664.3	0.833362	0.00615804	0.990128	0.823503	0.941537	0.184806		NAD biosynthetic process [GO:0009435]; nicotinate nucleotide biosynthetic process [GO:0019357]		nicotinate phosphoribosyltransferase activity [GO:0004516]; nicotinate-nucleotide diphosphorylase (carboxylating) activity [GO:0004514]; NAD biosynthetic process [GO:0009435]; nicotinate nucleotide biosynthetic process [GO:0019357]	nicotinate-nucleotide diphosphorylase (carboxylating) activity [GO:0004514]; nicotinate phosphoribosyltransferase activity [GO:0004516]
Phosphate acyltransferase (EC 2.3.1.274) (Acyl-ACP phosphotransacylase) (Acyl-[acyl-carrier-protein]--phosphate acyltransferase) (Phosphate-acyl-ACP acyltransferase)	69107.2	49404.2	53672.7	58246.9	108753	74501.1	73927.9	72676.4	55953.8	70884.9	62514.2	64324.5	62813.2	56495.4	57557.9	68105.2	61990.2	57185	71161.5	56991.7		A0A140NBA6	tr|A0A140NBA6|A0A140NBA6_ECOBD	A0A140NBA6_ECOBD	unreviewed	plsX ECBD_2511	Escherichia coli (strain B / BL21-DE3)	346	2.3.1.274		57607.7	7338.76	82464.6	15191.9	61242.9	4628.03	61832.1	5746.46	1.43148	0.0433843	1.0631	0.495342	1.07333	0.462322		fatty acid biosynthetic process [GO:0006633]; phospholipid biosynthetic process [GO:0008654]	cytoplasm [GO:0005737]	cytoplasm [GO:0005737]; phosphate:acyl-[acyl carrier protein] acyltransferase activity [GO:0043811]; fatty acid biosynthetic process [GO:0006633]; phospholipid biosynthetic process [GO:0008654]	phosphate:acyl-[acyl carrier protein] acyltransferase activity [GO:0043811]
Formate acetyltransferase (EC 2.3.1.54)	8.02426e+07	7.44536e+07	8.51978e+07	8.4008e+07	7.77244e+07	7.37212e+07	7.51624e+07	7.61056e+07	7.10591e+07	6.99897e+07	7.05089e+07	7.05399e+07	6.1188e+07	5.92294e+07	6.00533e+07	6.0273e+07	6.42191e+07	6.0851e+07	6.26175e+07	6.03321e+07		A0A140NBE7	tr|A0A140NBE7|A0A140NBE7_ECOBD	A0A140NBE7_ECOBD	unreviewed	ECBD_2692	Escherichia coli (strain B / BL21-DE3)	760	2.3.1.54		8.09755e+07	4.18617e+06	7.56784e+07	1.45475e+06	6.01859e+07	697216	6.20049e+07	1.53359e+06	0.934584	0.083857	0.743261	0.000146577	0.765725	0.000319769		carbohydrate metabolic process [GO:0005975]	cytoplasm [GO:0005737]	cytoplasm [GO:0005737]; formate C-acetyltransferase activity [GO:0008861]; carbohydrate metabolic process [GO:0005975]	formate C-acetyltransferase activity [GO:0008861]
Glucans biosynthesis protein G	1.1308e+07	1.29801e+07	1.28271e+07	1.2404e+07	1.11691e+07	1.22565e+07	1.3012e+07	1.29701e+07	1.15061e+07	1.16897e+07	1.16232e+07	1.15726e+07	8.92374e+06	1.16884e+07	1.1309e+07	1.17597e+07	9.7993e+06	1.13024e+07	1.02104e+07	9.55735e+06		A0A140NBF1	tr|A0A140NBF1|A0A140NBF1_ECOBD	A0A140NBF1_ECOBD	unreviewed	mdoG opgG ECBD_2551	Escherichia coli (strain B / BL21-DE3)	511			1.23798e+07	653817	1.23519e+07	745972	1.09202e+07	1.16532e+06	1.02174e+07	668522	0.997748	0.962749	0.882099	0.107356	0.825326	0.00707518		glucan biosynthetic process [GO:0009250]	periplasmic space [GO:0042597]	periplasmic space [GO:0042597]; carbohydrate binding [GO:0030246]; catalytic activity [GO:0003824]; glucan biosynthetic process [GO:0009250]	carbohydrate binding [GO:0030246]; catalytic activity [GO:0003824]
Putative enzyme	497128	375835	375395	462653	430169	417053	374329	436294	360525	386372	384900	361996	367604	289798	285006	337139	341663	318659	304633	306670		A0A140NBG0	tr|A0A140NBG0|A0A140NBG0_ECOBD	A0A140NBG0_ECOBD	unreviewed	ECBD_1834	Escherichia coli (strain B / BL21-DE3)	636			427753	53543.9	414461	24190.8	319887	34265.9	317906	14725.7	0.968928	0.708733	0.747831	0.0259823	0.7432	0.0140375		nucleobase-containing compound metabolic process [GO:0006139]		ATP binding [GO:0005524]; DNA binding [GO:0003677]; helicase activity [GO:0004386]; nucleobase-containing compound metabolic process [GO:0006139]	ATP binding [GO:0005524]; DNA binding [GO:0003677]; helicase activity [GO:0004386]
3-hydroxydecanoyl-[acyl-carrier-protein] dehydratase (EC 4.2.1.59) (3-hydroxyacyl-[acyl-carrier-protein] dehydratase FabA) (Beta-hydroxydecanoyl thioester dehydrase) (Trans-2-decenoyl-[acyl-carrier-protein] isomerase) (EC 5.3.3.14)	1.35963e+07	1.56977e+07	1.43163e+07	1.44347e+07	1.4217e+07	1.59058e+07	1.67867e+07	1.63367e+07	1.42184e+07	1.37975e+07	1.37837e+07	1.42322e+07	1.14333e+07	1.34224e+07	1.27091e+07	1.25042e+07	1.21766e+07	1.255e+07	1.28537e+07	1.17176e+07		A0A140NBN5	tr|A0A140NBN5|A0A140NBN5_ECOBD	A0A140NBN5_ECOBD	unreviewed	fabA ECBD_2641	Escherichia coli (strain B / BL21-DE3)	172	4.2.1.59; 5.3.3.14		1.45112e+07	756399	1.58115e+07	971886	1.25172e+07	712607	1.23245e+07	424567	1.08961	0.117194	0.862588	0.0159359	0.849306	0.00473678		fatty acid biosynthetic process [GO:0006633]	cytoplasm [GO:0005737]	cytoplasm [GO:0005737]; (3R)-hydroxymyristoyl-[acyl-carrier-protein] dehydratase activity [GO:0008659]; 3-hydroxydecanoyl-[acyl-carrier-protein] dehydratase activity [GO:0008693]; 3-hydroxyoctanoyl-[acyl-carrier-protein] dehydratase activity [GO:0047451]; trans-2-decenoyl-acyl-carrier-protein isomerase activity [GO:0034017]; fatty acid biosynthetic process [GO:0006633]	(3R)-hydroxymyristoyl-[acyl-carrier-protein] dehydratase activity [GO:0008659]; 3-hydroxydecanoyl-[acyl-carrier-protein] dehydratase activity [GO:0008693]; 3-hydroxyoctanoyl-[acyl-carrier-protein] dehydratase activity [GO:0047451]; trans-2-decenoyl-acyl-carrier-protein isomerase activity [GO:0034017]
Pectinesterase (EC 3.1.1.11)	289879	218524	193166	195973	282851	219633	214809	198289	212974	232411	208876	236509	182860	202598	170912	206079	200699	191193	206859	189775		A0A140NBY0	tr|A0A140NBY0|A0A140NBY0_ECOBD	A0A140NBY0_ECOBD	unreviewed	ECBD_2910	Escherichia coli (strain B / BL21-DE3)	427	3.1.1.11		224385	39069.3	228896	32140.8	190612	14414.2	197132	7012.84	1.0201	0.882343	0.849487	0.209707	0.878541	0.279275		cell wall modification [GO:0042545]; pectin catabolic process [GO:0045490]		aspartyl esterase activity [GO:0045330]; pectinesterase activity [GO:0030599]; cell wall modification [GO:0042545]; pectin catabolic process [GO:0045490]	aspartyl esterase activity [GO:0045330]; pectinesterase activity [GO:0030599]
Beta-galactosidase (EC 3.2.1.23)	354554	143352	155659	257400	499349	403090	183261	329289	196348	200600	195618	201330	124158	98970.6	66356.2	76419.4	179388	108180	125919	101299		A0A140NC03	tr|A0A140NC03|A0A140NC03_ECOBD	A0A140NC03_ECOBD	unreviewed	ECBD_2907	Escherichia coli (strain B / BL21-DE3)	149	3.2.1.23		227741	85554.9	353747	115432	91476	22259.7	128696	30614.1	1.55328	0.179573	0.401666	0.0370366	0.565099	0.107962		carbohydrate metabolic process [GO:0005975]		beta-galactosidase activity [GO:0004565]; carbohydrate metabolic process [GO:0005975]	beta-galactosidase activity [GO:0004565]
N-acetylglucosamine-6-phosphate deacetylase (EC 3.5.1.25)	3.19008e+06	2.94776e+06	2.95773e+06	2.97449e+06	2.59394e+06	2.55589e+06	2.74774e+06	2.8113e+06	2.60542e+06	2.78316e+06	2.62982e+06	2.75876e+06	2.45389e+06	2.46247e+06	2.4881e+06	2.59022e+06	2.46289e+06	2.51975e+06	2.42297e+06	2.39936e+06		A0A140NC46	tr|A0A140NC46|A0A140NC46_ECOBD	A0A140NC46_ECOBD	unreviewed	ECBD_2985	Escherichia coli (strain B / BL21-DE3)	382	3.5.1.25		3.01752e+06	100085	2.67722e+06	105603	2.49867e+06	54335.9	2.45124e+06	45609.1	0.887226	0.00671815	0.828055	0.000219519	0.812338	0.000110874		carbohydrate metabolic process [GO:0005975]; N-acetylglucosamine metabolic process [GO:0006044]		metal ion binding [GO:0046872]; N-acetylgalactosamine-6-phosphate deacetylase activity [GO:0047419]; N-acetylglucosamine-6-phosphate deacetylase activity [GO:0008448]; carbohydrate metabolic process [GO:0005975]; N-acetylglucosamine metabolic process [GO:0006044]	metal ion binding [GO:0046872]; N-acetylgalactosamine-6-phosphate deacetylase activity [GO:0047419]; N-acetylglucosamine-6-phosphate deacetylase activity [GO:0008448]
Inosine/xanthosine triphosphatase (ITPase/XTPase) (EC 3.6.1.-) (Non-canonical purine NTP phosphatase) (Non-standard purine NTP phosphatase) (Nucleoside-triphosphate phosphatase) (NTPase)	862176	889688	869919	848191	783422	813039	853298	837407	741923	762644	765253	739314	676714	658628	630784	613763	620472	679265	638385	604037		A0A140NC47	tr|A0A140NC47|A0A140NC47_ECOBD	A0A140NC47_ECOBD	unreviewed	ECBD_3626	Escherichia coli (strain B / BL21-DE3)	173	3.6.1.-		867493	14994.6	821791	26388.1	644972	24337.8	635539	28015.6	0.947317	0.0402226	0.74349	1.03184e-05	0.732616	1.50001e-05		nucleotide metabolic process [GO:0009117]		metal ion binding [GO:0046872]; nucleoside-triphosphatase activity [GO:0017111]; nucleotide binding [GO:0000166]; nucleotide metabolic process [GO:0009117]	metal ion binding [GO:0046872]; nucleoside-triphosphatase activity [GO:0017111]; nucleotide binding [GO:0000166]
Purine nucleoside phosphorylase DeoD-type (PNP) (EC 2.4.2.1)	4.63258e+07	4.41162e+07	4.30246e+07	4.27985e+07	4.09384e+07	3.84987e+07	4.12838e+07	4.15033e+07	4.45114e+07	4.41362e+07	4.43566e+07	4.4291e+07	4.81645e+07	4.49898e+07	4.78179e+07	4.88198e+07	4.23923e+07	4.15374e+07	4.53322e+07	4.4754e+07		A0A140NC56	tr|A0A140NC56|A0A140NC56_ECOBD	A0A140NC56_ECOBD	unreviewed	deoD ECBD_3636	Escherichia coli (strain B / BL21-DE3)	239	2.4.2.1		4.40662e+07	1.39645e+06	4.05561e+07	1.20477e+06	4.7448e+07	1.46415e+06	4.3504e+07	1.58176e+06	0.920343	0.0164796	1.07674	0.0275157	0.98724	0.660649		purine nucleoside metabolic process [GO:0042278]		purine-nucleoside phosphorylase activity [GO:0004731]; purine nucleoside metabolic process [GO:0042278]	purine-nucleoside phosphorylase activity [GO:0004731]
Phosphoglucomutase, alpha-D-glucose phosphate-specific	1.49606e+07	1.75465e+07	1.75781e+07	1.78902e+07	1.84229e+07	1.9828e+07	2.04746e+07	2.07796e+07	1.60242e+07	1.62729e+07	1.61708e+07	1.61264e+07	1.16666e+07	1.53966e+07	1.49413e+07	1.4743e+07	1.24465e+07	1.35728e+07	1.37034e+07	1.28114e+07		A0A140NC67	tr|A0A140NC67|A0A140NC67_ECOBD	A0A140NC67_ECOBD	unreviewed	ECBD_2973	Escherichia coli (strain B / BL21-DE3)	546			1.69938e+07	1.18154e+06	1.98763e+07	906739	1.41869e+07	1.47427e+06	1.31335e+07	522861	1.16962	0.0153793	0.834824	0.0421457	0.77284	0.00206463		carbohydrate metabolic process [GO:0005975]		magnesium ion binding [GO:0000287]; phosphoglucomutase activity [GO:0004614]; carbohydrate metabolic process [GO:0005975]	magnesium ion binding [GO:0000287]; phosphoglucomutase activity [GO:0004614]
Glycerol-3-phosphate acyltransferase (GPAT) (EC 2.3.1.15)	2.09385e+06	2.01189e+06	2.04349e+06	2.18747e+06	1.90584e+06	1.84559e+06	1.92021e+06	1.80458e+06	1.82714e+06	1.81716e+06	1.81093e+06	1.83338e+06	1.52068e+06	1.68786e+06	1.5502e+06	1.62062e+06	1.5226e+06	1.63377e+06	1.66488e+06	1.58716e+06		A0A140NCC1	tr|A0A140NCC1|A0A140NCC1_ECOBD	A0A140NCC1_ECOBD	unreviewed	plsB ECBD_3992	Escherichia coli (strain B / BL21-DE3)	807	2.3.1.15		2.08418e+06	66416.5	1.86905e+06	46576.2	1.59484e+06	64826.4	1.6021e+06	53591.1	0.896784	0.00371855	0.765213	9.69568e-05	0.768698	6.5593e-05		CDP-diacylglycerol biosynthetic process [GO:0016024]	plasma membrane [GO:0005886]	plasma membrane [GO:0005886]; glycerol-3-phosphate O-acyltransferase activity [GO:0004366]; sn-1-glycerol-3-phosphate C16:0-DCA-CoA acyl transferase activity [GO:0102420]; CDP-diacylglycerol biosynthetic process [GO:0016024]	glycerol-3-phosphate O-acyltransferase activity [GO:0004366]; sn-1-glycerol-3-phosphate C16:0-DCA-CoA acyl transferase activity [GO:0102420]
Alpha amylase catalytic region	768601	628501	511187	610426	500900	446593	488698	425452	524101	555702	517447	562356	517009	473198	569087	610467	484868	599461	475671	472161		A0A140NCC4	tr|A0A140NCC4|A0A140NCC4_ECOBD	A0A140NCC4_ECOBD	unreviewed	ECBD_3258	Escherichia coli (strain B / BL21-DE3)	605			629679	91803.8	465411	30629.3	542440	51911.1	508040	52985.3	0.739124	0.0259507	0.861455	0.201912	0.806825	0.0940231		carbohydrate metabolic process [GO:0005975]	cytoplasm [GO:0005737]	cytoplasm [GO:0005737]; alpha-1,4-glucosidase activity [GO:0004558]; carbohydrate metabolic process [GO:0005975]	alpha-1,4-glucosidase activity [GO:0004558]
Cardiolipin synthase A (CL synthase) (EC 2.7.8.-)	157044	210961	210154	181642	182588	242732	190810	233193	202632	219631	209260	213003	194580	251808	201797	227473	191253	245462	235803	206853		A0A140NCD5	tr|A0A140NCD5|A0A140NCD5_ECOBD	A0A140NCD5_ECOBD	unreviewed	clsA ECBD_2373	Escherichia coli (strain B / BL21-DE3)	486	2.7.8.-		189950	22368.9	212331	26015.7	218914	22585.4	219843	21778.4	1.11782	0.301694	1.15248	0.165598	1.15737	0.148307		cardiolipin biosynthetic process [GO:0032049]	integral component of membrane [GO:0016021]; plasma membrane [GO:0005886]	integral component of membrane [GO:0016021]; plasma membrane [GO:0005886]; cardiolipin synthase activity [GO:0008808]; cardiolipin biosynthetic process [GO:0032049]	cardiolipin synthase activity [GO:0008808]
Methylated-DNA--protein-cysteine methyltransferase (EC 2.1.1.63) (6-O-methylguanine-DNA methyltransferase) (MGMT) (O-6-methylguanine-DNA-alkyltransferase)	154732	121253	142860	162419	260632	210178	243284	198098	167774	175883	144023	199633	100646	141285	117715	127449	122122	158808	190813	104380		A0A140NCE6	tr|A0A140NCE6|A0A140NCE6_ECOBD	A0A140NCE6_ECOBD	unreviewed	ECBD_2282	Escherichia coli (strain B / BL21-DE3)	171	2.1.1.63		145316	15542.5	228048	25050.6	121774	14796.5	144031	33388	1.56932	0.00282089	0.837993	0.106146	0.991156	0.953767		DNA dealkylation involved in DNA repair [GO:0006307]	cytoplasm [GO:0005737]	cytoplasm [GO:0005737]; methylated-DNA-[protein]-cysteine S-methyltransferase activity [GO:0003908]; DNA dealkylation involved in DNA repair [GO:0006307]	methylated-DNA-[protein]-cysteine S-methyltransferase activity [GO:0003908]
4-diphosphocytidyl-2-C-methyl-D-erythritol kinase (CMK) (EC 2.7.1.148) (4-(cytidine-5'-diphospho)-2-C-methyl-D-erythritol kinase)	682540	710360	627904	727795	800860	706109	798962	757890	713058	745389	682908	775538	620413	828742	647079	737571	577471	740778	718486	543855		A0A140NCG9	tr|A0A140NCG9|A0A140NCG9_ECOBD	A0A140NCG9_ECOBD	unreviewed	ispE ECBD_2413	Escherichia coli (strain B / BL21-DE3)	283	2.7.1.148		687149	37822.2	765955	38582.6	708451	81907.1	645147	85679.6	1.11469	0.0449008	1.031	0.696766	0.938875	0.466802		isopentenyl diphosphate biosynthetic process, methylerythritol 4-phosphate pathway [GO:0019288]; terpenoid biosynthetic process [GO:0016114]		4-(cytidine 5'-diphospho)-2-C-methyl-D-erythritol kinase activity [GO:0050515]; ATP binding [GO:0005524]; isopentenyl diphosphate biosynthetic process, methylerythritol 4-phosphate pathway [GO:0019288]; terpenoid biosynthetic process [GO:0016114]	4-(cytidine 5'-diphospho)-2-C-methyl-D-erythritol kinase activity [GO:0050515]; ATP binding [GO:0005524]
Dihydroxyacetone kinase, L subunit	516855	635338	622260	694866	490059	586019	597616	567396	597553	600417	610445	587524	629490	702513	665469	691357	524667	640393	583943	570950		A0A140NCI1	tr|A0A140NCI1|A0A140NCI1_ECOBD	A0A140NCI1_ECOBD	unreviewed	ECBD_2423	Escherichia coli (strain B / BL21-DE3)	210			617329	64139.7	560272	41946.5	672207	28086	579988	41250.7	0.907574	0.244694	1.0889	0.223458	0.939511	0.428901		glycerol metabolic process [GO:0006071]		glycerone kinase activity [GO:0004371]; glycerol metabolic process [GO:0006071]	glycerone kinase activity [GO:0004371]
N5-carboxyaminoimidazole ribonucleotide synthase (N5-CAIR synthase) (EC 6.3.4.18) (5-(carboxyamino)imidazole ribonucleotide synthetase)	305433	292831	222669	312270	254220	266934	308694	258281	287766	290825	284093	294498	281293	312149	260857	322816	228978	298699	252066	206592		A0A140NCI4	tr|A0A140NCI4|A0A140NCI4_ECOBD	A0A140NCI4_ECOBD	unreviewed	purK ECBD_3136	Escherichia coli (strain B / BL21-DE3)	355	6.3.4.18		283301	35693.8	272032	21658.8	294279	24593.6	246584	34115.1	0.960224	0.656654	1.03875	0.676261	0.870396	0.245183		'de novo' IMP biosynthetic process [GO:0006189]		5-(carboxyamino)imidazole ribonucleotide synthase activity [GO:0034028]; ATP binding [GO:0005524]; metal ion binding [GO:0046872]; phosphoribosylaminoimidazole carboxylase activity [GO:0004638]; 'de novo' IMP biosynthetic process [GO:0006189]	5-(carboxyamino)imidazole ribonucleotide synthase activity [GO:0034028]; ATP binding [GO:0005524]; metal ion binding [GO:0046872]; phosphoribosylaminoimidazole carboxylase activity [GO:0004638]
5-oxoprolinase subunit A (5-OPase subunit A) (EC 3.5.2.9) (5-oxoprolinase (ATP-hydrolyzing) subunit A)	138729	136377	148379	159259	159729	147555	172637	153201	136138	140875	140217	136796	122955	136876	119166	132533	112586	116367	115164	104482		A0A140NCI7	tr|A0A140NCI7|A0A140NCI7_ECOBD	A0A140NCI7_ECOBD	unreviewed	pxpA ECBD_2948	Escherichia coli (strain B / BL21-DE3)	244	3.5.2.9		145686	9035.16	158281	9341.34	127883	7119.77	112150	4633.1	1.08645	0.144251	0.877795	0.0365022	0.769804	0.00123678		carbohydrate metabolic process [GO:0005975]		5-oxoprolinase (ATP-hydrolyzing) activity [GO:0017168]; ATP binding [GO:0005524]; carbohydrate metabolic process [GO:0005975]	5-oxoprolinase (ATP-hydrolyzing) activity [GO:0017168]; ATP binding [GO:0005524]
Periplasmic trehalase (EC 3.2.1.28) (Alpha,alpha-trehalase) (Alpha,alpha-trehalose glucohydrolase)	138032	104081	128690	177258	98214.2	66813.5	85252.3	74053.6	95201.8	91521.5	92592.8	94130.5	59901.3	85632.6	73811.8	67298	67515.4	69035	75489.2	68287.1		A0A140NCL5	tr|A0A140NCL5|A0A140NCL5_ECOBD	A0A140NCL5_ECOBD	unreviewed	treA ECBD_2425	Escherichia coli (strain B / BL21-DE3)	565	3.2.1.28		137015	26336.6	81083.4	11873.2	71660.9	9449.31	70081.7	3167.95	0.591784	0.0153549	0.523014	0.00675992	0.511488	0.00471677		cellular hyperosmotic response [GO:0071474]; trehalose catabolic process [GO:0005993]	periplasmic space [GO:0042597]	periplasmic space [GO:0042597]; alpha,alpha-trehalase activity [GO:0004555]; cellular hyperosmotic response [GO:0071474]; trehalose catabolic process [GO:0005993]	alpha,alpha-trehalase activity [GO:0004555]
Pseudouridine synthase (EC 5.4.99.-)	5.08659e+06	4.88791e+06	4.38177e+06	4.3517e+06	7.36387e+06	7.17535e+06	6.58559e+06	6.7511e+06	5.90522e+06	6.21009e+06	5.917e+06	6.19831e+06	6.49288e+06	6.31205e+06	6.48229e+06	6.25895e+06	6.4876e+06	6.13197e+06	6.39828e+06	6.21355e+06		A0A140NCL7	tr|A0A140NCL7|A0A140NCL7_ECOBD	A0A140NCL7_ECOBD	unreviewed	ECBD_2353	Escherichia coli (strain B / BL21-DE3)	291	5.4.99.-		4.67699e+06	318286	6.96898e+06	313443	6.38654e+06	102841	6.30785e+06	141698	1.49006	0.000113053	1.36552	0.000115546	1.3487	0.000188905		pseudouridine synthesis [GO:0001522]		pseudouridine synthase activity [GO:0009982]; RNA binding [GO:0003723]; pseudouridine synthesis [GO:0001522]	pseudouridine synthase activity [GO:0009982]; RNA binding [GO:0003723]
Fatty acid metabolism regulator protein	698039	782264	718917	740186	868270	849121	821961	809662	651850	709656	676630	684876	463834	644161	587941	624489	585534	678334	634461	577546		A0A140NCM4	tr|A0A140NCM4|A0A140NCM4_ECOBD	A0A140NCM4_ECOBD	unreviewed	fadR ECBD_2435	Escherichia coli (strain B / BL21-DE3)	239			734851	31166.6	837254	22902.3	580106	70095.2	618969	40614.2	1.13935	0.00374719	0.78942	0.0129213	0.842305	0.00779629		fatty acid metabolic process [GO:0006631]; regulation of fatty acid metabolic process [GO:0019217]	cytoplasm [GO:0005737]	cytoplasm [GO:0005737]; DNA binding [GO:0003677]; DNA-binding transcription factor activity [GO:0003700]; fatty-acyl-CoA binding [GO:0000062]; fatty acid metabolic process [GO:0006631]; regulation of fatty acid metabolic process [GO:0019217]	DNA binding [GO:0003677]; DNA-binding transcription factor activity [GO:0003700]; fatty-acyl-CoA binding [GO:0000062]
3'(2'),5'-bisphosphate nucleotidase CysQ (EC 3.1.3.7) (3'(2'),5-bisphosphonucleoside 3'(2')-phosphohydrolase) (3'-phosphoadenosine 5'-phosphate phosphatase) (PAP phosphatase)	1.81228e+06	1.98673e+06	1.87212e+06	2.00575e+06	1.23695e+06	1.41515e+06	1.53406e+06	1.44646e+06	1.53507e+06	1.5997e+06	1.54936e+06	1.58541e+06	1.15015e+06	1.45959e+06	1.51317e+06	1.53256e+06	1.23413e+06	1.40655e+06	1.38374e+06	1.28426e+06		A0A140NCM6	tr|A0A140NCM6|A0A140NCM6_ECOBD	A0A140NCM6_ECOBD	unreviewed	cysQ ECBD_3815	Escherichia coli (strain B / BL21-DE3)	246	3.1.3.7		1.91922e+06	80154.6	1.40815e+06	108028	1.41387e+06	154584	1.32717e+06	70711.6	0.733712	0.000590972	0.736689	0.00238814	0.691517	7.33345e-05		phosphatidylinositol phosphorylation [GO:0046854]; sulfur compound metabolic process [GO:0006790]	plasma membrane [GO:0005886]	plasma membrane [GO:0005886]; 3'(2'),5'-bisphosphate nucleotidase activity [GO:0008441]; magnesium ion binding [GO:0000287]; phosphatidylinositol phosphorylation [GO:0046854]; sulfur compound metabolic process [GO:0006790]	3'(2'),5'-bisphosphate nucleotidase activity [GO:0008441]; magnesium ion binding [GO:0000287]
5'-Nucleotidase domain protein	3.19464e+06	2.76788e+06	2.96031e+06	3.25176e+06	3.82448e+06	3.76251e+06	3.92329e+06	4.08859e+06	3.02517e+06	3.17159e+06	3.08628e+06	3.11048e+06	3.19278e+06	2.54481e+06	2.59798e+06	2.51622e+06	2.71264e+06	2.33456e+06	2.37481e+06	2.36052e+06		A0A140NCM7	tr|A0A140NCM7|A0A140NCM7_ECOBD	A0A140NCM7_ECOBD	unreviewed	ECBD_3176	Escherichia coli (strain B / BL21-DE3)	550			3.04365e+06	193069	3.89972e+06	123201	2.71295e+06	278579	2.44563e+06	154830	1.28126	0.000644828	0.891347	0.141997	0.80352	0.0057794		nucleotide catabolic process [GO:0009166]		hydrolase activity, acting on ester bonds [GO:0016788]; metal ion binding [GO:0046872]; nucleotide binding [GO:0000166]; nucleotide catabolic process [GO:0009166]	hydrolase activity, acting on ester bonds [GO:0016788]; metal ion binding [GO:0046872]; nucleotide binding [GO:0000166]
Thymidine kinase (EC 2.7.1.21)	713252	741418	717271	715068	796327	786910	827690	863528	694100	706552	689959	710693	581359	603195	573246	552882	626638	647886	685638	708342		A0A140NCQ5	tr|A0A140NCQ5|A0A140NCQ5_ECOBD	A0A140NCQ5_ECOBD	unreviewed	tdk ECBD_2384	Escherichia coli (strain B / BL21-DE3)	205	2.7.1.21		721752	11443	818614	30006	577670	18021.9	667126	31823.4	1.1342	0.00196821	0.800372	2.36268e-05	0.924314	0.0312554		DNA biosynthetic process [GO:0071897]	cytoplasm [GO:0005737]	cytoplasm [GO:0005737]; ATP binding [GO:0005524]; thymidine kinase activity [GO:0004797]; zinc ion binding [GO:0008270]; DNA biosynthetic process [GO:0071897]	ATP binding [GO:0005524]; thymidine kinase activity [GO:0004797]; zinc ion binding [GO:0008270]
Adenylosuccinate lyase (ASL) (EC 4.3.2.2) (Adenylosuccinase)	9.75823e+06	1.01563e+07	8.67672e+06	8.98564e+06	9.16424e+06	9.27659e+06	9.9315e+06	9.88851e+06	9.23806e+06	9.32635e+06	9.30276e+06	9.26165e+06	8.48805e+06	9.38155e+06	8.9907e+06	9.28242e+06	8.68974e+06	9.16424e+06	8.68247e+06	8.13489e+06		A0A140NCQ6	tr|A0A140NCQ6|A0A140NCQ6_ECOBD	A0A140NCQ6_ECOBD	unreviewed	ECBD_2468	Escherichia coli (strain B / BL21-DE3)	456	4.3.2.2		9.39421e+06	590539	9.56521e+06	347406	9.03568e+06	347282	8.66783e+06	364398	1.0182	0.680642	0.961835	0.399633	0.922678	0.119763		'de novo' AMP biosynthetic process [GO:0044208]; 'de novo' IMP biosynthetic process [GO:0006189]		(S)-2-(5-amino-1-(5-phospho-D-ribosyl)imidazole-4-carboxamido)succinate AMP-lyase (fumarate-forming) activity [GO:0070626]; N6-(1,2-dicarboxyethyl)AMP AMP-lyase (fumarate-forming) activity [GO:0004018]; 'de novo' AMP biosynthetic process [GO:0044208]; 'de novo' IMP biosynthetic process [GO:0006189]	(S)-2-(5-amino-1-(5-phospho-D-ribosyl)imidazole-4-carboxamido)succinate AMP-lyase (fumarate-forming) activity [GO:0070626]; N6-(1,2-dicarboxyethyl)AMP AMP-lyase (fumarate-forming) activity [GO:0004018]
Ribose-phosphate pyrophosphokinase (RPPK) (EC 2.7.6.1) (5-phospho-D-ribosyl alpha-1-diphosphate) (Phosphoribosyl diphosphate synthase) (Phosphoribosyl pyrophosphate synthase) (P-Rib-PP synthase) (PRPP synthase) (PRPPase)	2.82709e+07	2.25515e+07	2.25992e+07	2.26841e+07	2.53282e+07	2.31935e+07	2.39417e+07	2.35768e+07	2.02351e+07	2.1032e+07	2.00672e+07	2.11999e+07	1.90296e+07	1.67583e+07	1.63673e+07	1.67483e+07	1.79845e+07	1.59554e+07	1.83885e+07	1.63077e+07		A0A140NCS9	tr|A0A140NCS9|A0A140NCS9_ECOBD	A0A140NCS9_ECOBD	unreviewed	prs ECBD_2414	Escherichia coli (strain B / BL21-DE3)	337	2.7.6.1		2.40264e+07	2.45101e+06	2.40101e+07	805699	1.72259e+07	1.05323e+06	1.7159e+07	1.04483e+06	0.99932	0.991599	0.716956	0.00449351	0.714174	0.00426355		5-phosphoribose 1-diphosphate biosynthetic process [GO:0006015]; nucleoside metabolic process [GO:0009116]; nucleotide biosynthetic process [GO:0009165]; ribonucleoside monophosphate biosynthetic process [GO:0009156]	cytoplasm [GO:0005737]	cytoplasm [GO:0005737]; ATP binding [GO:0005524]; kinase activity [GO:0016301]; magnesium ion binding [GO:0000287]; ribose phosphate diphosphokinase activity [GO:0004749]; 5-phosphoribose 1-diphosphate biosynthetic process [GO:0006015]; nucleoside metabolic process [GO:0009116]; nucleotide biosynthetic process [GO:0009165]; ribonucleoside monophosphate biosynthetic process [GO:0009156]	ATP binding [GO:0005524]; kinase activity [GO:0016301]; magnesium ion binding [GO:0000287]; ribose phosphate diphosphokinase activity [GO:0004749]
Dihydroxyacetone kinase, phosphotransfer subunit	2.49103e+06	2.0834e+06	1.98225e+06	2.09116e+06	2.3891e+06	2.37608e+06	1.95517e+06	2.17226e+06	2.24844e+06	2.31797e+06	2.26356e+06	2.30285e+06	2.52347e+06	2.32374e+06	2.25863e+06	2.50213e+06	2.09986e+06	2.00641e+06	2.49662e+06	2.36462e+06		A0A140NCT8	tr|A0A140NCT8|A0A140NCT8_ECOBD	A0A140NCT8_ECOBD	unreviewed	ECBD_2424	Escherichia coli (strain B / BL21-DE3)	472			2.16196e+06	194788	2.22315e+06	177008	2.40199e+06	113426	2.24188e+06	197213	1.02831	0.701115	1.11102	0.114672	1.03697	0.63529		glycerol catabolic process [GO:0019563]; phosphoenolpyruvate-dependent sugar phosphotransferase system [GO:0009401]	integral component of membrane [GO:0016021]	integral component of membrane [GO:0016021]; phosphoenolpyruvate-glycerone phosphotransferase activity [GO:0047324]; glycerol catabolic process [GO:0019563]; phosphoenolpyruvate-dependent sugar phosphotransferase system [GO:0009401]	phosphoenolpyruvate-glycerone phosphotransferase activity [GO:0047324]
Acyl-[acyl-carrier-protein]--UDP-N-acetylglucosamine O-acyltransferase (UDP-N-acetylglucosamine acyltransferase) (EC 2.3.1.129)	5.32546e+06	4.75911e+06	5.48317e+06	5.75987e+06	6.09766e+06	6.09287e+06	5.75432e+06	6.41867e+06	5.11256e+06	5.07191e+06	5.15153e+06	5.03294e+06	4.30043e+06	4.12495e+06	4.48432e+06	4.58174e+06	4.40689e+06	4.11896e+06	4.19952e+06	4.10443e+06		A0A140NCU2	tr|A0A140NCU2|A0A140NCU2_ECOBD	A0A140NCU2_ECOBD	unreviewed	lpxA ECBD_3438	Escherichia coli (strain B / BL21-DE3)	262	2.3.1.129		5.3319e+06	365435	6.09088e+06	234933	4.37286e+06	175187	4.20745e+06	120708	1.14235	0.023219	0.820131	0.00636507	0.789109	0.00230924		lipid A biosynthetic process [GO:0009245]	cytoplasm [GO:0005737]	cytoplasm [GO:0005737]; acyl-[acyl-carrier-protein]-UDP-N-acetylglucosamine O-acyltransferase activity [GO:0008780]; lipid A biosynthetic process [GO:0009245]	acyl-[acyl-carrier-protein]-UDP-N-acetylglucosamine O-acyltransferase activity [GO:0008780]
Uridylate kinase (UK) (EC 2.7.4.22) (Uridine monophosphate kinase) (UMP kinase) (UMPK)	3.96619e+06	3.66818e+06	4.01912e+06	3.90528e+06	3.13133e+06	3.46885e+06	3.4184e+06	3.25586e+06	3.16882e+06	3.11504e+06	3.12938e+06	3.15448e+06	3.03482e+06	2.78689e+06	2.86894e+06	2.82767e+06	2.66725e+06	2.63238e+06	2.81816e+06	2.96722e+06		A0A140NCV1	tr|A0A140NCV1|A0A140NCV1_ECOBD	A0A140NCV1_ECOBD	unreviewed	pyrH ECBD_3448	Escherichia coli (strain B / BL21-DE3)	241	2.7.4.22		3.88969e+06	134082	3.31861e+06	133737	2.87958e+06	94206.9	2.77125e+06	132953	0.853181	0.0019702	0.740311	3.98276e-05	0.712461	5.00457e-05		'de novo' CTP biosynthetic process [GO:0044210]	cytoplasm [GO:0005737]	cytoplasm [GO:0005737]; ATP binding [GO:0005524]; UMP kinase activity [GO:0033862]; 'de novo' CTP biosynthetic process [GO:0044210]	ATP binding [GO:0005524]; UMP kinase activity [GO:0033862]
Orotidine 5'-phosphate decarboxylase (EC 4.1.1.23) (OMP decarboxylase) (OMPDCase) (OMPdecase)	3.05052e+06	3.09531e+06	2.65096e+06	3.44187e+06	2.74463e+06	2.42699e+06	3.14908e+06	2.56537e+06	2.95938e+06	2.96992e+06	2.93783e+06	2.99147e+06	2.52231e+06	3.20348e+06	3.39269e+06	3.21329e+06	2.54609e+06	3.48935e+06	2.50794e+06	2.67355e+06		A0A140NCW6	tr|A0A140NCW6|A0A140NCW6_ECOBD	A0A140NCW6_ECOBD	unreviewed	pyrF ECBD_2338	Escherichia coli (strain B / BL21-DE3)	265	4.1.1.23		3.05967e+06	280391	2.72152e+06	271329	3.08294e+06	332331	2.80423e+06	400277	0.889482	0.18401	1.00761	0.929143	0.916516	0.400207		'de novo' pyrimidine nucleobase biosynthetic process [GO:0006207]; 'de novo' UMP biosynthetic process [GO:0044205]		orotidine-5'-phosphate decarboxylase activity [GO:0004590]; 'de novo' pyrimidine nucleobase biosynthetic process [GO:0006207]; 'de novo' UMP biosynthetic process [GO:0044205]	orotidine-5'-phosphate decarboxylase activity [GO:0004590]
S-adenosylmethionine decarboxylase proenzyme (AdoMetDC) (SAMDC) (EC 4.1.1.50) [Cleaved into: S-adenosylmethionine decarboxylase beta chain; S-adenosylmethionine decarboxylase alpha chain]	1.03387e+06	1.00234e+06	910098	938156	1.71597e+06	1.46507e+06	1.46637e+06	1.49718e+06	1.122e+06	1.16216e+06	1.09373e+06	1.19042e+06	995550	1.05879e+06	1.0077e+06	996144	1.06567e+06	1.02666e+06	1.05737e+06	925572		A0A140NCZ8	tr|A0A140NCZ8|A0A140NCZ8_ECOBD	A0A140NCZ8_ECOBD	unreviewed	speD ECBD_3499	Escherichia coli (strain B / BL21-DE3)	264	4.1.1.50		971115	49300.2	1.53615e+06	104615	1.01455e+06	26000	1.01882e+06	55762.6	1.58184	0.000148779	1.04472	0.225808	1.04912	0.309458		S-adenosylmethioninamine biosynthetic process [GO:0006557]; spermidine biosynthetic process [GO:0008295]		adenosylmethionine decarboxylase activity [GO:0004014]; S-adenosylmethioninamine biosynthetic process [GO:0006557]; spermidine biosynthetic process [GO:0008295]	adenosylmethionine decarboxylase activity [GO:0004014]
Adenylate cyclase (EC 4.6.1.1)	401441	445480	406782	441746	447365	425858	451687	390262	364275	365406	352727	376954	221809	271115	286827	241096	328159	300556	307328	338657		A0A140ND08	tr|A0A140ND08|A0A140ND08_ECOBD	A0A140ND08_ECOBD	unreviewed	ECBD_4236	Escherichia coli (strain B / BL21-DE3)	848	4.6.1.1		423862	19884.4	428793	24301.6	255212	25334.8	318675	15380.9	1.01163	0.794751	0.60211	0.000100768	0.751837	0.000350554		cAMP biosynthetic process [GO:0006171]	cytoplasm [GO:0005737]	cytoplasm [GO:0005737]; adenylate cyclase activity [GO:0004016]; cAMP biosynthetic process [GO:0006171]	adenylate cyclase activity [GO:0004016]
TDP-N-acetylfucosamine:lipid II N-acetylfucosaminyltransferase (EC 2.4.1.325) (4-alpha-L-fucosyltransferase) (TDP-Fuc4NAc:lipid II Fuc4NAc transferase) (Fuc4NAc transferase)	591168	522789	487733	546192	676168	591667	599764	601526	601950	623082	566655	658377	509354	604908	596184	591553	551175	650818	661261	614856		A0A140ND16	tr|A0A140ND16|A0A140ND16_ECOBD	A0A140ND16_ECOBD	unreviewed	wecF rffT ECBD_4246	Escherichia coli (strain B / BL21-DE3)	359	2.4.1.325		536971	37576	617281	34201.1	575500	38489	619528	43054.2	1.14956	0.0338392	1.07175	0.261047	1.15375	0.046386		enterobacterial common antigen biosynthetic process [GO:0009246]	plasma membrane [GO:0005886]	plasma membrane [GO:0005886]; 4-acetamido-4,6-dideoxy-D-galactose transferase activity [GO:0102031]; fucosyltransferase activity [GO:0008417]; enterobacterial common antigen biosynthetic process [GO:0009246]	4-acetamido-4,6-dideoxy-D-galactose transferase activity [GO:0102031]; fucosyltransferase activity [GO:0008417]
3-oxoacyl-(Acyl-carrier-protein) reductase	1.79104e+07	1.77085e+07	1.70728e+07	1.72323e+07	2.38814e+07	2.21833e+07	1.72689e+07	1.66579e+07	1.65252e+07	1.62535e+07	1.65373e+07	1.62414e+07	1.06065e+07	1.20105e+07	1.13495e+07	1.06649e+07	1.57175e+07	1.53057e+07	1.71557e+07	1.64778e+07		A0A140ND23	tr|A0A140ND23|A0A140ND23_ECOBD	A0A140ND23_ECOBD	unreviewed	ECBD_2508	Escherichia coli (strain B / BL21-DE3)	244			1.7481e+07	340830	1.99979e+07	3.10084e+06	1.11578e+07	572447	1.61642e+07	710293	1.14398	0.211768	0.638284	3.22875e-06	0.92467	0.0275107		fatty acid biosynthetic process [GO:0006633]		3-oxoacyl-[acyl-carrier-protein] reductase (NADPH) activity [GO:0004316]; NAD binding [GO:0051287]; fatty acid biosynthetic process [GO:0006633]	3-oxoacyl-[acyl-carrier-protein] reductase (NADPH) activity [GO:0004316]; NAD binding [GO:0051287]
Dihydroorotase (DHOase) (EC 3.5.2.3)	2.16878e+06	1.8445e+06	1.64207e+06	1.86454e+06	1.76059e+06	1.71488e+06	1.62899e+06	1.7007e+06	1.68235e+06	1.73557e+06	1.7151e+06	1.70282e+06	1.64595e+06	1.55686e+06	1.65539e+06	1.55268e+06	1.49831e+06	1.50697e+06	1.55213e+06	1.47088e+06		A0A140ND46	tr|A0A140ND46|A0A140ND46_ECOBD	A0A140ND46_ECOBD	unreviewed	pyrC ECBD_2538	Escherichia coli (strain B / BL21-DE3)	348	3.5.2.3		1.87997e+06	188085	1.70129e+06	47245.3	1.60272e+06	48087.6	1.50707e+06	29226	0.904953	0.161619	0.852522	0.0482197	0.801646	0.0146167		'de novo' UMP biosynthetic process [GO:0044205]; pyrimidine nucleobase biosynthetic process [GO:0019856]		dihydroorotase activity [GO:0004151]; zinc ion binding [GO:0008270]; 'de novo' UMP biosynthetic process [GO:0044205]; pyrimidine nucleobase biosynthetic process [GO:0019856]	dihydroorotase activity [GO:0004151]; zinc ion binding [GO:0008270]
Pseudouridine synthase (EC 5.4.99.-)	240107	190657	153730	175543	230351	193889	225184	229814	198199	227142	228580	196761	212849	199816	181461	186481	250562	216041	208662	190840		A0A140ND67	tr|A0A140ND67|A0A140ND67_ECOBD	A0A140ND67_ECOBD	unreviewed	ECBD_3559	Escherichia coli (strain B / BL21-DE3)	219	5.4.99.-		190009	31763.4	219810	15099.5	195152	12222.6	216526	21681.3	1.15684	0.192577	1.02707	0.802288	1.13956	0.277435		pseudouridine synthesis [GO:0001522]		pseudouridine synthase activity [GO:0009982]; RNA binding [GO:0003723]; pseudouridine synthesis [GO:0001522]	pseudouridine synthase activity [GO:0009982]; RNA binding [GO:0003723]
3-deoxy-manno-octulosonate cytidylyltransferase (EC 2.7.7.38) (CMP-2-keto-3-deoxyoctulosonic acid synthase) (CKS) (CMP-KDO synthase)	4.11533e+06	3.92682e+06	3.87242e+06	4.03025e+06	4.27622e+06	4.4106e+06	4.32746e+06	4.62094e+06	4.10799e+06	4.26203e+06	4.10718e+06	4.26284e+06	3.83314e+06	4.2039e+06	4.22054e+06	4.20382e+06	3.85529e+06	3.8443e+06	4.18771e+06	3.72925e+06		A0A140ND77	tr|A0A140ND77|A0A140ND77_ECOBD	A0A140ND77_ECOBD	unreviewed	kdsB ECBD_2677	Escherichia coli (strain B / BL21-DE3)	248	2.7.7.38		3.9862e+06	93657.1	4.40881e+06	131532	4.11535e+06	163074	3.90414e+06	171002	1.10602	0.00396185	1.0324	0.279186	0.979413	0.493449		CMP-keto-3-deoxy-D-manno-octulosonic acid biosynthetic process [GO:0033468]; lipopolysaccharide biosynthetic process [GO:0009103]	cytoplasm [GO:0005737]	cytoplasm [GO:0005737]; 3-deoxy-manno-octulosonate cytidylyltransferase activity [GO:0008690]; CMP-keto-3-deoxy-D-manno-octulosonic acid biosynthetic process [GO:0033468]; lipopolysaccharide biosynthetic process [GO:0009103]	3-deoxy-manno-octulosonate cytidylyltransferase activity [GO:0008690]
Acyl-CoA thioesterase II	423821	448751	418348	431344	425555	430556	463006	428597	379905	401401	394809	386497	300490	374187	353691	367785	310291	342830	368900	305590		A0A140ND79	tr|A0A140ND79|A0A140ND79_ECOBD	A0A140ND79_ECOBD	unreviewed	ECBD_3203	Escherichia coli (strain B / BL21-DE3)	286			430566	11468.1	436928	15161.2	349038	28993.1	331903	25727.4	1.01478	0.583214	0.810649	0.00397913	0.770852	0.000909959		acyl-CoA metabolic process [GO:0006637]		acyl-CoA hydrolase activity [GO:0047617]; acyl-CoA metabolic process [GO:0006637]	acyl-CoA hydrolase activity [GO:0047617]
Thymidylate kinase (EC 2.7.4.9) (dTMP kinase)	1.53294e+06	1.59265e+06	1.80424e+06	1.41226e+06	1.97151e+06	2.02613e+06	2.10358e+06	2.14484e+06	1.5865e+06	1.60293e+06	1.62459e+06	1.56485e+06	1.21661e+06	1.60319e+06	1.30118e+06	1.5312e+06	1.25385e+06	1.66593e+06	1.39244e+06	1.20349e+06		A0A140NDD0	tr|A0A140NDD0|A0A140NDD0_ECOBD	A0A140NDD0_ECOBD	unreviewed	tmk ECBD_2503	Escherichia coli (strain B / BL21-DE3)	213	2.7.4.9		1.58552e+06	142016	2.06152e+06	67204.6	1.41304e+06	159070	1.37893e+06	179564	1.30021	0.00192463	0.891215	0.210763	0.869698	0.169073		dTDP biosynthetic process [GO:0006233]; dTTP biosynthetic process [GO:0006235]		ATP binding [GO:0005524]; thymidylate kinase activity [GO:0004798]; dTDP biosynthetic process [GO:0006233]; dTTP biosynthetic process [GO:0006235]	ATP binding [GO:0005524]; thymidylate kinase activity [GO:0004798]
1-deoxy-D-xylulose 5-phosphate reductoisomerase (DXP reductoisomerase) (EC 1.1.1.267) (1-deoxyxylulose-5-phosphate reductoisomerase) (2-C-methyl-D-erythritol 4-phosphate synthase)	1.90631e+06	1.92028e+06	1.81527e+06	1.71588e+06	2.09992e+06	1.81765e+06	1.95968e+06	1.83714e+06	1.74296e+06	1.80621e+06	1.79512e+06	1.75405e+06	1.57292e+06	1.65231e+06	1.72937e+06	1.64634e+06	1.77847e+06	1.52778e+06	1.60421e+06	1.80762e+06		A0A140NDD6	tr|A0A140NDD6|A0A140NDD6_ECOBD	A0A140NDD6_ECOBD	unreviewed	dxr ECBD_3446	Escherichia coli (strain B / BL21-DE3)	398	1.1.1.267		1.83943e+06	81942.9	1.9286e+06	112908	1.65023e+06	55360.7	1.67952e+06	117150	1.04847	0.310696	0.897141	0.0161278	0.913063	0.100804		isopentenyl diphosphate biosynthetic process, methylerythritol 4-phosphate pathway [GO:0019288]; terpenoid biosynthetic process [GO:0016114]		1-deoxy-D-xylulose-5-phosphate reductoisomerase activity [GO:0030604]; isomerase activity [GO:0016853]; metal ion binding [GO:0046872]; NADPH binding [GO:0070402]; isopentenyl diphosphate biosynthetic process, methylerythritol 4-phosphate pathway [GO:0019288]; terpenoid biosynthetic process [GO:0016114]	1-deoxy-D-xylulose-5-phosphate reductoisomerase activity [GO:0030604]; isomerase activity [GO:0016853]; metal ion binding [GO:0046872]; NADPH binding [GO:0070402]
Acetyl-coenzyme A carboxylase carboxyl transferase subunit alpha (ACCase subunit alpha) (Acetyl-CoA carboxylase carboxyltransferase subunit alpha) (EC 2.1.3.15)	2.31387e+07	1.85714e+07	1.89332e+07	2.03275e+07	2.67141e+07	2.3955e+07	2.31266e+07	2.33904e+07	2.06164e+07	2.13807e+07	2.08326e+07	2.11644e+07	2.21852e+07	1.99037e+07	1.96403e+07	2.00487e+07	2.01624e+07	2.00161e+07	1.92306e+07	1.81212e+07		A0A140NDE6	tr|A0A140NDE6|A0A140NDE6_ECOBD	A0A140NDE6_ECOBD	unreviewed	accA ECBD_3434	Escherichia coli (strain B / BL21-DE3)	319	2.1.3.15		2.02427e+07	1.79595e+06	2.42965e+07	1.42752e+06	2.04445e+07	1.0156e+06	1.93826e+07	809875	1.20026	0.0222095	1.00997	0.871051	0.957509	0.478164		fatty acid biosynthetic process [GO:0006633]; malonyl-CoA biosynthetic process [GO:2001295]	acetyl-CoA carboxylase complex [GO:0009317]	acetyl-CoA carboxylase complex [GO:0009317]; acetyl-CoA carboxylase activity [GO:0003989]; ATP binding [GO:0005524]; carboxyl- or carbamoyltransferase activity [GO:0016743]; fatty acid biosynthetic process [GO:0006633]; malonyl-CoA biosynthetic process [GO:2001295]	acetyl-CoA carboxylase activity [GO:0003989]; ATP binding [GO:0005524]; carboxyl- or carbamoyltransferase activity [GO:0016743]
Fructose-1,6-bisphosphatase	1.91605e+06	1.945e+06	1.83957e+06	1.93261e+06	1.58367e+06	1.64895e+06	1.53192e+06	1.63234e+06	1.58382e+06	1.59741e+06	1.5924e+06	1.58883e+06	1.13349e+06	1.32934e+06	1.26274e+06	1.30576e+06	1.347e+06	1.46456e+06	1.4196e+06	1.28385e+06		A0A140NDH7	tr|A0A140NDH7|A0A140NDH7_ECOBD	A0A140NDH7_ECOBD	unreviewed	ECBD_4099	Escherichia coli (strain B / BL21-DE3)	379			1.90831e+06	40993.3	1.59922e+06	45663.9	1.25783e+06	75655.3	1.37875e+06	69002.1	0.838032	0.000125431	0.659136	1.22395e-05	0.7225	2.69305e-05		gluconeogenesis [GO:0006094]; glycerol metabolic process [GO:0006071]		fructose 1,6-bisphosphate 1-phosphatase activity [GO:0042132]; metal ion binding [GO:0046872]; gluconeogenesis [GO:0006094]; glycerol metabolic process [GO:0006071]	fructose 1,6-bisphosphate 1-phosphatase activity [GO:0042132]; metal ion binding [GO:0046872]
Beta-galactosidase (Beta-gal) (EC 3.2.1.23) (Lactase)	1.77259e+08	1.73893e+08	2.02128e+08	2.1442e+08	8.00961e+07	7.69717e+07	9.16549e+07	8.84393e+07	1.01215e+08	9.90268e+07	1.01256e+08	9.89865e+07	4.27457e+07	5.68726e+07	4.89499e+07	5.20121e+07	4.36738e+07	5.08994e+07	5.4705e+07	3.82988e+07		A0A140NDI2	tr|A0A140NDI2|A0A140NDI2_ECOBD	A0A140NDI2_ECOBD	unreviewed	lacZ ECBD_3313	Escherichia coli (strain B / BL21-DE3)	1024	3.2.1.23		1.91925e+08	1.69588e+07	8.42905e+07	5.97086e+06	5.01451e+07	5.12164e+06	4.68943e+07	6.35024e+06	0.439185	4.70868e-05	0.261274	8.77549e-06	0.244336	8.73946e-06		carbohydrate metabolic process [GO:0005975]	beta-galactosidase complex [GO:0009341]	beta-galactosidase complex [GO:0009341]; beta-galactosidase activity [GO:0004565]; carbohydrate binding [GO:0030246]; magnesium ion binding [GO:0000287]; carbohydrate metabolic process [GO:0005975]	beta-galactosidase activity [GO:0004565]; carbohydrate binding [GO:0030246]; magnesium ion binding [GO:0000287]
Dephospho-CoA kinase (EC 2.7.1.24) (Dephosphocoenzyme A kinase)	30939.4	23387.3	27184.5	28467.3	25578.1	24143.4	26551.6	26662.8	25573.8	26774.3	24527	27821.1	30336.9	21517	24576	20888.9	26393.2	31215.4	25972	19428.3		A0A140NDM0	tr|A0A140NDM0|A0A140NDM0_ECOBD	A0A140NDM0_ECOBD	unreviewed	coaE ECBD_3515	Escherichia coli (strain B / BL21-DE3)	206	2.7.1.24		27494.6	2728.49	25734	1010.64	24329.7	3738.24	25752.2	4192.16	0.935964	0.334974	0.884889	0.281015	0.936628	0.568367		coenzyme A biosynthetic process [GO:0015937]	cytoplasm [GO:0005737]	cytoplasm [GO:0005737]; ATP binding [GO:0005524]; dephospho-CoA kinase activity [GO:0004140]; coenzyme A biosynthetic process [GO:0015937]	ATP binding [GO:0005524]; dephospho-CoA kinase activity [GO:0004140]
Xanthine phosphoribosyltransferase (EC 2.4.2.22) (Xanthine-guanine phosphoribosyltransferase) (XGPRT)	2.68615e+06	2.22218e+06	2.07743e+06	2.36445e+06	2.43755e+06	1.93986e+06	2.0822e+06	2.00222e+06	2.31641e+06	2.29958e+06	2.24281e+06	2.37318e+06	2.91094e+06	2.11748e+06	2.22238e+06	2.33101e+06	2.29988e+06	2.16345e+06	2.14319e+06	1.91676e+06		A0A140NDQ1	tr|A0A140NDQ1|A0A140NDQ1_ECOBD	A0A140NDQ1_ECOBD	unreviewed	gpt ECBD_3383	Escherichia coli (strain B / BL21-DE3)	152	2.4.2.22		2.33755e+06	225401	2.11546e+06	192683	2.39545e+06	307045	2.13082e+06	137498	0.904987	0.242185	1.02477	0.801136	0.911561	0.223857		purine ribonucleoside salvage [GO:0006166]; XMP salvage [GO:0032265]	plasma membrane [GO:0005886]	plasma membrane [GO:0005886]; magnesium ion binding [GO:0000287]; xanthine phosphoribosyltransferase activity [GO:0000310]; purine ribonucleoside salvage [GO:0006166]; XMP salvage [GO:0032265]	magnesium ion binding [GO:0000287]; xanthine phosphoribosyltransferase activity [GO:0000310]
[truncated: 1,392 more rows]
[truncated: 4 more columns]

## Sheet: Non-normalized TMT-data
												Count Data											POOL1	CF11	BL22	S112	S721	POOL2	CF21	BL11	S122	S712			S722	S111	BL21	CF12	POOL3	S711	S121	BL12	CF22	POOL4
[truncated: 2,022 more rows]

## Sheet: GO Specific Grouping
Ribosome	Ribosome Processing	tRNA Ligases	tRNA Processing	Translation Factor	Translation Regulation	Transcription	Chaperone	Post-Translational Modification	Degradation	Amino Acids Metabolism	Cell Division	Central Metabolism	Homeostasis	Regulation	Secondary Metabolism	Other	Unknown
[truncated: 39 more rows]

[truncated: 2 more sheets: General Category Grouping, Manual GO Assignments]
