# Supplementary material for: Holistic engineering of cell-free systems through proteome-reprogramming synthetic circuits
Source: Nat Commun. 2020 Jun 19;11:3138. doi: 10.1038/s41467-020-16900-7 (PMC7305103; doi:10.1038/s41467-020-16900-7)
Supplement: Supplementary file 6 — Source Data File [file 41467_2020_16900_MOESM6_ESM.xlsx]

## Sheet: Fig. 1B
Figure 1B: BL-7SWCE exhibits a higher yield than conventional cell lysates in batch CFPS reactions.
		50x dilution
	Replicate	BL-7SWCE	BL-PWCE	BL-EWCE	S30			Replicate	BL-7SWCE	BL-PWCE	BL-EWCE	S30
	1	18166	7966	7920	8439	Fluorescence (a.u)		1	1588.73	690.152	686.1	731.821	deGFP(ug/mL)
		17070	7768	7442	8232	Fluorescence (a.u)			1492.17	672.709	643.99	713.585	deGFP(ug/mL)
		17477	8196	8203	8350	Fluorescence (a.u)			1528.03	710.414	711.031	723.981	deGFP(ug/mL)
		16934	7712	8136	8030	Fluorescence (a.u)			1480.19	667.776	705.128	695.79	deGFP(ug/mL)
	2	17256	4341	8568	7186	Fluorescence (a.u)		2	1508.56	370.806	743.185	621.438	deGFP(ug/mL)
		17133	4226	8275	6942	Fluorescence (a.u)			1497.72	360.675	717.373	599.942	deGFP(ug/mL)
		17419	4310	8775	7327	Fluorescence (a.u)			1522.92	368.075	761.421	633.859	deGFP(ug/mL)
		17237	4095	8203	7154	Fluorescence (a.u)			1506.88	349.135	711.031	618.618	deGFP(ug/mL)
	3	17668	4653	8396	7598	Fluorescence (a.u)		3	1544.85	398.292	728.033	657.733	deGFP(ug/mL)
		16571	4491	8203	7420	Fluorescence (a.u)			1448.21	384.02	711.031	642.052	deGFP(ug/mL)
		17609	4622	8321	8047	Fluorescence (a.u)			1539.66	395.561	721.426	697.288	deGFP(ug/mL)
		16758	4465	7848	7351	Fluorescence (a.u)			1464.69	381.73	679.757	635.973	deGFP(ug/mL)
	Rep 1 Avg	17411.8	7910.5	7925.25	8262.75	Fluorescence (a.u)		Rep 1 Avg	1.52228	0.685263	0.686562	0.716294	deGFP(mg/mL)
	Rep 2 Avg	17261.2	4243	8455.25	7152.25	Fluorescence (a.u)		Rep 2 Avg	1.50902	0.362173	0.733253	0.618464	deGFP(mg/mL)
	Rep 3 Avg	17151.5	4557.75	8192	7604	Fluorescence (a.u)		Rep 3 Avg	1.49935	0.389901	0.710062	0.658261	deGFP(mg/mL)
	Overall Avg	17274.8	5570.42	8190.83	7673	Fluorescence (a.u)		Overall Avg	1.51022	0.479112	0.709959	0.66434	deGFP(mg/mL)
	Overall STD	433.234	1738.88	344.399	518.636	Fluorescence (a.u)		Overall STD	0.0381659	0.153188	0.0303399	0.0456895	deGFP(mg/mL)

## Sheet: Fig. 1C
Figure 1C: BL-7SWCE exhibit ~2-fold more deGFP expression than the controls in semi-continuous exchange reactions.
		150x dilution
	Replicate	BL-7SWCE	BL-PWCE	BL-EWCE			Replicate	BL-7SWCE	BL-PWCE	BL-EWCE
	1	19997	10941	11662	Fluorescence (a.u)		1	5296.41	3074.15	2881.91	deGFP(ug/mL)
		18870	10937	11097	Fluorescence (a.u)			4995.93	2923.51	2880.85	deGFP(ug/mL)
		19867	11008	11641	Fluorescence (a.u)			5261.75	3068.55	2899.78	deGFP(ug/mL)
		18862	10568	11088	Fluorescence (a.u)			4993.8	2921.11	2782.47	deGFP(ug/mL)
	2	16236	6380	8158	Fluorescence (a.u)		2	4293.66	2139.92	1665.87	deGFP(ug/mL)
		15429	6374	7786	Fluorescence (a.u)			4078.5	2040.73	1664.27	deGFP(ug/mL)
		16184	6361	8145	Fluorescence (a.u)			4279.79	2136.45	1660.8	deGFP(ug/mL)
		15317	6142	7800	Fluorescence (a.u)			4048.64	2044.47	1602.41	deGFP(ug/mL)
	3	19777	10324	10857	Fluorescence (a.u)		3	5237.75	2859.52	2717.41	deGFP(ug/mL)
		18763	10302	10357	Fluorescence (a.u)			4967.4	2726.21	2711.55	deGFP(ug/mL)
		19874	10274	10826	Fluorescence (a.u)			5263.62	2851.25	2704.08	deGFP(ug/mL)
		18857	9959	10372	Fluorescence (a.u)			4992.47	2730.21	2620.1	deGFP(ug/mL)
	Rep 1 Avg	19399	10863.5	11372	Fluorescence (a.u)		Rep 1 Avg	5.13697	2.99683	2.86125	deGFP(mg/mL)
	Rep 2 Avg	15791.5	6314.25	7972.25	Fluorescence (a.u)		Rep 2 Avg	4.17515	2.09039	1.64834	deGFP(mg/mL)
	Rep 3 Avg	19317.8	10214.8	10603	Fluorescence (a.u)		Rep 3 Avg	5.11531	2.7918	2.68828	deGFP(mg/mL)
	Overall Avg	18169.4	9130.83	9982.42	Fluorescence (a.u)		Overall Avg	4.80914	2.62634	2.39929	deGFP(mg/mL)
	Overall STD	1829.89	2103.86	1540.27	Fluorescence (a.u)		Overall STD	0.487883	0.410665	0.560927	deGFP(mg/mL)

## Sheet: Fig. 1D
Figure 1D: Time series showing the expression dynamics of BL-7SWCE compared to controls under semi-continuous agitation.
	Time (s)	0	618.6	1237.1	1855.7	2474.3	3092.8	3711.4	4330	4948.6	5567.2	6185.7	6804.3	7422.9	8041.4	8660	9278.6	9897.2	10515.7	11134.3	11752.9	12371.5	12990	13608.6	14227.1	14845.7	15464.3	16082.8	16701.5	17320.1	17938.6	18557.2	19175.8	19794.4	20412.9	21031.5	21650.1	22268.7
	Replicate
BL-7SWCE	1	9	16	155	560	1137	1778	2420	3016	3560	4032	4478	4862	5194	5503	5790	6051	6282	6485	6665	6828	6966	7080	7190	7299	7371	7451	7547	7603	7675	7726	7770	7812	7841	7860	7897	7911	7923	Fluorescence (a.u)
	2	9	15	131	521	1094	1754	2408	3026	3596	4110	4569	4989	5329	5690	5994	6281	6515	6750	6963	7155	7297	7434	7544	7644	7735	7834	7904	7994	8032	8091	8140	8203	8243	8264	8295	8323	8353	Fluorescence (a.u)
	3	9	14	129	510	1071	1715	2352	2959	3504	3982	4429	4829	5181	5502	5805	6061	6302	6513	6713	6874	7023	7142	7253	7355	7444	7518	7577	7648	7708	7750	7808	7839	7867	7894	7922	7961	7987	Fluorescence (a.u)
	4	9	13	114	457	983	1593	2199	2782	3313	3794	4242	4629	4975	5290	5571	5854	6084	6298	6502	6658	6812	6923	7028	7118	7197	7269	7336	7399	7439	7482	7528	7564	7594	7621	7643	7660	7667	Fluorescence (a.u)
	Replicate
BL-PWCE	1	10	11	36	74	116	160	202	248	296	348	405	468	535	607	682	761	843	928	1017	1103	1195	1283	1363	1443	1514	1580	1635	1684	1722	1754	1780	1805	1823	1835	1845	1850	1862	Fluorescence (a.u)
	2	9	11	33	73	119	171	228	291	361	439	528	621	722	828	942	1056	1174	1295	1413	1526	1634	1730	1823	1901	1978	2037	2085	2135	2168	2196	2217	2240	2257	2263	2268	2271	2286	Fluorescence (a.u)
	3	10	11	29	63	101	142	185	232	282	335	395	463	536	613	695	784	880	979	1083	1184	1292	1395	1494	1588	1676	1757	1829	1889	1945	1996	2033	2073	2099	2128	2142	2167	2179	Fluorescence (a.u)
	4	9	11	33	70	109	149	188	229	271	316	362	411	460	514	565	619	672	723	781	833	889	941	995	1043	1094	1141	1180	1211	1242	1265	1283	1300	1309	1315	1327	1329	1333	Fluorescence (a.u)
	Replicate
BL-EWCE	1	9	11	44	118	204	290	370	448	520	591	654	718	774	831	879	925	965	1007	1039	1063	1092	1109	1126	1143	1157	1166	1177	1183	1190	1194	1194	1202	1210	1208	1207	1208	1215	Fluorescence (a.u)
	2	9	10	45	125	222	317	409	496	578	653	727	790	857	915	969	1019	1065	1102	1141	1169	1197	1220	1238	1256	1271	1279	1290	1298	1310	1311	1315	1322	1323	1324	1327	1330	1334	Fluorescence (a.u)
	3	10	11	52	147	254	358	450	534	614	685	752	819	875	928	976	1025	1061	1100	1136	1160	1183	1203	1221	1235	1248	1253	1262	1272	1276	1283	1290	1283	1294	1294	1294	1297	1296	Fluorescence (a.u)
	4	8	10	43	121	216	314	411	511	608	705	802	897	982	1065	1147	1224	1295	1365	1430	1479	1531	1582	1627	1667	1701	1738	1767	1797	1823	1849	1875	1895	1913	1936	1954	1976	1990	Fluorescence (a.u)
		Time (h)	0	0.171833	0.343639	0.515472	0.687306	0.859111	1.03094	1.20278	1.37461	1.54644	1.71825	1.89008	2.06192	2.23372	2.40556	2.57739	2.74922	2.92103	3.09286	3.26469	3.43653	3.60833	3.78017	3.95197	4.12381	4.29564	4.46744	4.63931	4.81114	4.98294	5.15478	5.32661	5.49844	5.67025	5.84208	6.01392
	Mean values	BL-7SWCE	9	14.5	132.25	512	1071.25	1710	2344.75	2945.75	3493.25	3979.5	4429.5	4827.25	5169.75	5496.25	5790	6061.75	6295.75	6511.5	6710.75	6878.75	7024.5	7144.75	7253.75	7354	7436.75	7518	7591	7661	7713.5	7762.25	7811.5	7854.5	7886.25	7909.75	7939.25	7963.75	Fluorescence (a.u)
		BL-PWCE	9.5	11	32.75	70	111.25	155.5	200.75	250	302.5	359.5	422.5	490.75	563.25	640.5	721	805	892.25	981.25	1073.5	1161.5	1252.5	1337.25	1418.75	1493.75	1565.5	1628.75	1682.25	1729.75	1769.25	1802.75	1828.25	1854.5	1872	1885.25	1895.5	1904.25	Fluorescence (a.u)
		BL-EWCE	9	10.5	46	127.75	224	319.75	410	497.25	580	658.5	733.75	806	872	934.75	992.75	1048.25	1096.5	1143.5	1186.5	1217.75	1250.75	1278.5	1303	1325.25	1344.25	1359	1374	1387.5	1399.75	1409.25	1418.5	1425.5	1435	1440.5	1445.5	1452.75	Fluorescence (a.u)
	Upper B	BL-7SWCE	9	16.5694	159.433	580.096	1175.25	1841.77	2507.59	3127.02	3695.2	4194.96	4650.39	5066.22	5403.88	5758.27	6067.33	6341.46	6578.19	6808.76	7016.72	7209.39	7348.86	7487.35	7599.13	7703.75	7796.15	7895.46	7967.07	8056.97	8104.29	8163.61	8214.92	8276.47	8315.47	8335.46	8369.77	8401.87
		BL-PWCE	10.4255	11	37.3541	77.9612	124.099	175.881	232.199	295.808	367.13	447.029	539.024	635.941	742.233	853.633	975.081	1097.62	1226.53	1360.55	1491.6	1619.3	1744.43	1858.76	1967.63	2064.61	2156.16	2230.94	2294.9	2357.97	2403.8	2446.29	2477.84	2513	2538.8	2558.58	2566.23	2582.69
		BL-EWCE	10.3088	11.4255	52.544	148.829	258.23	364.982	462.369	555.538	648.908	738.386	832.549	924.698	1009.08	1090.07	1172.15	1249.9	1321.19	1390.63	1457.38	1507.33	1559.39	1612.14	1658.14	1698.83	1733.57	1771.35	1800.98	1832.17	1859.24	1885.94	1913.44	1933.58	1951.55	1975.84	1994.93	2017.98
	Lower B	BL-7SWCE	9	12.4306	105.067	443.904	967.248	1578.23	2181.91	2764.48	3291.3	3764.04	4208.61	4588.28	4935.62	5234.23	5512.67	5782.04	6013.31	6214.24	6404.78	6548.11	6700.14	6802.15	6908.37	7004.25	7077.35	7140.54	7214.93	7265.03	7322.71	7360.89	7408.08	7432.53	7457.03	7484.04	7508.73	7525.63
		BL-PWCE	8.57453	11	28.1459	62.0388	98.4013	135.119	169.301	204.192	237.87	271.971	305.976	345.559	384.267	427.367	466.919	512.38	557.967	601.952	655.399	703.697	760.572	815.739	869.867	922.889	974.844	1026.56	1069.6	1101.53	1134.7	1159.21	1178.66	1196	1205.2	1211.92	1224.77	1225.81
		BL-EWCE	7.69119	9.57453	39.456	106.671	189.77	274.518	357.631	438.962	511.092	578.614	634.951	687.302	734.925	779.435	813.351	846.603	871.806	896.366	915.623	928.165	942.109	944.863	947.864	951.668	954.934	946.647	947.022	942.832	940.263	932.563	923.555	917.419	918.449	905.159	896.074	887.519
	CI	BL-7SWCE	0	2.06941	27.1834	68.0957	104.002	131.774	162.837	181.27	201.953	215.463	220.892	238.973	234.132	262.018	277.334	279.71	282.437	297.259	305.971	330.643	324.359	342.596	345.377	349.75	359.397	377.457	376.07	395.972	390.789	401.359	403.422	421.965	429.22	425.707	430.521	438.123
		BL-PWCE	0.925467	0	4.60414	7.96117	12.8487	20.3813	31.4488	45.8083	64.6304	87.5288	116.524	145.191	178.983	213.133	254.081	292.62	334.283	379.298	418.101	457.803	491.928	521.511	548.883	570.861	590.656	602.189	612.65	628.216	634.545	643.544	649.592	658.496	666.801	673.326	670.731	678.436
		BL-EWCE	1.30881	0.925467	6.54404	21.0785	34.2298	45.232	52.3687	58.2879	68.9084	79.8855	98.7987	118.698	137.075	155.315	179.399	201.647	224.694	247.134	270.877	289.585	308.641	333.637	355.136	373.582	389.316	412.353	426.978	444.668	459.487	476.687	494.945	508.081	516.551	535.341	549.426	565.231
	STDV	BL-7SWCE	0	1.29099	16.9583	42.4814	64.8813	82.2071	101.585	113.085	125.988	134.416	137.803	149.082	146.062	163.459	173.014	174.496	176.198	185.445	190.879	206.271	202.35	213.728	215.463	218.191	224.209	235.475	234.61	247.026	243.793	250.387	251.674	263.242	267.768	265.577	268.579	273.322
		BL-PWCE	0.57735	0	2.87228	4.96655	8.01561	12.7148	19.6193	28.5774	40.3196	54.6046	72.6934	90.5773	111.658	132.962	158.508	182.55	208.542	236.624	260.831	285.599	306.888	325.343	342.419	356.13	368.479	375.674	382.2	391.911	395.86	401.473	405.247	410.801	415.982	420.053	418.434	423.241
		BL-EWCE	0.816497	0.57735	4.08248	13.1498	21.3542	28.2179	32.6701	36.3628	42.9884	49.8364	61.6354	74.0495	85.5141	96.893	111.918	125.797	140.175	154.174	168.986	180.657	192.545	208.139	221.551	233.058	242.874	257.246	266.369	277.405	286.65	297.38	308.77	316.965	322.249	333.972	342.758	352.618

## Sheet: Fig. 2B
Figure 2B: Expression yield of BL-EWCE increases proportionally with the supplementation of purified translation machinery.
		50x dilution
	Replicate	0	2	5	10	13	18	ug of purified translation machinery added		Replicate	0	2	5	10	13	18	ug of purified translation machinery added
	1	6401.5	6291.5	6390.5	8472	7679.5	9474.5	Fluorescence (a.u)		1	0.552412	0.542721	0.551443	0.734817	0.665	0.823134	deGFP(mg/mL)
	2	6113	6154	6702	9033	10565.5	11088	Fluorescence (a.u)		2	0.526996	0.530608	0.578885	0.784239	0.919248	0.965279	deGFP(mg/mL)
	3	4447	5865.5	5534.5	9015	7505	11008	Fluorescence (a.u)		3	0.380226	0.505191	0.476031	0.782654	0.649627	0.958231	deGFP(mg/mL)
	4	5400.5	6010.5	6623.5	5853	8196.5	9748.5	Fluorescence (a.u)		4	0.464226	0.517966	0.571969	0.50409	0.710546	0.847273	deGFP(mg/mL)
	Average	5590.5	6080.38	6312.62	8093.25	8486.62	10329.8	Fluorescence (a.u)		Average	0.480965	0.524121	0.544582	0.70145	0.736105	0.898479	deGFP(mg/mL)
	STD	870.712	183.529	535.35	1516.02	1416.68	837.51	Fluorescence (a.u)		STD	0.0767073	0.0161684	0.0471628	0.133557	0.124805	0.0737823	deGFP(mg/mL)

## Sheet: Fig. 2C
Figure 2C: Expression yield of BL-CFPWCE increases proportionally with the supplementation of purified translation machinery.
		30x dilution
	Replicate	0	2	4	8	12	17	ug of purified translation machinery added		Replicate	0	2	4	8	12	17	ug of purified translation machinery added
	1	8506	10228.2	15844.2	19355.5	20414	21044	Fluorescence (a.u)		1	0.442687	0.533723	0.830575	1.01617	1.07212	1.10542	deGFP(mg/mL)
	2	6824.5	6297.25	16949.2	18009.2	19229.8	12113.8	Fluorescence (a.u)		2	0.353806	0.325936	0.888983	0.945013	1.00953	0.633387	deGFP(mg/mL)
	3	11408.2	14553.2	11751.2	18331.2	17466.8	8534.5	Fluorescence (a.u)		3	0.596095	0.762335	0.614226	0.962033	0.916337	0.444194	deGFP(mg/mL)
	4	9474.25	17817.8	8925	15095.5	14514.8	17655.2	Fluorescence (a.u)		4	0.493867	0.934891	0.464835	0.790997	0.7603	0.926301	deGFP(mg/mL)
	Average	9053.25	12224.1	13367.4	17697.9	17906.3	14836.9	Fluorescence (a.u)		Average	0.471614	0.639221	0.699655	0.928554	0.939572	0.777327	deGFP(mg/mL)
	STD	1725.98	4507.04	3335.01	1688.35	2324.52	5021.56	Fluorescence (a.u)		STD	0.10117	0.265741	0.196149	0.0965934	0.135575	0.295261	deGFP(mg/mL)

## Sheet: Fig. 3A
Figure 3A: deGFP expression levels of all extracts used in mass spectrometry analysis
			Dilution Factor
	Replicates		30	50	30	50			Replicates
	Experiments	Independent dilutions	BL-E	BL-CFP	BL-1S	BL-7S			Experiments	Independent dilutions	BL-E	BL-CFP	BL-1S	BL-7S
	1	1	11180	4356	9545	18031	Fluorescence (a.u)		1	1	0.583974	0.372127	0.497553	1.57683	deGFP(mg/mL)
			10856	4184	9250	17354	Fluorescence (a.u)				0.566849	0.356975	0.48196	1.51719	deGFP(mg/mL)
			11096	4306	9488	17868	Fluorescence (a.u)				0.579534	0.367723	0.49454	1.56247	deGFP(mg/mL)
			10596	4100	8963	16964	Fluorescence (a.u)				0.553106	0.349575	0.46679	1.48283	deGFP(mg/mL)
		2	9686	6501	9043	13789	Fluorescence (a.u)			2	0.505006	0.561092	0.471018	1.20313	deGFP(mg/mL)
			9450	6393	8803	13543	Fluorescence (a.u)				0.492531	0.551578	0.458333	1.18146	deGFP(mg/mL)
			9437	6453	8850	13639	Fluorescence (a.u)				0.491844	0.556864	0.460817	1.18992	deGFP(mg/mL)
			9133	6215	8483	13159	Fluorescence (a.u)				0.475776	0.535897	0.441418	1.14763	deGFP(mg/mL)
		3	9216	8203	9593	14769	Fluorescence (a.u)			3	0.480163	0.711031	0.50009	1.28947	deGFP(mg/mL)
			8766	7771	9582	14115	Fluorescence (a.u)				0.456377	0.672973	0.499509	1.23185	deGFP(mg/mL)
			9165	8201	9604	14835	Fluorescence (a.u)				0.477467	0.710854	0.500671	1.29528	deGFP(mg/mL)
			8884	7867	9002	14321	Fluorescence (a.u)				0.462614	0.681431	0.468851	1.25	deGFP(mg/mL)
	2	1	6363	6304	6645	15762	Fluorescence (a.u)		2	1	0.329361	0.543737	0.344267	1.37694	deGFP(mg/mL)
			6072	6071	6444	15330	Fluorescence (a.u)				0.31398	0.523211	0.333642	1.33889	deGFP(mg/mL)
			6186	6240	6501	15678	Fluorescence (a.u)				0.320005	0.538099	0.336655	1.36954	deGFP(mg/mL)
			5890	5897	6216	14890	Fluorescence (a.u)				0.30436	0.507883	0.321591	1.30012	deGFP(mg/mL)
		2	6714	6741	6784	15421	Fluorescence (a.u)			2	0.347914	0.582235	0.351614	1.3469	deGFP(mg/mL)
			6566	6651	6627	15076	Fluorescence (a.u)				0.340091	0.574306	0.343315	1.31651	deGFP(mg/mL)
			6669	6676	6684	15209	Fluorescence (a.u)				0.345535	0.576509	0.346328	1.32823	deGFP(mg/mL)
			6331	6408	6391	14714	Fluorescence (a.u)				0.32767	0.552899	0.330841	1.28462	deGFP(mg/mL)
		3	5846	6742	6481	14778	Fluorescence (a.u)			3	0.302034	0.582323	0.335598	1.29026	deGFP(mg/mL)
			5495	6106	6204	14050	Fluorescence (a.u)				0.283481	0.526294	0.320957	1.22612	deGFP(mg/mL)
			5825	6626	6615	14480	Fluorescence (a.u)				0.300924	0.572104	0.342681	1.26401	deGFP(mg/mL)
			5569	6385	6315	13933	Fluorescence (a.u)				0.287392	0.550873	0.326824	1.21582	deGFP(mg/mL)
	Replicates		Averages						Replicates		Averages
	Experiments	Independent dilutions	BL-E	BL-CFP	BL-1S	BL-7S			Experiments	Independent dilutions	BL-E	BL-CFP	BL-1S	BL-7S
	1	1	10932	4236.5	9311.5	17554.2	Fluorescence (a.u)		1	1	0.570866	0.3616	0.485211	1.53483	deGFP(mg/mL)
		2	9426.5	6390.5	8794.75	13532.5	Fluorescence (a.u)			2	0.491289	0.551358	0.457897	1.18054	deGFP(mg/mL)
		3	9007.75	8010.5	9445.25	14510	Fluorescence (a.u)			3	0.469155	0.694072	0.49228	1.26665	deGFP(mg/mL)
	2	1	6127.75	6128	6451.5	15415	Fluorescence (a.u)		2	1	0.316926	0.528233	0.334039	1.34637	deGFP(mg/mL)
		2	6570	6619	6621.5	15105	Fluorescence (a.u)			2	0.340302	0.571487	0.343025	1.31907	deGFP(mg/mL)
		3	5683.75	6464.75	6403.75	14310.2	Fluorescence (a.u)			3	0.293458	0.557899	0.331515	1.24905	deGFP(mg/mL)
		Overall Avg	7957.96	6308.21	7838.04	15071.2	Fluorescence (a.u)			Overall Avg	0.413666	0.544108	0.407328	1.31608	deGFP(mg/mL)
		Overall STD	1989.22	1142.86	1405.41	1329.85	Fluorescence (a.u)			Overall STD	0.105145	0.100681	0.074286	0.117154	deGFP(mg/mL)

## Sheet: Fig. 3B
Figure 3B: Principal component analysis showing the grouping of the various extracts based on their protein profile.
	Sample Name	Dim.1	Dim.2	Dim.3	Dim.4	Dim.5	Dim.6	Dim.7	Dim.8	Dim.9	Dim.10	Dim.11	Dim.12	Dim.13	Dim.14	Dim.15	Dim.16	Dim.17	Dim.18	Dim.19	Dim.20
	BL21-B1T1	-36.9152	18.193	26.0542	8.27777	18.0093	-0.333122	-1.10071	7.44363	-2.69374	1.81885	-2.08641	2.5682	-3.60814	4.88218	-0.546793	0.988305	1.17168	-0.418544	-1.03202e-14	6.43929e-14
	BL21-B1T2	-29.5675	26.5182	-8.05212	6.03692	10.0441	18.0174	1.4401	-2.64484	5.99333	-0.977205	3.87305	-5.2747	4.90844	-3.18768	0.48473	-2.25098	1.76077	0.0539456	-9.61839e-15	1.61676e-14
	BL21-B2T1	-31.6136	30.5547	-4.41144	-5.23982	-12.2913	0.439985	-0.100923	-14.0551	5.83428	-0.289478	-1.87555	5.12967	-4.58449	2.66463	-0.968955	2.13074	0.989978	0.995813	-2.69544e-15	7.4888e-15
	BL21-B2T2	-41.803	27.9172	-0.838795	-1.73489	-13.7386	-16.9239	-2.51398	6.67755	-7.89468	-1.65827	2.18817	-3.51203	3.59394	-1.97983	-0.0167395	-1.62338	1.74794	-0.114652	-2.70278e-15	3.80928e-14
	BL_CFP-B1T1	-29.8042	-36.5824	16.5957	-9.09643	6.63775	-3.82228	1.83279	-12.5662	-6.58266	-1.52249	5.63838	2.37699	3.6531	-0.689808	1.85217	-1.07227	1.2833	0.640047	-6.01651e-15	3.02189e-14
	BL_CFP-B1T2	-24.8413	-30.7019	-5.77222	-3.98907	-1.54544	3.66804	-12.9461	3.00494	3.0538	-7.15436	2.24466	-4.98141	-5.18208	0.310782	-5.1593	0.705004	0.689771	-0.596556	-4.44152e-15	1.14284e-14
	BL_CFP-B2T1	-30.9311	-24.1165	-8.29439	0.463354	-5.63508	2.55876	19.4166	3.93991	-0.548168	2.55739	-4.45923	-2.74849	-0.741302	1.46949	-3.79524	0.603029	1.09739	-0.468514	-5.31075e-15	-5.68295e-15
	BL_CFP-B2T2	-27.0413	-23.3476	-9.46585	0.0423118	-7.51215	4.99569	-7.19672	8.15771	6.23785	6.83058	-2.29902	6.66452	3.16009	1.43357	5.5406	-1.29438	1.22687	0.633114	-1.51772e-15	-1.87671e-14
	BL_S1-B1T1	41.6183	-5.23081	31.0602	12.4574	-11.4682	-3.27195	1.2701	0.0220842	12.025	-2.60671	0.270299	-1.95207	3.84957	1.12679	-1.58136	-0.490707	0.0389947	0.422432	-3.99106e-15	-3.46251e-14
	BL_S1-B1T2	26.4942	-6.12931	-13.1605	14.6192	2.27232	-5.8536	-2.1372	-6.33035	-2.95531	2.23026	-1.7241	-8.67625	-1.41913	5.60708	6.04829	1.55528	1.35926	-0.220392	3.50143e-15	-3.43944e-14
	BL_S1-B2T1	32.4386	0.595669	-3.04425	15.1196	-6.64966	9.74046	3.75979	3.25178	-8.75582	-10.4687	2.08683	6.15892	-3.06924	-1.88827	2.85069	-0.280409	1.8258	-0.106689	3.54766e-15	-1.38249e-14
	BL_S1-B2T2	30.1908	-2.5625	-11.2233	18.0821	3.70172	-4.29941	-4.52964	-3.87832	-3.95139	9.27144	1.49101	4.10699	0.857954	-2.59682	-7.40183	-1.33711	1.33669	0.162422	1.48633e-15	-2.74451e-14
	BL_S7-B1T1	34.9648	3.49159	12.1093	-16.1789	-1.34857	1.20542	1.5313	1.86918	1.33354	7.76132	1.90838	-2.9351	-6.96086	-6.26614	2.80726	-0.590902	3.23323	-0.811426	3.93777e-15	-5.23956e-14
	BL_S7-B1T2	27.8625	4.84838	-18.6228	-9.73632	12.1085	-13.5793	5.68792	4.57537	9.05324	-4.07489	8.07017	3.59938	-0.0524494	2.4196	0.162491	-0.104616	0.207021	-0.00639566	6.22267e-15	-3.52496e-14
	BL_S7-B2T1	26.8266	2.48498	-3.53358	-12.0241	8.63287	-3.40007	-2.5729	-2.00977	-0.108128	-5.75377	-14.9643	0.895089	3.01215	-1.87425	-0.711284	-2.18356	1.94438	-0.861113	4.15228e-15	-4.17028e-14
	BL_S7-B2T2	43.981	10.7452	1.50685	-19.8887	-4.47411	12.2328	-2.05371	2.73878	-8.06991	2.44437	2.50688	-0.97175	3.88511	6.1727	-2.61249	1.68963	-0.890112	1.91387	6.3634e-15	-4.39579e-14
	POOLED-T1	-0.875297	2.65164	0.293727	-0.983736	-1.64173	1.41148	-0.440666	-1.37374	-0.750596	1.06261	0.642743	0.939149	0.880448	-0.446375	0.602166	0.981715	-4.74631	-7.43972	-2.3287e-13	-2.47189e-14
	POOLED-T2	-5.05454	-0.990579	-0.747269	2.37851	3.27007	-2.09894	0.547288	1.27555	-0.235015	-0.266775	-2.07737	-1.16313	-1.53178	-3.35564	0.92171	0.79645	-4.76516	6.83104	-2.33953e-13	-2.39878e-14
	POOLED-T3	-2.06735	2.11825	0.122627	-0.0960651	-0.954243	0.4329	0.741938	-1.18794	-1.09113	0.686358	-0.427566	-0.570178	-2.98592	0.820013	0.680743	-7.29376	-6.59783	-0.181123	2.30306e-13	-2.37249e-14
	POOLED-T4	-3.86249	-0.457189	-0.576169	1.49084	2.58258	-1.12036	-0.635316	1.08975	0.105522	0.10948	-1.00706	0.346196	2.33459	-4.62203	0.843133	9.07193	-2.91365	-0.427558	2.31228e-13	-2.50581e-14
	B: Biological replicate number
	T: Technical replicate number

## Sheet: Fig. 3C
Figure 3C: Volcano plots displaying the changes in protein intensity between each extract and the BL21(DE3) control.
Protein name	Gene name	Accession number	Extract name	Label	Log2(Extract / BL-E)	Log10(p-value)	BL-E mean	BL-E std	BL-CFP mean	BL-CFP std	BL-1S mean	BL-1S std	BL-7S mean	BL-7S std	Over expressed?
Sulfite reductase [NADPH] hemoprotein beta-component (SiR-HP) (SiRHP) (EC 1.8.1.2)	cysI ECBD_0966 ECD_02608 B21_02571	C5W865	BL-CFP	Unchanged	-0.123672	0.939714	3.0855e+07	2.3028e+06	2.83202e+07	609628	1.68326e+07	343871	1.5305e+07	835548	not_exp
Acetolactate synthase (EC 2.2.1.6)	ECBD_0032	A0A140N2H0	BL-CFP	Unchanged	0.304815	1.67415	409172	46254.8	505434	27520.2	393004	38095.8	431226	44717.3	not_exp	BL-S7 mean	BL-S7 std
Acetyltransferase (EC 2.3.1.-)	ECBD_0118	A0A140N494	BL-CFP	Low	-0.410431	2.2012	1.94988e+06	108164	1.46709e+06	172375	1.03085e+06	139550	1.07856e+06	183946	not_exp	1.83207e+06	33776.6
Aspartate-semialdehyde dehydrogenase (ASA dehydrogenase) (ASADH) (EC 1.2.1.11) (Aspartate-beta-semialdehyde dehydrogenase)	asd ECBD_0309	A0A140N4Y5	BL-CFP	Unchanged	-0.127677	1.10264	1.90518e+07	1.12821e+06	1.74382e+07	689394	1.22364e+07	667283	1.08713e+07	584589	not_exp	2.75159e+06	71592.3
T-protein	ECBD_1086	A0A140N544	BL-CFP	Unchanged	0.00629732	0.0567236	404783	16877	406554	8896.25	430127	23951.1	392646	27321.5	not_exp	169990	11994.4
Cysteine synthase (EC 2.5.1.47)	ECBD_1267	A0A140N5L9	BL-CFP	Unchanged	0.0781411	1.02674	9.20081e+07	3.5947e+06	9.7129e+07	2.64423e+06	5.92161e+07	2.79362e+06	5.24199e+07	3.04417e+06	not_exp	4.25559e+06	162712
Histidinol dehydrogenase (HDH) (EC 1.1.1.23)	hisD ECBD_1639	A0A140N5W6	BL-CFP	High	0.35676	4.78137	1.38384e+06	47792.5	1.77207e+06	25328.8	1.39369e+06	21511.6	1.83397e+06	34355	not_exp	5.37615e+07	4.96989e+06
Selenide, water dikinase (EC 2.7.9.3) (Selenium donor protein) (Selenophosphate synthase)	selD ECBD_1880	A0A140N6I5	BL-CFP	Unchanged	0.255197	3.5804	4.06698e+06	103532	4.85394e+06	145346	3.39952e+06	143464	3.47066e+06	174254	not_exp	1.94477e+06	154768
Amino-acid acetyltransferase (EC 2.3.1.1) (N-acetylglutamate synthase) (AGS) (NAGS)	argA ECBD_0907	A0A140N6K1	BL-CFP	Unchanged	-0.0286738	0.141894	1.51947e+06	63899.9	1.48957e+06	122865	717120	36820.6	856296	38997.9	not_exp	1.65469e+06	44867.8
Imidazole glycerol phosphate synthase subunit HisF (EC 4.3.2.10) (IGP synthase cyclase subunit) (IGP synthase subunit HisF) (ImGP synthase subunit HisF) (IGPS subunit HisF)	hisF ECBD_1634	A0A140N6L4	BL-CFP	Unchanged	-0.0126135	0.103532	1.74787e+06	24765.2	1.73265e+06	90333.8	1.29342e+06	87826.6	1.29175e+06	110717	not_exp	3.33776e+06	548566
Shikimate kinase 1 (SK 1) (EC 2.7.1.71)	aroK ECBD_0357	A0A140N6R9	BL-CFP	Unchanged	-0.000301257	0.00149681	6.0835e+06	372980	6.08223e+06	316961	5.87177e+06	51558.2	6.31485e+06	288328	not_exp	352428	16096
Diaminopimelate decarboxylase (DAP decarboxylase) (DAPDC) (EC 4.1.1.20)	lysA ECBD_0886	A0A140N6V2	BL-CFP	Unchanged	-0.374624	1.37593	125736	16443.4	96981.3	10191.6	71982.7	12391.2	68537.2	8596.05	not_exp	2.12763e+07	1.09667e+06
Shikimate dehydrogenase (NADP(+)) (SDH) (EC 1.1.1.25)	aroE ECBD_0470	A0A140N735	BL-CFP	Unchanged	0.0749057	0.625392	1.00873e+06	59434.7	1.06249e+06	38608.8	1.10997e+06	56742.3	1.04022e+06	47273.6	not_exp	500067	50016.5
4-hydroxy-tetrahydrodipicolinate synthase (HTPA synthase) (EC 4.3.3.7)	dapA ECBD_1211	A0A140N770	BL-CFP	Unchanged	0.0136363	0.158292	1.09601e+07	395689	1.10642e+07	186471	8.55753e+06	314003	7.7663e+06	227326	not_exp	664915	36643.2
3-dehydroquinate synthase (DHQS) (EC 4.2.3.4)	aroB ECBD_0358	A0A140N784	BL-CFP	Unchanged	-0.0232129	0.381583	3.38442e+06	98104.9	3.3304e+06	42618.8	2.85787e+06	52688.8	2.65137e+06	67561.3	not_exp	718940	36112.3
Glutamate synthase, small subunit	ECBD_0529	A0A140N788	BL-CFP	Unchanged	-0.284552	3.35071	2.77545e+06	123562	2.27863e+06	11620	1.58613e+06	69953.7	1.62157e+06	71772.9	not_exp	7.37326e+07	7.01386e+06
Acetylornithine/succinyldiaminopimelate aminotransferase (ACOAT) (DapATase) (Succinyldiaminopimelate transferase) (EC 2.6.1.11) (EC 2.6.1.17)	argD dapC ECBD_0389	A0A140N7B0	BL-CFP	Unchanged	-0.0567031	1.39176	1.37171e+07	228381	1.31884e+07	267811	1.00387e+07	120285	9.7884e+06	208663	not_exp	308170	42823.4
Argininosuccinate synthase (EC 6.3.4.5) (Citrulline--aspartate ligase)	argG ECBD_0569	A0A140N7C3	BL-CFP	Low	-0.393635	4.01923	2.3109e+07	975972	1.75908e+07	371062	1.70223e+07	1.01417e+06	1.62404e+07	477122	not_exp	287443	15505.8
Chorismate mutase	ECBD_1087	A0A140N7E7	BL-CFP	Unchanged	0.0329091	0.210648	3.21306e+06	242527	3.2872e+06	7678.19	2.60845e+06	143397	2.62246e+06	159692	not_exp	5.81352e+06	168913
Glutamate synthase (Ferredoxin) (EC 1.4.7.1)	ECBD_0530	A0A140N7N3	BL-CFP	Unchanged	-0.263593	3.87299	1.2342e+07	379850	1.0281e+07	164682	7.98502e+06	434695	7.7467e+06	382583	not_exp	2.42109e+06	131378
Glutamate--putrescine ligase (EC 6.3.1.11)	ECBD_2320	A0A140N7P9	BL-CFP	Low	-1.16417	2.5877	231367	43650	103241	10321.7	110871	11283.9	125381	24690.6	not_exp	248571	10828.6
ATP phosphoribosyltransferase (ATP-PRT) (ATP-PRTase) (EC 2.4.2.17)	hisG ECBD_1640	A0A140N7V2	BL-CFP	Unchanged	0.281477	3.24217	2.19779e+06	70990.6	2.67127e+06	101538	1.78484e+06	41347.6	3.11725e+06	144272	not_exp	4.16402e+06	79422.2
Chorismate synthase (CS) (EC 4.2.3.5) (5-enolpyruvylshikimate-3-phosphate phospholyase)	aroC ECBD_1330	A0A140N836	BL-CFP	Unchanged	0.0444344	0.356146	2.8072e+06	91031.9	2.89501e+06	160044	2.23325e+06	127984	2.02466e+06	59962.9	not_exp	972494	34455.4
Aspartate-semialdehyde dehydrogenase (EC 1.2.1.11)	ECBD_1340	A0A140N849	BL-CFP	Unchanged	0.113846	0.558796	6.60448e+06	652122	7.14677e+06	435576	4.91283e+06	288092	4.9998e+06	247608	not_exp	12398.5	834.852
Histidinol-phosphate aminotransferase (EC 2.6.1.9) (Imidazole acetol-phosphate transaminase)	hisC ECBD_1638	A0A140N8D8	BL-CFP	Unchanged	0.314674	1.52742	776923	27074.6	966283	112398	675028	5748.08	786717	87214.7	not_exp	1.48044e+07	595694
Sulfite reductase [NADPH] flavoprotein alpha-component (SiR-FP) (EC 1.8.1.2)	cysJ ECBD_0965	A0A140N8G9	BL-CFP	Unchanged	-0.0483463	0.383513	1.87148e+07	855068	1.8098e+07	864772	1.32217e+07	670818	1.24518e+07	416755	not_exp	2.91461e+06	142774
Imidazole glycerol phosphate synthase subunit HisH (EC 4.3.2.10) (IGP synthase glutaminase subunit) (EC 3.5.1.2) (IGP synthase subunit HisH) (ImGP synthase subunit HisH) (IGPS subunit HisH)	hisH ECBD_1636	A0A140N8L8	BL-CFP	Unchanged	0.0705424	0.683793	593210	21852	622937	29129.7	468108	41705.2	489765	23267.1	not_exp	2.70977e+07	813746
3-dehydroquinate dehydratase (3-dehydroquinase) (EC 4.2.1.10) (Type I DHQase) (Type I dehydroquinase) (DHQ1)	aroD ECBD_1953	A0A140N8Q2	BL-CFP	Unchanged	0.0888944	0.547502	3.2626e+06	274859	3.46996e+06	132030	2.47751e+06	203440	2.38877e+06	190786	not_exp	186261	10285.1
Phospho-2-dehydro-3-deoxyheptonate aldolase (EC 2.5.1.54)	ECBD_1085	A0A140N8U6	BL-CFP	Unchanged	-0.506564	1.18757	205786	33847.2	144852	32303	82008.7	6920.7	107719	21120.2	not_exp	63810.1	26640.4
1-(5-phosphoribosyl)-5-[(5-phosphoribosylamino)methylideneamino] imidazole-4-carboxamide isomerase (EC 5.3.1.16) (Phosphoribosylformimino-5-aminoimidazole carboxamide ribotide isomerase)	hisA ECBD_1635	A0A140N8W5	BL-CFP	Unchanged	0.0386075	0.394484	1.6373e+06	64266.2	1.68171e+06	56450.8	1.21205e+06	125870	1.23245e+06	48827.6	not_exp	1.10811e+07	449290
Serine hydroxymethyltransferase (SHMT) (Serine methylase) (EC 2.1.2.1)	glyA ECBD_1133	A0A140N8X9	BL-CFP	Low	-0.446811	4.28273	6.14365e+07	2.13421e+06	4.50737e+07	1.78537e+06	3.13741e+07	543228	3.13988e+07	1.05506e+06	not_exp	2.26437e+06	187353
Phospho-2-dehydro-3-deoxyheptonate aldolase (EC 2.5.1.54)	ECBD_1941	A0A140N969	BL-CFP	Unchanged	0.112494	0.574864	2.32807e+06	245514	2.51686e+06	104273	2.04961e+06	66328.4	2.00801e+06	230613	not_exp	2.58499e+06	114320
Bifunctional protein PutA [Includes: Proline dehydrogenase (EC 1.5.5.2) (Proline oxidase); Delta-1-pyrroline-5-carboxylate dehydrogenase (P5C dehydrogenase) (EC 1.2.1.88) (L-glutamate gamma-semialdehyde dehydrogenase)]	ECBD_2580	A0A140N982	BL-CFP	Unchanged	0.138525	0.384712	7.28264e+07	1.42528e+07	8.01657e+07	2.2824e+06	3.60347e+07	2.34819e+06	3.24348e+07	4.16462e+06	not_exp	1.86691e+07	2.45121e+06
Cysteine synthase (EC 2.5.1.47)	ECBD_1260	A0A140N9Y4	BL-CFP	Unchanged	0.265985	1.41226	2.43556e+06	313845	2.92865e+06	80058.8	2.31923e+06	42001.8	2.11665e+06	67706.6	not_exp	118861	32671.1
Alanine racemase (EC 5.1.1.1)	ECBD_2432	A0A140NA29	BL-CFP	Unchanged	0.0625889	0.184518	4.02164e+06	622632	4.19995e+06	202886	2.27701e+06	92618.9	2.19279e+06	276760	not_exp	6.30139e+06	142960
Multifunctional fusion protein [Includes: Indole-3-glycerol phosphate synthase (IGPS) (EC 4.1.1.48); N-(5'-phosphoribosyl)anthranilate isomerase (PRAI) (EC 5.3.1.24)]	trpF trpC ECBD_2360	A0A140NAC8	BL-CFP	Unchanged	0.192312	1.10056	181627	16997.3	207526	12763.4	150164	6632.15	183244	41692.1	not_exp	2.54529e+06	153312
Histidine biosynthesis bifunctional protein HisIE [Includes: Phosphoribosyl-AMP cyclohydrolase (PRA-CH) (EC 3.5.4.19); Phosphoribosyl-ATP pyrophosphatase (PRA-PH) (EC 3.6.1.31)]	hisI hisIE ECBD_1633	A0A140NAD1	BL-CFP	Unchanged	-0.186449	1.71904	998400	29603.8	877360	58926.6	663228	22378.3	851716	37417.6	not_exp	1.01777e+06	55662.8
Glutamate 5-kinase (EC 2.7.2.11) (Gamma-glutamyl kinase) (GK)	proB ECBD_3377	A0A140NAM8	BL-CFP	Unchanged	-0.0558878	1.51595	7.96481e+06	172055	7.66216e+06	70915.5	7.01643e+06	393286	6.74367e+06	335293	not_exp	1.37745e+06	178884
Histidine biosynthesis bifunctional protein HisB [Includes: Histidinol-phosphatase (EC 3.1.3.15); Imidazoleglycerol-phosphate dehydratase (IGPD) (EC 4.2.1.19)]	hisB ECBD_1637	A0A140NAY3	BL-CFP	Unchanged	-0.0410811	0.866866	2.14979e+06	44701.1	2.08943e+06	41078.3	1.40719e+06	149019	1.49529e+06	42459.6	not_exp	957751	30134.8
Aspartate 1-decarboxylase (EC 4.1.1.11) (Aspartate alpha-decarboxylase) [Cleaved into: Aspartate 1-decarboxylase beta chain; Aspartate 1-decarboxylase alpha chain]	panD ECBD_3488	A0A140NAY9	BL-CFP	Unchanged	0.0281689	0.122583	4.26699e+06	382216	4.35113e+06	226564	3.77642e+06	343203	3.52563e+06	199994	not_exp	1.59701e+06	165864
Phospho-2-dehydro-3-deoxyheptonate aldolase (EC 2.5.1.54)	ECBD_2913	A0A140NBD3	BL-CFP	Unchanged	0.0334606	0.348532	9.09326e+06	422809	9.30663e+06	169560	8.67864e+06	101115	7.70654e+06	428618	not_exp	1.86722e+06	50283.4
3-isopropylmalate dehydrogenase (EC 1.1.1.85) (3-IPM-DH) (Beta-IPM dehydrogenase) (IMDH)	leuB ECBD_3543	A0A140NBW7	BL-CFP	Unchanged	0.222314	0.589858	306351	65857.4	357390	25445.7	251534	40241.9	262934	20102.6	not_exp	728390	133906
Bifunctional aspartokinase/homoserine dehydrogenase [Includes: Aspartokinase (EC 2.7.2.4); Homoserine dehydrogenase (EC 1.1.1.3)]	ECBD_3616	A0A140NC35	BL-CFP	Low	-0.809775	5.33349	4.26599e+06	180760	2.43363e+06	97434.4	2.7921e+06	134817	2.93862e+06	87955.7	not_exp	2.50966e+06	49760
Pyrroline-5-carboxylate reductase (P5C reductase) (P5CR) (EC 1.5.1.2) (PCA reductase)	proC ECBD_3278	A0A140NCE2	BL-CFP	Unchanged	-0.217897	1.07423	3.6987e+06	332758	3.18021e+06	279498	2.87759e+06	298464	2.68817e+06	180121	not_exp	434884	34835.5
Argininosuccinate lyase (ASAL) (EC 4.3.2.1) (Arginosuccinase)	argH ECBD_4064	A0A140NCJ7	BL-CFP	Unchanged	0.0157528	0.218635	2.84867e+07	965280	2.87995e+07	225552	2.29015e+07	624234	2.08318e+07	816221	not_exp	3.69902e+06	212455
L-threonine dehydratase (EC 4.3.1.19) (Threonine deaminase)	ilvA ECBD_4267	A0A140ND38	BL-CFP	Unchanged	-0.281515	3.87123	7.31484e+06	36970.2	6.01811e+06	258042	4.96533e+06	412846	4.8909e+06	373936	not_exp	76649.5	6013.1
Aspartate--ammonia ligase (EC 6.3.1.1) (Asparagine synthetase A)	asnA ECBD_4288	A0A140ND59	BL-CFP	Unchanged	-1.00158	1.30003	933740	319973	466358	84986.7	262871	24103.2	365770	51272.5	not_exp	3.8887e+06	145646
Gamma-glutamyl phosphate reductase (GPR) (EC 1.2.1.41) (Glutamate-5-semialdehyde dehydrogenase) (Glutamyl-gamma-semialdehyde dehydrogenase) (GSA dehydrogenase)	proA ECBD_3376	A0A140ND69	BL-CFP	Unchanged	0.0126606	0.109626	9.67796e+06	379168	9.76326e+06	323605	9.74381e+06	218317	8.5742e+06	290821	not_exp	2.97594e+07	668221
3-phosphoshikimate 1-carboxyvinyltransferase (EC 2.5.1.19) (5-enolpyruvylshikimate-3-phosphate synthase) (EPSP synthase) (EPSPS)	aroA ECBD_2687	A0A140ND88	BL-CFP	Unchanged	-0.0163318	0.153256	6.84129e+06	274227	6.76428e+06	188988	5.60777e+06	243440	5.37364e+06	59884.3	not_exp	542605	19142.4
Phosphoserine phosphatase SerB (EC 3.1.3.3)	ECBD_3632	A0A140NDD2	BL-CFP	Unchanged	0.113983	2.08808	3.81267e+06	86816.5	4.12612e+06	109704	3.46618e+06	450838	3.41744e+06	141062	not_exp	5.94844e+07	1.45647e+06
Phosphoserine aminotransferase (EC 2.6.1.52) (Phosphohydroxythreonine aminotransferase) (PSAT)	serC ECBD_2688	A0A140NDI4	BL-CFP	Unchanged	0.0883441	1.26402	2.79936e+07	750559	2.97613e+07	1.04201e+06	2.10921e+07	1.22054e+06	1.98669e+07	622219	not_exp	2.71862e+08	8.14976e+06
3-isopropylmalate dehydratase small subunit (EC 4.2.1.33) (Alpha-IPM isomerase) (IPMI) (Isopropylmalate isomerase)	leuD ECBD_3545	A0A140NDQ3	BL-CFP	High	0.439487	3.67281	175638	8027.26	238187	11037.3	162491	18966.9	170166	12007.2	not_exp	1.94891e+07	939744
Dihydrofolate reductase (EC 1.5.1.3)	ECBD_3567	A0A140NDR3	BL-CFP	Unchanged	0.252609	5.05779	1.3309e+06	23134.8	1.58558e+06	21830.7	1.73793e+06	52499.3	1.5788e+06	38318.1	not_exp	155578	15249.1
2,3,4,5-tetrahydropyridine-2,6-dicarboxylate N-succinyltransferase (EC 2.3.1.117) (Tetrahydrodipicolinate N-succinyltransferase) (THDP succinyltransferase) (THP succinyltransferase) (Tetrahydropicolinate succinylase)	dapD ECBD_3453	A0A140NDW9	BL-CFP	Unchanged	-0.165631	1.91816	4.40133e+07	2.14945e+06	3.92396e+07	897221	3.62263e+07	1.60373e+06	3.42814e+07	417401	not_exp	2.41101e+06	78550.4
Asparagine synthase (Glutamine-hydrolyzing)	ECBD_2988	A0A140NE23	BL-CFP	Unchanged	-0.00431451	0.0479375	7.95646e+06	288210	7.9327e+06	84434	6.83199e+06	176554	6.24276e+06	275571	not_exp	5.35083e+07	1.43479e+06
3-isopropylmalate dehydratase large subunit (EC 4.2.1.33) (Alpha-IPM isomerase) (IPMI) (Isopropylmalate isomerase)	leuC ECBD_3544	A0A140NE69	BL-CFP	Unchanged	0.287434	3.43991	499372	18028.1	609468	19399.1	515187	42360.3	529693	52547.1	not_exp	1.05827e+06	36377.2
4-hydroxy-tetrahydrodipicolinate reductase (HTPA reductase) (EC 1.17.1.8)	dapB ECBD_3585	A0A140NEB2	BL-CFP	Unchanged	-0.117451	1.26553	3.41073e+06	89431.2	3.14406e+06	171606	2.7541e+06	96412.1	2.52061e+06	70711.3	not_exp	9.07702e+06	89763
Aspartokinase (EC 2.7.2.4)	ECBD_4013	A0A140NEC0	BL-CFP	Low	-0.378456	2.34248	1.82396e+06	157135	1.4031e+06	51920.5	1.47128e+06	39557.7	1.43953e+06	49899.8	not_exp	173358	10368.8
Homoserine O-succinyltransferase (HST) (EC 2.3.1.46) (Homoserine transsuccinylase) (HTS)	metAS ECBD_4024	A0A140NEC9	BL-CFP	Low	-0.441802	3.74924	506897	17707.4	373185	22031.5	273959	26905.8	317290	72037.3	not_exp	1.44275e+07	367125
Bifunctional protein FolD [Includes: Methylenetetrahydrofolate dehydrogenase (EC 1.5.1.5); Methenyltetrahydrofolate cyclohydrolase (EC 3.5.4.9)]	folD ECBD_3129	A0A140NEF5	BL-CFP	Unchanged	0.0951375	0.83885	2.35209e+06	90118	2.51243e+06	139150	2.17628e+06	73696.4	2.1804e+06	21420.7	not_exp	3.51051e+06	20703.3
Acetylglutamate kinase (EC 2.7.2.8) (N-acetyl-L-glutamate 5-phosphotransferase) (NAG kinase) (NAGK)	argB ECBD_4065	A0A140NEG9	BL-CFP	Unchanged	-0.371462	0.861115	4.97084e+06	702261	3.84245e+06	899811	2.01922e+06	243158	2.46669e+06	578714	not_exp	4.52762e+07	762755
Met repressor (Met regulon regulatory protein MetJ)	metJ ECBD_4085	A0A140NEJ4	BL-CFP	Unchanged	-0.0514477	0.249804	2.68148e+06	189441	2.58754e+06	186132	2.4713e+06	213784	2.27052e+06	69877.9	not_exp	465649	10669.1
Dihydroxy-acid dehydratase (DAD) (EC 4.2.1.9)	ilvD ECBD_4268	A0A140NF10	BL-CFP	Unchanged	-0.291034	4.05858	1.23848e+07	217235	1.01223e+07	360969	8.78372e+06	670394	8.3879e+06	471618	not_exp	67010.8	8781.39
Bifunctional aspartokinase/homoserine dehydrogenase [Includes: Aspartokinase (EC 2.7.2.4); Homoserine dehydrogenase (EC 1.1.1.3)]	ECBD_4083	A0A140NF74	BL-CFP	Unchanged	-0.121057	0.895697	3.55797e+06	150819	3.2716e+06	236204	2.46961e+06	720606	3.17618e+06	58451.3	not_exp	151077	16660
5'-methylthioadenosine/S-adenosylhomocysteine nucleosidase (MTA/SAH nucleosidase) (MTAN) (EC 3.2.2.9) (5'-methylthioadenosine nucleosidase) (MTA nucleosidase) (S-adenosylhomocysteine nucleosidase) (AdoHcy nucleosidase) (SAH nucleosidase) (SRH nucleosidase)	mtnN ECBD_3459	A0A140NFE6	BL-CFP	Low	-0.337625	2.75083	4.70325e+06	255643	3.72188e+06	190459	3.68572e+06	191146	3.51727e+06	102527	not_exp	8.2007e+06	128723
2-isopropylmalate synthase (EC 2.3.3.13) (Alpha-IPM synthase) (Alpha-isopropylmalate synthase)	leuA ECBD_3542	A0A140NFP4	BL-CFP	Unchanged	0.286508	2.81718	142474	9213.9	173774	3531.76	153645	10654.8	185644	5732.32	not_exp	47371	2782.83
Carbamoyl-phosphate synthase small chain (EC 6.3.5.5) (Carbamoyl-phosphate synthetase glutamine chain)	carA ECBD_3583	A0A140NFT4	BL-CFP	Low	-0.534656	3.90234	1.96549e+07	1.11899e+06	1.35682e+07	455271	1.19215e+07	558239	1.14669e+07	1.03192e+06	not_exp	191270	14257.5
Homoserine kinase (HK) (HSK) (EC 2.7.1.39)	thrB ECBD_3615	A0A140NFW3	BL-CFP	Unchanged	-0.310503	1.5932	1.54527e+06	115536	1.24604e+06	132119	1.27408e+06	86939.9	1.27294e+06	90551.8	not_exp	417139	24700.5
Carbamoyl-phosphate synthase large chain (EC 6.3.5.5) (Carbamoyl-phosphate synthetase ammonia chain)	carB ECBD_3582	A0A140NFY3	BL-CFP	Low	-0.509023	4.50053	6.59134e+07	3.03612e+06	4.63172e+07	323770	3.9206e+07	1.00708e+06	3.96521e+07	2.14824e+06	not_exp	2.40219e+08	2.53212e+07
Diaminopimelate epimerase (DAP epimerase) (EC 5.1.1.7) (PLP-independent amino acid racemase)	dapF ECBD_4232	A0A140NG64	BL-CFP	Unchanged	0.131305	0.273829	154679	5655.37	169417	38120.8	145849	21845.4	394216	286208	not_exp	429086	18393.7
Ornithine carbamoyltransferase (OTCase) (EC 2.1.3.3)	argI ECBD_3782	A0A140NGB9	BL-CFP	Unchanged	-0.164067	2.35661	6.5259e+06	262724	5.8244e+06	77665.4	4.69497e+06	353309	4.65036e+06	112564	not_exp	87991.2	13016.4
N-acetyl-gamma-glutamyl-phosphate reductase (AGPR) (EC 1.2.1.38) (N-acetyl-glutamate semialdehyde dehydrogenase) (NAGSA dehydrogenase)	argC ECBD_4066	A0A140NH47	BL-CFP	Unchanged	0.0426726	0.265872	6.5349e+06	413810	6.73108e+06	324653	5.34626e+06	437774	5.46874e+06	1.4503e+06	not_exp	1.71878e+07	256343
Alanine racemase (EC 5.1.1.1)	ECBD_3980	A0A140NHE6	BL-CFP	Unchanged	0.264533	4.95419	2.0664e+06	51589.8	2.48226e+06	16310.5	2.05671e+06	63421	1.87289e+06	45498	not_exp	1.86691e+06	31262
Branched-chain-amino-acid aminotransferase (BCAT) (EC 2.6.1.42)	ilvE ECBD_4269	A0A140NHP0	BL-CFP	Unchanged	-0.314592	3.98418	7.46268e+06	153382	6.00058e+06	235013	5.02628e+06	224616	4.88272e+06	214475	not_exp	1.02914e+07	487435
Methylenetetrahydrofolate reductase (EC 1.5.1.20)	ECBD_4082	A0A140NHQ0	BL-CFP	Low	-1.07488	2.90602	654235	103977	310572	5627.11	297113	20057.8	319760	26413.9	not_exp	1.35797e+07	605509
Ketol-acid reductoisomerase (NADP(+)) (KARI) (EC 1.1.1.86) (Acetohydroxy-acid isomeroreductase) (AHIR) (Alpha-keto-beta-hydroxylacyl reductoisomerase)	ilvC ECBD_4265	A0A140NI72	BL-CFP	Low	-0.901652	3.70506	4.97045e+07	4.86857e+06	2.66055e+07	1.01405e+06	2.85027e+07	2.07637e+06	2.8887e+07	1.46603e+06	not_exp	3.69395e+06	290413
5-methyltetrahydropteroyltriglutamate--homocysteine methyltransferase (EC 2.1.1.14) (Cobalamin-independent methionine synthase) (Methionine synthase, vitamin-B12 independent isozyme)	metE ECBD_4209	A0A140SS95	BL-CFP	Low	-1.5769	6.72984	3.11934e+07	1.23505e+06	1.04561e+07	545580	1.07047e+07	1.15072e+06	1.21943e+07	1.07449e+06	not_exp	3.47005e+06	121355
Glutamine synthetase (EC 6.3.1.2)	ECBD_4157	A0A140SSA2	BL-CFP	Low	-0.605039	3.75345	3.59371e+07	2.09026e+06	2.3627e+07	1.5424e+06	1.44374e+07	1.30767e+06	1.41389e+07	1.1494e+06	not_exp	481103	97713
Acetolactate synthase (EC 2.2.1.6)	ECBD_4271	A0A140SSA7	BL-CFP	Low	-0.410661	3.49166	1.02414e+06	53880.7	770441	25732.7	707684	40436.8	793415	34540.2	not_exp	1.05071e+06	48605.4
L-threonine 3-dehydrogenase (TDH) (EC 1.1.1.103)	tdh ECBD_0109	A0A140N1Y4	BL-CFP	Unchanged	-0.331653	1.66415	1.3885e+07	1.02803e+06	1.10334e+07	1.23092e+06	8.26189e+06	1.329e+06	7.83917e+06	827214	not_exp	4.02369e+06	175982
2-amino-3-ketobutyrate coenzyme A ligase (AKB ligase) (EC 2.3.1.29) (Glycine acetyltransferase)	kbl ECBD_0108	A0A140N487	BL-CFP	Low	-0.420647	4.26052	3.58136e+07	764287	2.6756e+07	1.3532e+06	1.96114e+07	717454	1.84691e+07	840193	not_exp	9.76297e+06	199272
Glycine dehydrogenase (decarboxylating) (EC 1.4.4.2) (Glycine cleavage system P-protein) (Glycine decarboxylase) (Glycine dehydrogenase (aminomethyl-transferring))	gcvP ECBD_0834	A0A140N4G4	BL-CFP	Unchanged	-0.306298	1.4874	4.64653e+07	4.91065e+06	3.75772e+07	2.61561e+06	2.06476e+07	1.22173e+06	1.78522e+07	1.70172e+06	not_exp	160369	19695.4
Biosynthetic arginine decarboxylase (ADC) (EC 4.1.1.19)	speA ECBD_0800	A0A140N5H6	BL-CFP	Unchanged	-0.0979888	0.515367	1.66574e+07	1.23573e+06	1.55636e+07	1.15345e+06	1.37548e+07	1.23987e+06	1.23545e+07	687138	not_exp	1.52861e+07	520319
Glutarate 2-hydroxylase (G-2-H) (EC 1.14.11.-)	glaH ECBD_1060	A0A140N6S1	BL-CFP	Low	-1.65428	2.61462	325479	76110.6	103404	10115.7	28370.9	6061.2	38356.2	10323.8	not_exp	4.73839e+06	114670
Glutamine amidotransferase of anthranilate synthase	ECBD_0388	A0A140N6U8	BL-CFP	Unchanged	0.00190077	0.003868	59489.2	6356.23	59567.6	9854.92	50795.6	4075.36	53697	5333.55	not_exp	1.81218e+06	65014.5
Succinic semialdehyde dehydrogenase	ECBD_1058	A0A140N6Z3	BL-CFP	Unchanged	-0.366169	1.53858	2.99044e+06	402534	2.3201e+06	56396.5	1.19172e+06	83284.9	1.2809e+06	109390	not_exp	1.19472e+07	544232
4-aminobutyrate aminotransferase	ECBD_1057	A0A140N7B3	BL-CFP	Unchanged	-0.714091	1.72467	1.92422e+06	402146	1.17299e+06	68699.5	707102	69839.3	778846	167432	not_exp	26294.3	3252.85
Phosphoribosylformylglycinamidine synthase (FGAM synthase) (FGAMS) (EC 6.3.5.3) (Formylglycinamide ribonucleotide amidotransferase) (FGAR amidotransferase) (FGAR-AT)	purL ECBD_1127	A0A140N7I9	BL-CFP	Unchanged	-0.155886	1.58445	7.55605e+06	428626	6.78217e+06	156546	7.04469e+06	204474	6.54993e+06	238093	not_exp	992411	81498
Cystathionine beta-lyase	ECBD_0732	A0A140N7T9	BL-CFP	Unchanged	-0.246863	3.32595	1.2961e+06	34006.7	1.09226e+06	38623.1	922891	84351.7	900910	116140	not_exp	561127	26664.4
Ornithine decarboxylase (EC 4.1.1.17)	ECBD_0772	A0A140N7X9	BL-CFP	Unchanged	0.134804	1.37117	720324	21152.4	790875	42659.2	606659	59404.6	609847	37741	not_exp	1.38012e+07	407914
Agmatinase (EC 3.5.3.11) (Agmatine ureohydrolase) (AUH)	speB ECBD_0801	A0A140N813	BL-CFP	Unchanged	-0.107125	1.19479	9.08175e+06	480194	8.43182e+06	125714	7.58974e+06	311595	7.06138e+06	190734	not_exp	115951	81648.8
Glycine cleavage system H protein	gcvH ECBD_0833	A0A140N844	BL-CFP	Unchanged	0.103354	0.0719238	1.65119e+06	736463	1.77382e+06	758183	993512	385689	920078	264239	not_exp	83047	13612.6
Aminomethyltransferase (EC 2.1.2.10) (Glycine cleavage system T protein)	gcvT ECBD_0832	A0A140N8G3	BL-CFP	Unchanged	-0.236154	1.00736	1.89903e+07	2.31419e+06	1.61229e+07	1.04671e+06	7.71847e+06	582930	6.82583e+06	520936	not_exp	144107	10958.2
4-aminobutyrate aminotransferase	ECBD_2315	A0A140N8G5	BL-CFP	Unchanged	-0.507209	0.373584	147182	85322.6	103554	21203.7	112646	47537.5	99864.5	43149	not_exp	2.02712e+07	1.81066e+07
N-succinylglutamate 5-semialdehyde dehydrogenase (EC 1.2.1.71) (Succinylglutamic semialdehyde dehydrogenase) (SGSD)	astD ECBD_1899	A0A140N931	BL-CFP	Low	-0.600915	2.16371	239987	29513.1	158232	19025.8	122660	30081.9	142254	41391.6	not_exp	207608	68505.7
CTP synthase (EC 6.3.4.2) (Cytidine 5'-triphosphate synthase) (Cytidine triphosphate synthetase) (CTP synthetase) (CTPS) (UTP--ammonia ligase)	pyrG ECBD_0949	A0A140N932	BL-CFP	Low	-0.367058	2.35737	6.69636e+07	5.81187e+06	5.1921e+07	842239	5.79277e+07	2.5937e+06	5.50592e+07	1.7112e+06	not_exp	77042.2	5722.52
L-asparaginase, type I	ECBD_1877	A0A140N997	BL-CFP	Unchanged	0.00910963	0.0455436	360395	26742.6	362678	14247.3	438911	59287.9	363804	25170.8	not_exp	6.53316e+06	389189
Succinylornithine transaminase (EC 2.6.1.81) (Succinylornithine aminotransferase)	astC argM ECBD_1897	A0A140N9B6	BL-CFP	Low	-1.45957	2.3329	505960	126900	183968	8784.47	90242.1	13950	111566	8323.18	not_exp	1.25591e+06	95216.4
D-serine dehydratase (EC 4.3.1.18) (D-serine deaminase) (DSD)	dsdA ECBD_1306	A0A140N9H2	BL-CFP	Unchanged	-0.195668	1.79496	6.97891e+06	284160	6.09376e+06	364259	8.78963e+06	463508	6.74632e+06	253592	not_exp	100366	7123.75
GMP synthase [glutamine-hydrolyzing] (EC 6.3.5.2) (GMP synthetase) (Glutamine amidotransferase)	guaA ECBD_1179	A0A140N9Q3	BL-CFP	Unchanged	-0.259645	1.70347	3.55575e+07	2.90783e+06	2.97009e+07	1.38175e+06	3.17894e+07	1.67426e+06	2.98835e+07	1.27817e+06	not_exp	2.40152e+06	346789
Amidophosphoribosyltransferase (ATase) (EC 2.4.2.14) (Glutamine phosphoribosylpyrophosphate amidotransferase) (GPATase)	purF ECBD_1347	A0A140N9W7	BL-CFP	Unchanged	-0.0390347	0.234512	53639	2963.07	52207.2	3078.47	43433.7	3191.35	42314.3	2301.56	not_exp	1.00565e+06	36364.6
Cysteine desulfurase (EC 2.8.1.7) (Selenocysteine beta-lyase) (SCL) (Selenocysteine lyase) (EC 4.4.1.16) (Selenocysteine reductase)	sufS ECBD_1965	A0A140NB99	BL-CFP	Unchanged	-0.0811779	0.276387	255776	34239.9	241781	12073.5	237919	27641	253746	43778.3	not_exp	888321	24571.4
Glutamate dehydrogenase	ECBD_1883	A0A140NBC5	BL-CFP	Unchanged	0.15539	0.848282	8.38243e+06	920203	9.3357e+06	326713	7.24466e+06	421271	6.65797e+06	328112	not_exp	203307	25210.8
Threonine aldolase (EC 4.1.2.5)	ECBD_2724	A0A140NBE6	BL-CFP	High	0.638392	5.32304	4.94603e+06	239551	7.69895e+06	196413	4.54521e+06	136785	4.26e+06	163379	not_exp	656883	90354.5
Dipeptide epimerase (EC 5.1.1.-)	ECBD_2292	A0A140NC58	BL-CFP	Unchanged	-0.561191	0.768316	685780	240435	464782	51310.6	323167	71139.7	350087	75621.8	not_exp	1.50506e+06	108830
D-amino acid dehydrogenase (EC 1.4.99.-)	dadA ECBD_2433	A0A140NCJ4	BL-CFP	Unchanged	-0.202546	1.70313	1.46198e+07	1.01167e+06	1.27049e+07	291731	7.62963e+06	556218	7.07387e+06	842350	not_exp	574689	64519.7
O-succinylhomoserine (Thiol)-lyase (EC 2.5.1.48)	ECBD_4084	A0A140NCM1	BL-CFP	Low	-0.543795	5.19028	930856	27178	638534	21501.2	567916	41650.2	554984	26476.5	not_exp	595821	52729.3
Aminotransferase (EC 2.6.1.-)	ECBD_2667	A0A140ND68	BL-CFP	Unchanged	-0.0669733	0.325449	7.22311e+07	6.17603e+06	6.89546e+07	4.09014e+06	4.72815e+07	3.56775e+06	4.41466e+07	2.1485e+06	not_exp	576090	5482.27
Dihydrolipoyllysine-residue succinyltransferase component of 2-oxoglutarate dehydrogenase complex (EC 2.3.1.61) (2-oxoglutarate dehydrogenase complex component E2)	ECBD_2934	A0A140NDX4	BL-CFP	High	0.349315	3.78472	9.26621e+07	2.42547e+06	1.18047e+08	4.69908e+06	5.90177e+07	3.53713e+06	5.38166e+07	4.97041e+06	not_exp	580326	57576.9
Aminotransferase (EC 2.6.1.-)	ECBD_3979	A0A140NEW5	BL-CFP	Unchanged	-0.320772	3.06588	7.9477e+06	364888	6.36326e+06	258974	5.2215e+06	108400	4.86824e+06	271025	not_exp	2.55933e+07	626780
Glutamine amidotransferase class-II	ECBD_3399	A0A140NF85	BL-CFP	Unchanged	-0.103716	2.72126	1.21415e+06	24795.4	1.12993e+06	12413.3	822039	61687	818690	36663.2	not_exp	9.17751e+06	288064
Threonine synthase (EC 4.2.3.1)	ECBD_3614	A0A140NG09	BL-CFP	Low	-0.418027	2.9512	3.52642e+06	238713	2.63934e+06	111465	3.15726e+06	69780.6	3.06427e+06	124315	not_exp	36398.5	3361.09
Aspartate ammonia-lyase (Aspartase) (EC 4.3.1.1)	ECBD_3892	A0A140NGN0	BL-CFP	Low	-0.46843	2.28337	8.18787e+07	8.00055e+06	5.91779e+07	4.51654e+06	3.65959e+07	2.10226e+06	3.05005e+07	1.84386e+06	not_exp	1.17714e+06	50266.2
Aspartate carbamoyltransferase (EC 2.1.3.2) (Aspartate transcarbamylase) (ATCase)	pyrB ECBD_3788	A0A140NGW9	BL-CFP	Low	-0.582654	4.34944	2.71707e+06	97212.8	1.81428e+06	113515	1.89719e+06	58470	1.82114e+06	111800	not_exp	176363	6942.43
Glutathione-disulfide reductase	ECBD_0241	A0A140N2B1	BL-CFP	Unchanged	-0.227528	1.98115	6.33422e+06	237180	5.41004e+06	365920	4.88089e+06	481597	4.79245e+06	207375	not_exp	109705	13749.9
7,8-dihydroneopterin aldolase (EC 4.1.2.25)	ECBD_0683	A0A140N427	BL-CFP	Unchanged	0.160687	1.89514	323109	18304.8	361178	4312.81	299775	8662.79	289659	19610.9	not_exp	654250	49946.2
Coenzyme A biosynthesis bifunctional protein CoaBC (EC 4.1.1.36) (EC 6.3.2.5) (DNA/pantothenate metabolism flavoprotein)	ECBD_0087	A0A140N465	BL-CFP	Unchanged	-0.141212	1.17962	2.71224e+06	110714	2.45934e+06	160933	1.97755e+06	151614	1.94746e+06	124377	not_exp	374061	15034.1
GTP cyclohydrolase 1 (EC 3.5.4.16) (GTP cyclohydrolase I) (GTP-CH-I)	folE ECBD_1505	A0A140N5I1	BL-CFP	Unchanged	-0.346361	1.82659	1.55878e+07	1.49878e+06	1.22608e+07	815422	8.52982e+06	946268	8.7503e+06	564198	not_exp	1.19746e+07	162681
Glutamate--cysteine ligase (EC 6.3.2.2) (Gamma-ECS) (GCS) (Gamma-glutamylcysteine synthetase)	gshA ECBD_1032	A0A140N644	BL-CFP	Unchanged	-0.0205523	0.209494	6.26389e+06	204461	6.17529e+06	207599	5.28106e+06	231157	5.11265e+06	84740.6	not_exp	97466.5	3629.13
Dihydropteroate synthase (DHPS) (EC 2.5.1.15) (Dihydropteroate pyrophosphorylase)	ECBD_0565	A0A140N7Z8	BL-CFP	Unchanged	-0.124105	1.856	3.47039e+06	105619	3.18434e+06	98395.9	3.18659e+06	145079	2.77826e+06	103532	not_exp	114588	6753.85
Aminodeoxychorismate lyase	ECBD_2505	A0A140N884	BL-CFP	Unchanged	0.0480778	0.261193	233504	16234.8	241416	14151.3	196472	12850.9	184670	15333.2	not_exp	817511	25591.4
Dihydroneopterin aldolase	ECBD_1356	A0A140N9I5	BL-CFP	Unchanged	-0.0358486	0.208132	3.57573e+06	108481	3.48797e+06	269198	2.36263e+06	194232	2.42247e+06	169155	not_exp	1.43032e+06	25256.3
Oxygen-dependent choline dehydrogenase (CDH) (CHD) (EC 1.1.99.1) (Betaine aldehyde dehydrogenase) (BADH) (EC 1.2.1.8)	betA ECBD_3347	A0A140NAJ9	BL-CFP	High	0.351224	2.4013	1.5744e+06	130736	2.00837e+06	102095	2.05639e+06	172211	1.94676e+06	154726	not_exp	2.0169e+06	192193
Para-aminobenzoate synthase, subunit I	ECBD_1830	A0A140NAY4	BL-CFP	Unchanged	0.138499	1.38414	849191	51700.8	934755	24593	932651	14833.2	846663	33065.4	not_exp	370656	51235.5
2-dehydropantoate 2-reductase (EC 1.1.1.169) (Ketopantoate reductase)	ECBD_3236	A0A140NCT5	BL-CFP	Unchanged	-0.0491616	0.159052	137932	18678.3	133311	5008.43	105065	13767.5	99940.6	13580	not_exp	92152.9	13260.1
NAD/NADP-dependent betaine aldehyde dehydrogenase (BADH) (EC 1.2.1.8)	betB ECBD_3346	A0A140ND42	BL-CFP	Unchanged	-0.0199044	0.130578	5.80305e+06	302942	5.72354e+06	256132	5.29099e+06	420559	5.07255e+06	485599	not_exp	2.3737e+06	83810
3-methyl-2-oxobutanoate hydroxymethyltransferase (EC 2.1.2.11) (Ketopantoate hydroxymethyltransferase) (KPHMT)	panB ECBD_3485	A0A140NDI9	BL-CFP	Unchanged	0.200529	2.66945	3.6637e+06	130354	4.21003e+06	130114	3.7993e+06	133138	3.43817e+06	93598	not_exp	1.31221e+07	324792
Pantothenate synthetase (PS) (EC 6.3.2.1) (Pantoate--beta-alanine ligase) (Pantoate-activating enzyme)	panC ECBD_3486	A0A140NG32	BL-CFP	Unchanged	-0.0908048	1.01263	1.05102e+07	216749	9.86907e+06	522171	8.27544e+06	513317	7.683e+06	309230	not_exp	1.26532e+06	21583.8
Tryptophanase (EC 4.1.99.1) (L-tryptophan indole-lyase) (TNase)	tnaA ECBD_4324	A0A140NGF8	BL-CFP	Unchanged	-2.65112	1.61389	3.29178e+08	1.59373e+08	5.24041e+07	1.76147e+07	1.65715e+07	6.83518e+06	2.6348e+07	1.47572e+07	not_exp	5.03014e+06	201646
Tryptophan synthase beta chain (EC 4.2.1.20)	trpB ECBD_2361	A0A140N7T6	BL-CFP	Unchanged	0.0555358	0.420229	1.86552e+06	125960	1.93873e+06	45250	1.18345e+06	76975.3	1.21131e+06	52259.1	not_exp	6.29209e+06	249561
Tryptophan synthase alpha chain (EC 4.2.1.20)	trpA ECBD_2362	A0A140N9V2	BL-CFP	Unchanged	0.192459	0.889708	1.90243e+06	238114	2.17392e+06	121226	1.6495e+06	133045	1.51265e+06	173251	not_exp	1.71829e+06	30687.7
Lipoprotein NlpI	nlpI B21_02981 ECBD_0577 ECD_03030	C6EH62	BL-CFP	Unchanged	0.216452	0.89855	374269	46714	434853	36252.2	384456	16482.2	533104	183737	not_exp	3.5886e+06	131540
Nucleoid occlusion factor SlmA	slmA ECBD_0085	A0A140N4D3	BL-CFP	Low	-0.366699	2.82842	587205	17179	455410	37602.8	215880	12839.8	297620	19858.5	not_exp	863137	35617.8
Cell division ATP-binding protein FtsE	ftsE ECBD_0278	A0A140N4V4	BL-CFP	Unchanged	0.0641684	0.551609	1.07298e+06	47224.6	1.12178e+06	53453.4	765473	48205.7	811039	50861.2	not_exp	7.55215e+06	1.85836e+06
UDP-N-acetylglucosamine 1-carboxyvinyltransferase (EC 2.5.1.7) (Enoylpyruvate transferase) (UDP-N-acetylglucosamine enolpyruvyl transferase) (EPT)	murA ECBD_0553	A0A140N5X0	BL-CFP	Unchanged	0.105028	2.05441	1.32452e+07	343091	1.42454e+07	297675	1.45331e+07	522724	1.34369e+07	282793	not_exp	1.54991e+06	415501
Cell division protein FtsX	ECBD_0279	A0A140N738	BL-CFP	Unchanged	0.0827049	0.625497	1.11608e+06	62806.9	1.18193e+06	59920.3	1.07487e+06	78781.5	1.08376e+06	35980.6	not_exp	102166	3035.43
Cell division protein ZapE (Z ring-associated protein ZapE)	zapE ECBD_0515	A0A140N7T3	BL-CFP	Unchanged	0.182847	1.95287	1.10384e+06	48321.1	1.25299e+06	52614.9	696582	50465.8	746882	35605.1	not_exp	549889	4413.82
Cell divisionFtsK/SpoIIIE	ECBD_2705	A0A140N8U7	BL-CFP	High	0.384894	2.08887	1.67668e+06	120471	2.18935e+06	194428	1.59631e+06	55566.9	1.61704e+06	42812.4	not_exp	432204	18906.4
Beta-hexosaminidase (EC 3.2.1.52) (Beta-N-acetylhexosaminidase) (N-acetyl-beta-glucosaminidase)	nagZ ECBD_2494	A0A140NAR1	BL-CFP	High	0.533148	4.41109	3.04977e+06	90433.1	4.41327e+06	200773	3.19091e+06	64691.4	3.32995e+06	548882	not_exp	1.80753e+06	186963
Cell division topological specificity factor	minE ECBD_2448	A0A140NB50	BL-CFP	Unchanged	0.217617	0.834937	4.67451e+06	516155	5.43557e+06	598070	2.17334e+06	166060	2.25325e+06	180889	not_exp	194320	11848.8
Cell division activator CedA	cedA ECBD_1914	A0A140NB67	BL-CFP	High	0.520468	2.82893	295904	18700	424451	35713.5	347860	46188.4	352788	16028.8	not_exp	2.22776e+07	258031
Chromosome partition protein MukE	mukE ECBD_2672	A0A140NBC7	BL-CFP	Unchanged	0.155488	0.967747	876023	27169.6	975713	87244.7	696700	53202.6	703142	15993.1	not_exp	1.37559e+07	270526
Tol-Pal system protein TolQ	tolQ ECBD_2923	A0A140NBE4	BL-CFP	Unchanged	0.272897	3.59024	3.60613e+06	130517	4.35704e+06	108266	4.35868e+06	257443	4.08261e+06	148994	not_exp	5.07888e+07	3.71703e+06
Chromosome partition protein MukB (Structural maintenance of chromosome-related protein)	mukB ECBD_2671	A0A140NBR4	BL-CFP	Unchanged	0.0768174	0.576092	1.28789e+07	378070	1.35832e+07	918612	8.99945e+06	225279	9.52879e+06	325244	not_exp	260730	15113.3
Peptidoglycan-associated protein	pal ECBD_2919	A0A140NC11	BL-CFP	High	0.627468	2.59919	1.99956e+07	2.06843e+06	3.08902e+07	3.18017e+06	2.26287e+07	2.5013e+06	2.12978e+07	1.09054e+06	not_exp	2.89445e+06	147275
UDP-N-acetylmuramoylalanine--D-glutamate ligase (EC 6.3.2.9) (D-glutamic acid-adding enzyme) (UDP-N-acetylmuramoyl-L-alanyl-D-glutamate synthetase)	murD ECBD_3529	A0A140ND30	BL-CFP	Unchanged	0.0910546	1.33828	2.73797e+06	51449.1	2.91635e+06	111810	2.77337e+06	82912.1	2.47561e+06	141923	not_exp	110528	6610.15
Macrodomain Ter protein	matP ECBD_2639	A0A140ND71	BL-CFP	Unchanged	0.0569159	0.0803228	32432.8	8218.48	33737.9	5955.81	21260.5	5819.18	30666.1	11712.8	not_exp	1.08833e+06	232775
UDP-N-acetylglucosamine--N-acetylmuramyl-(pentapeptide) pyrophosphoryl-undecaprenol N-acetylglucosamine transferase (EC 2.4.1.227) (Undecaprenyl-PP-MurNAc-pentapeptide-UDPGlcNAc GlcNAc transferase)	murG ECBD_3527	A0A140NDM3	BL-CFP	Unchanged	0.304147	3.32932	2.78214e+06	35098.9	3.43508e+06	160814	2.84632e+06	68675.6	2.79183e+06	32846.9	not_exp	3.4751e+06	197927
UDP-N-acetylmuramate--L-alanyl-gamma-D-glutamyl-meso-2,6-diaminoheptandioate ligase (EC 6.3.2.45) (Murein peptide ligase) (UDP-N-acetylmuramate:L-alanyl-gamma-D-glutamyl-meso-diaminopimelate ligase)	mpl ECBD_3801	A0A140NDR7	BL-CFP	Unchanged	0.28981	2.05386	5.46749e+06	524965	6.68389e+06	172451	6.68587e+06	703620	5.88539e+06	289519	not_exp	115954	16079.5
Chromosome partition protein MukF	mukF ECBD_2673	A0A140NDT9	BL-CFP	Unchanged	0.068269	0.611616	701033	38041.7	735003	25168.7	589644	87787	695950	78166.1	not_exp	899470	40546.5
Phospho-N-acetylmuramoyl-pentapeptide-transferase (EC 2.7.8.13) (UDP-MurNAc-pentapeptide phosphotransferase)	mraY ECBD_3530	A0A140NFL7	BL-CFP	Unchanged	0.0292085	0.0778845	856168	99522.1	873679	98656.4	755992	101503	829375	53397.5	not_exp	2.00131e+07	853081
UDP-N-acetylmuramoyl-L-alanyl-D-glutamate--2,6-diaminopimelate ligase (EC 6.3.2.13) (Meso-A2pm-adding enzyme) (Meso-diaminopimelate-adding enzyme) (UDP-MurNAc-L-Ala-D-Glu:meso-diaminopimelate ligase) (UDP-MurNAc-tripeptide synthetase) (UDP-N-acetylmuramyl-tripeptide synthetase)	murE ECBD_3532	A0A140NFN5	BL-CFP	Unchanged	0.0669206	1.63411	5.22336e+06	139243	5.47136e+06	27632.5	5.19311e+06	284324	4.69149e+06	175969	not_exp	503165	19330.2
UDP-N-acetylmuramoyl-tripeptide--D-alanyl-D-alanine ligase (EC 6.3.2.10) (D-alanyl-D-alanine-adding enzyme)	murF ECBD_3531	A0A140NFS6	BL-CFP	Unchanged	0.147237	1.92251	3.29356e+06	123316	3.64744e+06	120281	3.15155e+06	281374	2.93414e+06	71582.2	not_exp	2.71409e+06	108569
UDP-N-acetylmuramate--L-alanine ligase (EC 6.3.2.8) (UDP-N-acetylmuramoyl-L-alanine synthetase)	murC ECBD_3526	A0A140NG76	BL-CFP	Unchanged	0.231089	1.86563	5.32456e+06	169585	6.24955e+06	432251	6.04671e+06	286927	5.66408e+06	219470	not_exp	1.45055e+06	42642.8
UDP-N-acetylenolpyruvoylglucosamine reductase (EC 1.3.1.98) (UDP-N-acetylmuramate dehydrogenase)	murB ECBD_4056	A0A140SS82	BL-CFP	Unchanged	0.0030689	0.0145848	1.53189e+06	120190	1.53515e+06	51890.1	1.39813e+06	67580.7	1.27414e+06	60384.7	not_exp	859496	24710.5
DNA topoisomerase 4 subunit B (EC 5.6.2.2) (Topoisomerase IV subunit B)	parE ECBD_0709	A0A140N599	BL-CFP	Unchanged	0.0562832	1.18017	2.80073e+06	56421.7	2.91216e+06	64942.3	2.35816e+06	120269	2.58864e+06	80664	not_exp	5.51188e+06	106176
DNA topoisomerase 4 subunit A (EC 5.6.2.2) (Topoisomerase IV subunit A)	parC ECBD_0720	A0A140N7T4	BL-CFP	Unchanged	0.0299062	0.44776	5.17175e+06	165988	5.28007e+06	88130.5	4.71866e+06	118841	4.70585e+06	153334	not_exp	1.52761e+08	1.34002e+07
Peptidoglycan glycosyltransferase MrdB (PGT) (EC 2.4.1.129) (Cell elongation protein RodA) (Cell wall polymerase) (Peptidoglycan polymerase) (PG polymerase)	mrdB rodA ECBD_3017	A0A140NC69	BL-CFP	Unchanged	0.286046	1.48687	151928	14341.6	185245	15151.4	154035	10933.4	152701	11768.4	not_exp	358158	20211.4
Chromosomal replication initiator protein DnaA	dnaA ECBD_0001	A0A140N2D9	BL-CFP	Unchanged	0.0583982	0.785286	2.44535e+06	76908.7	2.54636e+06	79138.3	1.4716e+06	102286	1.84122e+06	85921.6	not_exp	4.05483e+06	215521
Cell division coordinator CpoB	cpoB ECBD_2918	A0A140NCF6	BL-CFP	Unchanged	0.387315	0.788833	8.92489e+06	1.95265e+06	1.16734e+07	2.26611e+06	9.9045e+06	2.82816e+06	9.48601e+06	1.36085e+06	not_exp	2.79555e+07	1.13825e+06
Cell division protein FtsZ	ftsZ ECBD_3522	A0A140NFM6	BL-CFP	Unchanged	-0.0479331	0.330761	2.94799e+07	586821	2.85165e+07	2.06701e+06	1.90829e+07	564725	2.14558e+07	525358	not_exp	3.36665e+07	642000
DNA replication and repair protein RecF	recF ECBD_0003	A0A140N462	BL-CFP	Unchanged	0.213185	0.972057	38478.6	5164.99	44606.1	2151.96	32333.7	5487.5	36631.7	5831.58	not_exp	739088	11902.3
Beta sliding clamp	ECBD_0002	A0A140N4F0	BL-CFP	Unchanged	0.0899224	1.50704	4.18069e+06	160591	4.44956e+06	43005.3	3.99313e+06	108818	4.01351e+06	108707	not_exp	4.59685e+06	60079.9
DNA primase (EC 2.7.7.-)	dnaG ECBD_0675	A0A140N5X5	BL-CFP	Unchanged	0.174628	1.88532	288033	11856.8	325095	14078.8	256090	26293	262786	14251.5	not_exp	2.15697e+06	146190
DNA gyrase subunit A (EC 5.6.2.2)	gyrA ECBD_1429	A0A140N626	BL-CFP	Unchanged	0.0604142	1.55991	2.47109e+07	417082	2.57677e+07	475447	2.06533e+07	600653	2.02469e+07	482647	not_exp	3.32621e+06	249620
DNA gyrase subunit B (EC 5.6.2.2)	gyrB ECBD_0004	A0A140N6C1	BL-CFP	Unchanged	-0.116388	1.99943	2.40045e+07	340916	2.2144e+07	799822	1.83141e+07	672901	1.8688e+07	308518	not_exp	1.57717e+06	38205.2
DnaA regulatory inactivator Hda	hda ECBD_1192	A0A140N6L6	BL-CFP	High	0.500222	3.44505	490233	21000	693401	44011.3	536354	33386.8	500597	50216.5	not_exp	6.7393e+06	251429
DNA ligase (EC 6.5.1.2) (Polydeoxyribonucleotide synthase [NAD(+)])	ligA ECBD_1271	A0A140N7D0	BL-CFP	Unchanged	0.177667	1.73063	2.95076e+06	189819	3.33747e+06	88162.9	3.06451e+06	29844.4	2.88477e+06	118088	not_exp	1.94477e+06	154768
DnaA initiator-associating protein DiaA	diaA ECBD_0591	A0A140N7G1	BL-CFP	High	0.390831	2.75246	626119	56566.7	820934	28271.3	695086	29741.2	665606	36780.6	not_exp	58275.3	7117.13
Ribonucleoside-diphosphate reductase subunit beta (EC 1.17.4.1)	ECBD_1043	A0A140N8N9	BL-CFP	Unchanged	0.149336	0.569678	38197.3	5719.49	42363.1	1564.29	60771	2107.91	58336.6	7134.88	not_exp	3.29322e+07	1.53377e+06
Ribonucleoside-diphosphate reductase (EC 1.17.4.1)	ECBD_1426	A0A140N9Q4	BL-CFP	Unchanged	-0.293869	3.18111	3.18117e+07	1.20719e+06	2.59492e+07	1.01134e+06	2.53942e+07	1.49501e+06	2.51868e+07	1.00511e+06	not_exp	4.16402e+06	79422.2
Regulatory CII family protein	ECBD_2771	A0A140N9R5	BL-CFP	Unchanged	-0.447959	1.02575	35820	4754.37	26258.9	6850.54	95179.1	12774	73837	10872.3	not_exp	12398.5	834.852
DNA polymerase III, delta prime subunit (EC 2.7.7.7)	ECBD_2502	A0A140NAY2	BL-CFP	Unchanged	0.23064	1.09495	37552	1645.93	44061.9	5107.93	35362	4828.8	35812.5	4034.39	not_exp	2.70977e+07	813746
DNA replication terminus site-binding protein (Ter-binding protein)	tus ECBD_2036	A0A140NBS0	BL-CFP	Unchanged	0.101508	2.11303	266917	7971.11	286373	3158.33	188181	10497	185906	13819.8	not_exp	6.30139e+06	142960
DNA polymerase III subunit gamma/tau (EC 2.7.7.7)	dnaX ECBD_3186	A0A140NCN5	BL-CFP	Unchanged	0.110278	0.537581	1.66737e+06	70677.6	1.79982e+06	184657	1.16847e+06	24322.3	1.32056e+06	51558.1	not_exp	728390	133906
AAA ATPase central domain protein	ECBD_2703	A0A140NDX1	BL-CFP	High	0.514649	5.68856	768311	21237.5	1.09764e+06	24099.5	693058	35291.2	716605	35409	not_exp	2.50966e+06	49760
Single-stranded DNA-binding protein (SSB)	ECBD_3973	A0A140NE87	BL-CFP	Unchanged	-0.360809	1.87454	9.01377e+06	828780	7.01928e+06	553036	5.18365e+06	751193	5.48446e+06	565393	not_exp	3.69902e+06	212455
DNA-directed DNA polymerase (EC 2.7.7.7)	ECBD_3777	A0A140NEC1	BL-CFP	Unchanged	-0.178518	1.08989	312123	22692.4	275796	19727.2	251757	13663.5	242482	23752.1	not_exp	633359	25657.5
DNA polymerase III, delta subunit (EC 2.7.7.7)	ECBD_3011	A0A140NEC8	BL-CFP	Unchanged	0.106428	0.412388	219614	26194.1	236427	16985.6	182780	11423.6	167823	8800.78	not_exp	4.44962e+07	3.06684e+06
DNA polymerase I (EC 2.7.7.7)	polA ECBD_4165	A0A140NER9	BL-CFP	Unchanged	-0.263556	2.58489	1.13077e+07	590024	9.41972e+06	299788	7.0643e+06	132097	7.8665e+06	357019	not_exp	5.80549e+07	2.90768e+06
ATP-dependent DNA helicase, RecQ family	ECBD_4216	A0A140NEW6	BL-CFP	Unchanged	0.10293	0.275373	201060	23150.2	215929	31005.4	194806	9752.28	194033	14994.7	not_exp	613407	25207.3
Anaerobic ribonucleoside-triphosphate reductase (EC 1.17.4.2)	ECBD_3796	A0A140NEW9	BL-CFP	Low	-0.560924	2.9979	1.04905e+07	976741	7.11118e+06	112338	8.1784e+06	375427	7.85821e+06	351449	not_exp	5.94844e+07	1.45647e+06
DNA polymerase III subunit epsilon (EC 2.7.7.7)	dnaQ ECBD_3409	A0A140NF94	BL-CFP	Unchanged	0.107734	0.297229	365211	59297.8	393528	35449.6	381650	43122.8	364269	56738.4	not_exp	2.71862e+08	8.14976e+06
DNA polymerase III subunit alpha (EC 2.7.7.7)	ECBD_3435	A0A140NFX8	BL-CFP	Unchanged	0.175978	0.497156	1.19723e+06	57087.4	1.35255e+06	240548	939084	56975.4	961123	59503.5	not_exp	1.44275e+07	367125
ATP-dependent DNA helicase Rep (EC 3.6.4.12)	rep ECBD_4262	A0A140NG90	BL-CFP	Unchanged	-0.0340556	0.12993	354850	22991.7	346571	34533.6	197011	29910.9	255524	13945.5	not_exp	415317	124157
Cell division protein FtsP	ftsP ECBD_0723	A0A140N460	BL-CFP	Unchanged	0.150029	2.46974	814809	21333.4	904105	25226.1	711787	36621.1	791534	179578	not_exp	4.03347e+06	285272
Cell division protein DamX	damX ECBD_0359	A0A140N6R8	BL-CFP	Unchanged	0.0572621	0.338503	1.03219e+07	687005	1.07398e+07	603278	9.01155e+06	485661	8.58684e+06	176000	not_exp	178060	5607.97
Cell division protein DedD	dedD ECBD_1345	A0A140N717	BL-CFP	Unchanged	0.0732596	0.806126	868326	40318.2	913559	26683.1	816485	35656.9	791301	47056.3	not_exp	6.87421e+06	725113
Cell division protein ZapA (Z ring-associated protein ZapA)	zapA ECBD_0827	A0A140N8R4	BL-CFP	Unchanged	0.193821	0.596068	361357	25556.7	413316	66519.1	219745	38968.4	240777	30408.9	not_exp	111440	10547
Cell division protein ZipA	zipA ECBD_1270	A0A140N9Z5	BL-CFP	Unchanged	0.147875	1.26776	740814	31244.1	820774	48785.5	601978	55029.8	680083	81518.6	not_exp	1.27025e+07	137111
Probable peptidoglycan glycosyltransferase FtsW (PGT) (EC 2.4.1.129) (Cell division protein FtsW) (Cell wall polymerase) (Peptidoglycan polymerase) (PG polymerase)	ftsW ECBD_3528	A0A140NB31	BL-CFP	Unchanged	0.123256	0.296168	111199	18592.9	121116	15599.9	120075	33249.9	112101	10531.7	not_exp	5.60938e+06	443526
Cell division protein FtsA	ftsA ECBD_3523	A0A140NBT9	BL-CFP	Unchanged	0.150675	1.49392	1.69664e+06	28605.9	1.88342e+06	112874	1.24389e+06	83477.2	1.3718e+06	91885.8	not_exp	427980	20735.6
Probable septum site-determining protein MinC	minC ECBD_2446	A0A140NCN7	BL-CFP	Unchanged	0.280519	2.23476	2.60209e+06	180637	3.16058e+06	144804	1.90437e+06	68783.9	1.84458e+06	69158	not_exp	1.78348e+07	1.84918e+06
Cell division protein FtsQ	ftsQ ECBD_3524	A0A140NE45	BL-CFP	Unchanged	0.154964	1.82922	436843	22505.6	486378	11704.9	434698	27425.4	396040	12254.5	not_exp	425889	18737.6
Cell division protein FtsL	ftsL ECBD_3534	A0A140NE59	BL-CFP	Unchanged	0.228241	0.539794	106079	18369.5	124261	19857.8	115949	12527.6	118905	14025.5	not_exp	269380	1408.7
Cell division protein FtsN	ftsN ECBD_4091	A0A140NF78	BL-CFP	Unchanged	0.10214	0.976927	3.1211e+06	112481	3.35008e+06	175207	2.93397e+06	176735	2.85652e+06	73954.5	not_exp	77550.9	3391.92
Probable GTP-binding protein EngB	engB ECBD_4163	A0A140NFE8	BL-CFP	Unchanged	-0.0683863	0.906338	3.31005e+06	117749	3.15681e+06	90455.1	2.87707e+06	129256	2.82861e+06	78695.9	not_exp	641631	32832.5
Cell division protein ZapD (Z ring-associated protein D)	zapD ECBD_3516	A0A140NG68	BL-CFP	Unchanged	0.0429632	0.16093	861536	45456	887578	97810.5	670864	30585	761627	65263.8	not_exp	160369	19695.4
Cell division protein ZapB	zapB ECBD_4096	A0A140NH75	BL-CFP	Unchanged	0.354423	0.238324	338194	154936	432373	229839	246454	44458	316608	97366.8	not_exp	4.73839e+06	114670
Malate synthase G (EC 2.3.3.9)	glcB ECBD_0763	A0A140N498	BL-CFP	Low	-0.368249	2.1052	1.10731e+06	108137	857859	22069.5	618518	63308.7	606177	82341.7	not_exp	2.81867e+07	239825
Malate dehydrogenase (EC 1.1.1.37)	mdh ECBD_0511	A0A140N775	BL-CFP	Unchanged	-0.441405	1.89596	1.14986e+08	1.38257e+07	8.46774e+07	5.72924e+06	4.12812e+07	1.04042e+06	3.94098e+07	3.90892e+06	not_exp	1.38012e+07	407914
Fumarate hydratase class I (EC 4.2.1.2)	ECBD_2034	A0A140N8Y0	BL-CFP	Low	-0.446342	2.33627	3.2123e+07	3.25961e+06	2.35751e+07	860719	1.4222e+07	534312	1.25939e+07	1.18857e+06	not_exp	207608	68505.7
Succinate--CoA ligase [ADP-forming] subunit alpha (EC 6.2.1.5) (Succinyl-CoA synthetase subunit alpha) (SCS-alpha)	sucD ECBD_2932	A0A140N9G2	BL-CFP	Unchanged	0.299359	2.33119	1.32579e+08	1.11392e+07	1.63151e+08	4.69361e+06	7.19594e+07	4.3343e+06	6.46461e+07	6.86219e+06	not_exp	293869	60776
Probable malate:quinone oxidoreductase (EC 1.1.5.4) (MQO) (Malate dehydrogenase [quinone])	mqo ECBD_1449	A0A140N9V4	BL-CFP	Unchanged	-0.0847924	0.448225	7.13317e+06	608837	6.72601e+06	356977	8.25541e+06	229694	8.49046e+06	325337	not_exp	326536	10122.8
Succinate dehydrogenase flavoprotein subunit (EC 1.3.5.1)	ECBD_2937	A0A140NA80	BL-CFP	Unchanged	0.255366	3.62994	6.60399e+07	2.19025e+06	7.88278e+07	1.80857e+06	4.68719e+07	1.3405e+06	4.22169e+07	3.11725e+06	not_exp	2.40152e+06	346789
Isocitrate dehydrogenase [NADP] (EC 1.1.1.42)	ECBD_2463	A0A140NAN3	BL-CFP	Unchanged	-0.0835648	0.536547	2.02699e+08	1.50289e+07	1.91291e+08	8.06411e+06	1.17254e+08	6.52032e+06	1.14614e+08	7.30923e+06	not_exp	4.43886e+06	379650
Succinate--CoA ligase [ADP-forming] subunit beta (EC 6.2.1.5) (Succinyl-CoA synthetase subunit beta) (SCS-beta)	sucC ECBD_2933	A0A140NBF4	BL-CFP	Unchanged	0.256709	1.87891	1.50449e+08	1.38705e+07	1.79749e+08	4.56433e+06	7.91552e+07	4.33228e+06	7.07476e+07	8.48645e+06	not_exp	595821	52729.3
Fumarate hydratase class II (Fumarase C) (EC 4.2.1.2) (Aerobic fumarase) (Iron-independent fumarase)	fumC ECBD_2035	A0A140NBG7	BL-CFP	Low	-1.12156	3.13269	1.17444e+07	1.68631e+06	5.39768e+06	432883	4.7367e+06	543046	5.00433e+06	364472	not_exp	576090	5482.27
Citrate synthase	ECBD_2941	A0A140NC10	BL-CFP	Unchanged	-0.302674	1.41265	9.13137e+07	1.08197e+07	7.40324e+07	3.42392e+06	4.93441e+07	2.2974e+06	4.69501e+07	5.92798e+06	not_exp	1.26983e+07	584833
Succinate dehydrogenase, cytochrome b556 subunit	ECBD_2939	A0A140NC31	BL-CFP	Unchanged	-0.165291	0.360067	181494	36004.8	161847	19242.6	103742	26135.8	113919	18028.8	not_exp	1.19746e+07	162681
Malate synthase (EC 2.3.3.9)	ECBD_4023	A0A140NCE9	BL-CFP	Unchanged	-0.125689	0.426537	697909	94229	639680	46660.2	234471	30522.3	233571	53866.3	not_exp	2.85271e+06	122804
Succinate dehydrogenase hydrophobic membrane anchor subunit	ECBD_2938	A0A140NCH7	BL-CFP	Unchanged	0.261895	1.27799	1.07011e+06	140123	1.28311e+06	61981.8	761789	92838.7	828892	109553	not_exp	1.43032e+06	25256.3
Succinate dehydrogenase iron-sulfur subunit (EC 1.3.5.1)	ECBD_2936	A0A140NDZ9	BL-CFP	Unchanged	0.213864	2.62322	2.84189e+07	1.17015e+06	3.29599e+07	1.03739e+06	1.8374e+07	830285	1.67417e+07	1.54544e+06	not_exp	2.3737e+06	83810
2-oxoglutarate dehydrogenase, E1 subunit (EC 1.2.4.2)	ECBD_2935	A0A140NE66	BL-CFP	High	0.377624	3.8329	1.30316e+08	5.80209e+06	1.69307e+08	5.45341e+06	8.00838e+07	6.25862e+06	7.38098e+07	7.02841e+06	not_exp	1.26532e+06	21583.8
Succinate dehydrogenase iron-sulfur subunit (EC 1.3.5.1)	ECBD_3876	A0A140NF50	BL-CFP	Unchanged	-0.725799	1.54028	482472	106750	291733	44192.7	210835	39362.1	198083	39535.5	not_exp	159367	30593.4
Aconitate hydratase B (EC 4.2.1.3) (EC 4.2.1.99) (2-methylisocitrate dehydratase)	ECBD_3501	A0A140NFP9	BL-CFP	Unchanged	-0.145083	1.97453	1.87241e+08	7.01371e+06	1.69327e+08	4.76995e+06	1.13695e+08	1.9214e+06	1.06727e+08	9.74054e+06	not_exp	1.54991e+06	415501
Fumarate hydratase class I (EC 4.2.1.2)	ECBD_3909	A0A140NH84	BL-CFP	Unchanged	0.269145	2.06504	231156	17273.1	278565	12653.4	239875	11466.2	286023	56790.5	not_exp	102166	3035.43
Phosphoenolpyruvate carboxylase (PEPC) (PEPCase) (EC 4.1.1.31)	ppc ECBD_4068	A0A140SS67	BL-CFP	Low	-0.424438	5.14388	3.52533e+07	869370	2.62683e+07	648813	2.24029e+07	894104	2.29279e+07	1.22659e+06	not_exp	549889	4413.82
NADH-quinone oxidoreductase subunit K (EC 7.1.1.-) (NADH dehydrogenase I subunit K) (NDH-1 subunit K)	nuoK B21_02164 ECBD_1382 ECD_02204	C5W716	BL-CFP	Unchanged	-0.10097	0.357216	89034	8838.77	83015.8	8963.22	84643.8	18614.8	70876.3	9061.07	not_exp	2.22776e+07	258031
Cytochrome B561	ECBD_1673	A0A140N8H5	BL-CFP	Unchanged	0.48456	1.27644	176669	24568.4	247188	44441.9	203777	100042	161950	42722.6	not_exp	1.37559e+07	270526
NADH-quinone oxidoreductase (EC 7.1.1.-)	ECBD_1378	A0A140N9P3	BL-CFP	Unchanged	-0.0932356	1.83684	5.56452e+07	1.59015e+06	5.21628e+07	790703	4.07595e+07	759552	3.57612e+07	913545	not_exp	5.07888e+07	3.71703e+06
Quinone-dependent D-lactate dehydrogenase (EC 1.1.5.12) (D-lactate dehydrogenase) (D-LDH)	dld ECBD_1525	A0A140NAN1	BL-CFP	Unchanged	0.0525436	0.233631	1.35914e+07	1.47368e+06	1.40955e+07	325744	8.3495e+06	687223	8.24564e+06	397760	not_exp	3.69923e+06	195737
Cytochrome bd ubiquinol oxidase subunit I	ECBD_2928	A0A140NCG6	BL-CFP	Unchanged	0.080967	0.425079	1.8331e+07	418603	1.93891e+07	1.86997e+06	1.15535e+07	398804	1.05495e+07	825645	not_exp	66184.3	12055.9
Pyruvate ferredoxin/flavodoxin oxidoreductase	ECBD_2246	A0A140NCM5	BL-CFP	Low	-0.478021	4.47251	7.07332e+06	276180	5.07838e+06	150120	4.82265e+06	383526	4.85621e+06	150621	not_exp	2.00131e+07	853081
Fumarate reductase flavoprotein subunit (EC 1.3.5.4)	ECBD_3875	A0A140NCT2	BL-CFP	Low	-0.554855	3.25196	5.41132e+06	417851	3.68362e+06	167506	2.46415e+06	91410.2	2.29247e+06	259989	not_exp	5.13315e+07	3.11698e+06
Nucleoside diphosphate kinase (NDK) (NDP kinase) (EC 2.7.4.6) (Nucleoside-2-P kinase)	ndk ECBD_1168	A0A140N7A5	BL-CFP	Unchanged	0.045279	0.132829	1.79258e+07	2.55603e+06	1.84973e+07	1.16267e+06	1.45887e+07	65312.7	1.51805e+07	754320	not_exp	1.27105e+08	3.93399e+06
Adenine phosphoribosyltransferase (APRT) (EC 2.4.2.7)	apt ECBD_3187	A0A140NA53	BL-CFP	Unchanged	-0.129802	0.929374	8.8102e+06	685267	8.05214e+06	217992	8.65483e+06	408645	8.41056e+06	379439	not_exp	6.49334e+06	138095
AMP nucleosidase (EC 3.2.2.4)	amn ECBD_1664	A0A140NAF5	BL-CFP	Unchanged	-0.0578313	0.677907	3.02095e+06	120330	2.90225e+06	83475	1.75367e+06	109620	1.66728e+06	119086	not_exp	3.40133e+07	2.15826e+06
Adenylate kinase (AK) (EC 2.7.4.3) (ATP-AMP transphosphorylase) (ATP:AMP phosphotransferase) (Adenylate monophosphate kinase)	adk ECBD_3182	A0A140NAW9	BL-CFP	Unchanged	-0.197334	3.642	6.59339e+07	1.60194e+06	5.7505e+07	950806	4.18969e+07	744290	4.02513e+07	696062	not_exp	2.33011e+07	865170
3-deoxy-D-manno-octulosonate 8-phosphate phosphatase KdsC (EC 3.1.3.45) (KDO 8-P phosphatase)	kdsC ECBD_0544	A0A140N5J7	BL-CFP	Unchanged	0.162285	1.14437	1.15158e+06	80511.2	1.28868e+06	73120.8	1.24188e+06	117385	1.06697e+06	61274.2	not_exp	3.67276e+07	2.25467e+06
Glucose-1-phosphate adenylyltransferase (EC 2.7.7.27) (ADP-glucose pyrophosphorylase) (ADPGlc PPase) (ADP-glucose synthase)	glgC ECBD_0312	A0A140N2G7	BL-CFP	Unchanged	0.211496	1.15225	2.21991e+06	221983	2.57041e+06	164632	982592	165949	976599	81680.3	not_exp	5.25523e+07	1.9785e+06
3-deoxy-D-manno-octulosonic acid transferase (Kdo transferase) (EC 2.4.99.12) (Lipid IV(A) 3-deoxy-D-manno-octulosonic acid transferase)	ECBD_0093	A0A140N2M6	BL-CFP	Unchanged	0.131863	2.26886	475216	13101.3	520698	13116.7	535487	34643.3	497530	46126.3	not_exp	6.32999e+07	1.41661e+06
Thiosulfate sulfurtransferase GlpE (EC 2.8.1.1)	glpE ECBD_0317	A0A140N377	BL-CFP	Unchanged	0.179163	0.282949	585058	150970	662418	126168	520200	100018	525335	93388.4	not_exp	5.46892e+07	3.18717e+06
Uronate isomerase (EC 5.3.1.12) (Glucuronate isomerase) (Uronic isomerase)	uxaC ECBD_0648	A0A140N3B4	BL-CFP	Unchanged	-0.166811	0.932834	1.04312e+06	50831.9	929222	94957.2	723946	87393.2	664164	43445.6	not_exp	5.47424e+07	2.63317e+06
Adenine deaminase (Adenase) (Adenine aminase) (EC 3.5.4.2)	ade ECBD_0038	A0A140N3I2	BL-CFP	Unchanged	-0.235938	0.830551	86636.2	8911.61	73565.6	10309.6	68167.2	3419.74	69460	5143.92	not_exp	3.49327e+07	3.19574e+06
N-acetylneuraminate lyase (NAL) (Neu5Ac lyase) (EC 4.1.3.3) (N-acetylneuraminate pyruvate-lyase) (N-acetylneuraminic acid aldolase) (Sialate lyase) (Sialic acid aldolase) (Sialic acid lyase)	nanA ECBD_0522	A0A140N3N8	BL-CFP	Unchanged	-0.115403	0.208882	5.44257e+06	1.35891e+06	5.02417e+06	237215	3.27332e+06	351034	1.99095e+06	224600	not_exp	5.10891e+07	379799
L-fucose isomerase (FucIase) (EC 5.3.1.25) (6-deoxy-L-galactose isomerase)	fucI ECBD_0920	A0A140N420	BL-CFP	Low	-0.989305	2.33531	7.82121e+06	1.47852e+06	3.93971e+06	399722	6.3441e+06	601841	4.7551e+06	612580	not_exp	6.49236e+07	3.01879e+06
L-serine dehydratase 1 (EC 4.3.1.17)	ECBD_0931	A0A140N429	BL-CFP	Unchanged	0.156789	1.48686	2.14076e+06	121554	2.38653e+06	94387	2.1004e+06	16590.4	1.98499e+06	42746.7	not_exp	1.26917e+08	2.23681e+06
Glycerophosphoryl diester phosphodiesterase	ECBD_0292	A0A140N469	BL-CFP	Unchanged	-0.141957	0.500674	504700	38748.1	457404	64039.5	290554	30426.4	281341	49361.8	not_exp	4.01231e+06	108985
Glycogen synthase (EC 2.4.1.21) (Starch [bacterial glycogen] synthase)	glgA ECBD_0313	A0A140N490	BL-CFP	Unchanged	0.0569196	0.245469	543974	51229.3	565865	36359.7	227323	48719.6	215158	35179.4	not_exp	1.0614e+09	3.8709e+07
Mannitol-1-phosphate 5-dehydrogenase (EC 1.1.1.17)	mtlD ECBD_0128	A0A140N4A1	BL-CFP	Unchanged	0.19461	1.65387	2.98608e+06	99654.4	3.41731e+06	222710	2.36915e+06	105055	2.06326e+06	95125.8	not_exp	1.22468e+09	7.5748e+07
(P)ppGpp synthetase I, SpoT/RelA (EC 3.1.7.2)	ECBD_0075	A0A140N4C7	BL-CFP	Unchanged	0.293076	2.60845	1.9409e+06	79477.5	2.37809e+06	129078	1.17704e+06	113598	1.50378e+06	71594.2	not_exp	4.59685e+06	60079.9
Lipopolysaccharide heptosyltransferase II	ECBD_0106	A0A140N4F1	BL-CFP	Unchanged	0.150902	1.42389	880266	39417.9	977327	49497.1	871860	30089.7	813071	32921.7	not_exp	3.32621e+06	249620
Inositol-1-monophosphatase (EC 3.1.3.25)	ECBD_1151	A0A140N4M5	BL-CFP	Low	-0.416578	2.40092	1.2896e+07	1.16067e+06	9.6617e+06	426329	1.08444e+07	717900	1.07815e+07	865363	not_exp	2.09762e+06	40898.3
Orotate phosphoribosyltransferase (OPRT) (OPRTase) (EC 2.4.2.10)	pyrE ECBD_0084	A0A140N4N0	BL-CFP	Unchanged	-0.244104	1.61411	8.86762e+06	664131	7.48729e+06	445231	7.19283e+06	530531	6.73545e+06	289341	not_exp	1.83207e+06	33776.6
4-hydroxy-3-methylbut-2-en-1-yl diphosphate synthase (flavodoxin) (EC 1.17.7.3) (1-hydroxy-2-methyl-2-(E)-butenyl 4-diphosphate synthase)	ispG ECBD_1171	A0A140N4P3	BL-CFP	Unchanged	0.243561	2.67745	1.98752e+07	909294	2.35305e+07	824977	2.04173e+07	489718	1.84991e+07	548500	not_exp	2.75159e+06	71592.3
Glucanase (EC 3.2.1.-)	ECBD_0208	A0A140N4P7	BL-CFP	Unchanged	-0.0526289	0.202948	91727.6	3913.87	88441.8	10395.1	79622.4	13538.6	85255.4	37099.5	not_exp	185454	5769.12
Lipopolysaccharide heptosyltransferase I	ECBD_0105	A0A140N4Q1	BL-CFP	Unchanged	0.142734	2.5375	315753	7505.6	348590	9063.04	332536	17661.9	314047	12810.7	not_exp	58275.3	7117.13
Cyclic di-GMP-binding protein (Cellulose synthase regulatory subunit)	ECBD_0207	A0A140N4Z5	BL-CFP	Unchanged	-0.00572468	0.0117343	234437	25783.4	233509	38293.4	185110	35597.6	166423	15444.7	not_exp	3.29322e+07	1.53377e+06
Phosphoenolpyruvate carboxykinase (ATP) (PCK) (PEP carboxykinase) (PEPCK) (EC 4.1.1.49)	pckA ECBD_0342	A0A140N510	BL-CFP	Unchanged	0.43679	1.63915	4.3427e+07	4.25836e+06	5.87824e+07	7.65936e+06	2.27791e+07	2.20955e+06	2.05611e+07	1.32103e+06	not_exp	12398.5	834.852
Phosphoglycolate phosphatase (PGP) (PGPase) (EC 3.1.3.18)	gph ECBD_0362	A0A140N534	BL-CFP	Unchanged	-0.0516481	0.14034	747910	78286.8	721608	94892	577707	57994.1	626241	43248.2	not_exp	2.70977e+07	813746
Phosphoribulokinase (EC 2.7.1.19)	ECBD_0393	A0A140N561	BL-CFP	Unchanged	0.0912443	0.620126	280287	17266.2	298587	17090.7	165325	6211.47	157886	11971.2	not_exp	2.58499e+06	114320
Bifunctional protein HldE [Includes: D-beta-D-heptose 7-phosphate kinase (EC 2.7.1.167) (D-beta-D-heptose 7-phosphotransferase) (D-glycero-beta-D-manno-heptose-7-phosphate kinase); D-beta-D-heptose 1-phosphate adenylyltransferase (EC 2.7.7.70) (D-glycero-beta-D-manno-heptose 1-phosphate adenylyltransferase)]	hldE ECBD_0689	A0A140N583	BL-CFP	Unchanged	-0.0896272	1.8684	9.59155e+06	252467	9.01381e+06	141833	7.37531e+06	242080	7.27336e+06	364314	not_exp	6.30139e+06	142960
Bifunctional polymyxin resistance protein ArnA [Includes: UDP-4-amino-4-deoxy-L-arabinose formyltransferase (EC 2.1.2.13) (ArnAFT) (UDP-L-Ara4N formyltransferase); UDP-glucuronic acid oxidase, UDP-4-keto-hexauronic acid decarboxylating (EC 1.1.1.305) (ArnADH) (UDP-GlcUA decarboxylase) (UDP-glucuronic acid dehydrogenase)]	arnA ECBD_1404	A0A140N587	BL-CFP	Unchanged	0.219704	2.2294	4.00223e+07	2.71053e+06	4.66058e+07	374682	2.75147e+07	739371	2.70237e+07	901022	not_exp	1.59701e+06	165864
Ribulose-phosphate 3-epimerase (EC 5.1.3.1)	ECBD_0361	A0A140N5E1	BL-CFP	Unchanged	-0.197374	0.565268	6.21818e+06	1.03309e+06	5.4231e+06	479527	3.75391e+06	381412	4.56983e+06	393377	not_exp	633359	25657.5
Phosphoglucosamine mutase (EC 5.4.2.10)	glmM ECBD_0566	A0A140N5E8	BL-CFP	Unchanged	0.0825758	1.508	1.11806e+07	267723	1.18392e+07	306542	8.8696e+06	267104	8.36319e+06	172260	not_exp	768938	138379
Mannitol dehydrogenase domain protein	ECBD_1485	A0A140N5G5	BL-CFP	Unchanged	0.36241	0.262786	159324	14901.9	204822	122294	90516.6	19241.4	86281.8	4151.88	not_exp	4.44962e+07	3.06684e+06
Putative N-acetylmannosamine-6-phosphate 2-epimerase (EC 5.1.3.9) (ManNAc-6-P epimerase)	nanE ECBD_0524	A0A140N5H9	BL-CFP	Unchanged	-0.201368	0.552057	433164	78173.9	376733	26117.9	211971	13496.2	177332	22946.4	not_exp	613407	25207.3
2-hydroxy-3-oxopropionate reductase (EC 1.1.1.60) (Tartronate semialdehyde reductase) (TSAR)	garR ECBD_0617	A0A140N5J6	BL-CFP	Low	-1.17045	3.8302	1.09985e+07	1.20052e+06	4.88644e+06	346711	1.83079e+06	113542	2.24531e+06	183413	not_exp	111440	10547
Fatty acid oxidation complex subunit alpha [Includes: Enoyl-CoA hydratase/3-hydroxybutyryl-CoA epimerase (EC 4.2.1.17) (EC 5.1.2.3); 3-hydroxyacyl-CoA dehydrogenase (EC 1.1.1.35)]	fadJ ECBD_1319	A0A140N5R8	BL-CFP	Unchanged	-0.368449	1.74068	199218	24078.9	154317	2010.48	97110.9	6520.99	91579.4	11756.9	not_exp	387838	37923.3
Glucarate dehydratase (EC 4.2.1.40)	ECBD_0942	A0A140N5V0	BL-CFP	Unchanged	0.00672506	0.0597942	98318.4	4599.57	98777.7	1009.47	68969.3	5033.51	72285.3	4501.72	not_exp	5.4205e+06	165466
Phosphomannomutase (EC 5.4.2.8)	ECBD_1629	A0A140N5V8	BL-CFP	Unchanged	-0.0747342	0.712814	1.16936e+06	68677.7	1.11033e+06	12889.3	1.11888e+06	83791.5	1.01092e+06	45089.7	not_exp	1.27025e+07	137111
Uncharacterized protein	ECBD_0111	A0A140N615	BL-CFP	Unchanged	-0.0679013	0.29953	180600	15655.1	172296	12648.9	160403	6619.01	179508	18533.1	not_exp	5.60938e+06	443526
Galactarate dehydratase (L-threo-forming) (GalcD) (EC 4.2.1.42)	garD ECBD_0614	A0A140N622	BL-CFP	Low	-1.40427	3.80343	597391	75627.8	225700	13558.9	136092	26833.4	139431	18119.3	not_exp	427980	20735.6
dITP/XTP pyrophosphatase (EC 3.6.1.66) (Non-canonical purine NTP pyrophosphatase) (Non-standard purine NTP pyrophosphatase) (Nucleoside-triphosphate diphosphatase) (Nucleoside-triphosphate pyrophosphatase) (NTPase)	ECBD_0786	A0A140N688	BL-CFP	Unchanged	0.351196	1.47681	1.92093e+06	299500	2.45038e+06	147027	2.09654e+06	361399	1.88813e+06	240688	not_exp	849514	127993
NAD kinase (EC 2.7.1.23) (ATP-dependent NAD kinase)	nadK ECBD_1072	A0A140N689	BL-CFP	Unchanged	0.157876	2.02208	75239.5	2844.07	83940.5	2838.62	62327.1	7446.94	57209	4839.5	not_exp	1.78348e+07	1.84918e+06
L-fuculokinase (EC 2.7.1.51) (L-fuculose kinase)	fucK ECBD_0919	A0A140N6D5	BL-CFP	Low	-0.636476	2.56745	416904	36935.3	268187	37386.9	318496	27652.8	264180	41774.2	not_exp	425889	18737.6
Glycoside hydrolase family 1	ECBD_0836	A0A140N6D7	BL-CFP	Unchanged	-0.0883291	0.885136	9.3408e+06	387464	8.78606e+06	387986	8.2659e+06	255765	7.56765e+06	168772	not_exp	269380	1408.7
Glucan 1,3-alpha-glucosidase (EC 3.2.1.84)	ECBD_0061	A0A140N6E2	BL-CFP	Unchanged	-0.226287	0.619955	105899	18646.1	90526.1	8309.78	62945.5	1338.37	59451.8	7725.34	not_exp	77550.9	3391.92
D-tagatose-1,6-bisphosphate aldolase subunit GatZ	gatZ ECBD_1562	A0A140N6E5	BL-CFP	Unchanged	-0.406214	0.932202	8.00569e+07	1.84848e+07	6.04111e+07	1.9612e+06	1.49659e+07	2.75251e+06	1.65895e+07	3.57519e+06	not_exp	641631	32832.5
Formamidopyrimidine-DNA glycosylase (Fapy-DNA glycosylase) (EC 3.2.2.23) (DNA-(apurinic or apyrimidinic site) lyase MutM) (AP lyase MutM) (EC 4.2.99.18)	mutM fpg ECBD_0091	A0A140N6H0	BL-CFP	High	0.484567	2.07323	294915	23571.7	412635	47407.1	365631	62340.2	308501	42968.2	not_exp	160369	19695.4
Phosphatidylglycerol--prolipoprotein diacylglyceryl transferase (EC 2.5.1.145)	lgt ECBD_0897	A0A140N6J7	BL-CFP	Unchanged	-0.0681921	0.540851	816533	40804.3	778836	38346.2	594845	88163.4	609786	26822.8	not_exp	4.73839e+06	114670
Deoxyuridine 5'-triphosphate nucleotidohydrolase (dUTPase) (EC 3.6.1.23) (dUTP pyrophosphatase)	dut ECBD_0086	A0A140N6K5	BL-CFP	Unchanged	0.062142	0.168624	1.08097e+06	167679	1.12855e+06	87420.4	1.07038e+06	121711	1.03932e+06	59808	not_exp	1.38012e+07	407914
Lipopolysaccharide core heptose(I) kinase (EC 2.7.1.-)	ECBD_0096	A0A140N6L2	BL-CFP	Unchanged	-0.219845	0.207122	213324	99331.7	183172	12705.5	150118	27789	149388	28490.5	not_exp	293869	60776
Gluconokinase (EC 2.7.1.12)	ECBD_0306	A0A140N6M3	BL-CFP	Unchanged	-0.198368	1.33184	1.50817e+06	129100	1.31443e+06	36907.7	1.19385e+06	104723	1.18881e+06	74210.4	not_exp	326536	10122.8
ADP-L-glycero-D-manno-heptose-6-epimerase (EC 5.1.3.20) (ADP-L-glycero-beta-D-manno-heptose-6-epimerase) (ADP-glyceromanno-heptose 6-epimerase) (ADP-hep 6-epimerase) (AGME)	hldD ECBD_0107	A0A140N6M4	BL-CFP	Unchanged	-0.171558	2.85339	2.9326e+07	918886	2.60381e+07	442500	2.38824e+07	698265	2.37351e+07	512864	not_exp	888321	24571.4
Alpha-1,4 glucan phosphorylase (EC 2.4.1.1)	ECBD_0314	A0A140N6M9	BL-CFP	Unchanged	0.0598933	0.338123	1.61651e+06	141424	1.68504e+06	50125.4	845178	77746.3	792684	45116.7	not_exp	2.98905e+06	416193
Glycerol-3-phosphate dehydrogenase [NAD(P)+] (EC 1.1.1.94) (NAD(P)H-dependent glycerol-3-phosphate dehydrogenase)	gpsA ECBD_0117	A0A140N6N2	BL-CFP	Unchanged	0.288557	2.74507	2.72291e+06	122762	3.32581e+06	153255	3.00666e+06	110168	2.62932e+06	117725	not_exp	1.26983e+07	584833
Phosphoribosylaminoimidazole-succinocarboxamide synthase (EC 6.3.2.6) (SAICAR synthetase)	purC ECBD_1213	A0A140N6N3	BL-CFP	Unchanged	-0.296815	1.92962	3.41705e+06	290103	2.78164e+06	103844	2.33328e+06	147198	2.80017e+06	124947	not_exp	1.43032e+06	25256.3
Pseudouridine synthase	ECBD_0938	A0A140N6N6	BL-CFP	High	0.33585	4.82386	279478	9446.21	352735	3389.29	311259	13568.5	287743	15581.8	not_exp	549889	4413.82
Alpha amylase catalytic region	ECBD_0163	A0A140N6P2	BL-CFP	Low	-0.803063	2.01974	631808	121474	362109	28200.5	399839	35212	353986	32950.5	not_exp	1.80753e+06	186963
2-C-methyl-D-erythritol 2,4-cyclodiphosphate synthase (MECDP-synthase) (MECPP-synthase) (MECPS) (EC 4.6.1.12)	ispF ECBD_0978	A0A140N6S0	BL-CFP	Unchanged	0.136873	1.13287	2.8062e+06	112084	3.08547e+06	193364	2.06848e+06	286327	2.76876e+06	238071	not_exp	148061	21689.5
N-acetylmuramic acid 6-phosphate etherase (MurNAc-6-P etherase) (EC 4.2.1.126) (N-acetylmuramic acid 6-phosphate hydrolase) (N-acetylmuramic acid 6-phosphate lyase)	murQ ECBD_1253	A0A140N6T1	BL-CFP	Unchanged	-0.232673	1.77356	2.68975e+06	153608	2.28913e+06	145558	2.95843e+06	129126	2.65696e+06	137635	not_exp	5.07888e+07	3.71703e+06
Pseudouridine synthase (EC 5.4.99.-)	ECBD_1090	A0A140N6U7	BL-CFP	Unchanged	0.061421	1.32075	4.10628e+06	104221	4.28488e+06	68492.4	3.80884e+06	116298	3.54774e+06	68899.2	not_exp	3.69923e+06	195737
Anhydro-N-acetylmuramic acid kinase (EC 2.7.1.170) (AnhMurNAc kinase)	anmK ECBD_2003	A0A140N6W2	BL-CFP	Unchanged	-0.0166514	0.0989014	823237	46150.5	813790	39342.2	542045	35128.1	518943	36786.7	not_exp	66184.3	12055.9
Mannose-6-phosphate isomerase (EC 5.3.1.8)	ECBD_2033	A0A140N6Z1	BL-CFP	High	0.348814	4.39586	5.87009e+06	114652	7.47564e+06	234335	6.13621e+06	223237	5.81953e+06	169584	not_exp	2.00131e+07	853081
2-C-methyl-D-erythritol 4-phosphate cytidylyltransferase (EC 2.7.7.60) (4-diphosphocytidyl-2C-methyl-D-erythritol synthase) (MEP cytidylyltransferase) (MCT)	ispD ECBD_0977	A0A140N733	BL-CFP	Unchanged	0.282182	3.50988	874993	36657.8	1.06402e+06	24603.5	909090	20332.2	933243	81181.9	not_exp	4.01231e+06	108985
Uracil phosphoribosyltransferase (EC 2.4.2.9) (UMP pyrophosphorylase) (UPRTase)	upp ECBD_1190	A0A140N751	BL-CFP	Low	-0.323597	2.50534	1.46475e+07	1.06144e+06	1.17044e+07	140541	1.10368e+07	281906	1.18312e+07	364151	not_exp	1.2542e+07	677180
Biotin carboxyl carrier protein of acetyl-CoA carboxylase	ECBD_0490	A0A140N752	BL-CFP	Unchanged	-0.0584199	0.0805724	6.99731e+06	1.76226e+06	6.71963e+06	1.2375e+06	5.8683e+06	1.28404e+06	5.88985e+06	1.01797e+06	not_exp	3.97648e+06	146624
Alpha-1,4 glucan phosphorylase (EC 2.4.1.1)	ECBD_0328	A0A140N753	BL-CFP	Low	-0.961722	3.25609	1.68932e+08	2.13331e+07	8.67368e+07	1.40136e+06	1.11476e+08	1.01349e+07	1.00328e+08	4.53621e+06	not_exp	729647	30346.4
dTTP/UTP pyrophosphatase (dTTPase/UTPase) (EC 3.6.1.9) (Nucleoside triphosphate pyrophosphatase) (Nucleotide pyrophosphatase) (Nucleotide PPase)	ECBD_0499	A0A140N754	BL-CFP	Unchanged	0.266198	3.66166	1.19592e+06	40954.7	1.43825e+06	33832.1	1.30842e+06	66620.5	1.20029e+06	53839.9	not_exp	445999	39114.2
1,4-alpha-glucan branching enzyme GlgB (EC 2.4.1.18) (1,4-alpha-D-glucan:1,4-alpha-D-glucan 6-glucosyl-transferase) (Alpha-(1->4)-glucan branching enzyme) (Glycogen branching enzyme) (BE)	glgB ECBD_0310	A0A140N767	BL-CFP	Unchanged	0.118358	0.325418	480224	72485.6	521283	57999.6	331495	58069.8	289544	32662.9	not_exp	1.52761e+08	1.34002e+07
Undecaprenyl-phosphate 4-deoxy-4-formamido-L-arabinose transferase (EC 2.4.2.53) (Undecaprenyl-phosphate Ara4FN transferase) (Ara4FN transferase)	arnC ECBD_1405	A0A140N779	BL-CFP	Unchanged	0.102735	1.60714	8.2862e+06	244273	8.89778e+06	258614	8.55778e+06	161165	7.80063e+06	240420	not_exp	1.73361e+08	1.55594e+07
Arabinose 5-phosphate isomerase (API) (EC 5.3.1.13)	ECBD_1017	A0A140N781	BL-CFP	Low	-0.407122	3.62144	1.65941e+06	63883.3	1.2514e+06	64733.2	812140	36560.5	773735	40761.5	not_exp	7.4891e+08	3.6677e+07
Glyceraldehyde-3-phosphate dehydrogenase (EC 1.2.1.-)	ECBD_1865	A0A140N783	BL-CFP	Unchanged	-0.284899	3.07963	2.9952e+08	1.23904e+07	2.45845e+08	8.57292e+06	2.6215e+08	1.26769e+07	2.38307e+08	8.64018e+06	not_exp	1.0614e+09	3.8709e+07
Ribonucleotide reductase	ECBD_1425	A0A140N7A0	BL-CFP	Unchanged	-0.240149	1.92657	4.86889e+06	329392	4.12229e+06	151693	3.68667e+06	369961	3.61598e+06	177621	not_exp	1.22468e+09	7.5748e+07
Inosine-5'-monophosphate dehydrogenase (IMP dehydrogenase) (IMPD) (IMPDH) (EC 1.1.1.205)	guaB ECBD_1178	A0A140N7B7	BL-CFP	Unchanged	-0.396311	1.98882	2.77499e+07	3.12299e+06	2.10843e+07	242575	2.5608e+07	728113	2.39483e+07	269416	not_exp	8.98425e+07	5.99943e+06
Phosphoribosylglycinamide formyltransferase (EC 2.1.2.2) (5'-phosphoribosylglycinamide transformylase) (GAR transformylase) (GART)	purN ECBD_1188	A0A140N7C4	BL-CFP	Unchanged	0.160727	0.569115	309938	35688.2	346464	37866.3	329005	44507.8	297570	68396.4	not_exp	1.21261e+09	5.24914e+07
NH(3)-dependent NAD(+) synthetase (EC 6.3.1.5)	nadE ECBD_1905	A0A140N7C6	BL-CFP	Unchanged	-0.0872199	1.03827	1.04475e+07	395198	9.83463e+06	351660	7.81395e+06	444205	7.93906e+06	290882	not_exp	1.14378e+08	9.71377e+06
Biotin carboxylase (EC 6.3.4.14) (EC 6.4.1.2)	ECBD_0489	A0A140N7J9	BL-CFP	Unchanged	-0.178035	3.70291	5.12019e+07	462366	4.52577e+07	1.19453e+06	4.13198e+07	1.29937e+06	3.87144e+07	881210	not_exp	1.04686e+08	9.67028e+06
Acetyl-coenzyme A carboxylase carboxyl transferase subunit beta (ACCase subunit beta) (Acetyl-CoA carboxylase carboxyltransferase subunit beta) (EC 2.1.3.15)	accD ECBD_1343	A0A140N7K3	BL-CFP	Unchanged	0.175246	3.06492	2.48114e+07	596917	2.8016e+07	680711	2.41698e+07	879367	2.20163e+07	557909	not_exp	3.75665e+08	1.42232e+07
Acetate kinase (EC 2.7.2.1) (Acetokinase)	ackA ECBD_1363	A0A140N7M5	BL-CFP	Unchanged	0.0458299	0.317939	2.25016e+07	1.4997e+06	2.32279e+07	744736	3.67899e+07	498677	3.29661e+07	1.53487e+06	not_exp	4.59685e+06	60079.9
Glycerol-3-phosphate acyltransferase (G3P acyltransferase) (GPAT) (EC 2.3.1.15) (EC 2.3.1.n5) (Lysophosphatidic acid synthase) (LPA synthase)	plsY ECBD_0682	A0A140N7P5	BL-CFP	Unchanged	-0.0337301	0.02059	36959.4	20049.9	36105.3	13971.5	31100.9	11746	73833.6	79216.6	not_exp	1.07739e+06	183416
Uridine kinase (EC 2.7.1.48) (Cytidine monophosphokinase) (Uridine monophosphokinase)	udk ECBD_1589	A0A140N7Q1	BL-CFP	High	0.445915	3.21786	3.08281e+06	132236	4.19933e+06	263945	2.16913e+06	148177	2.42354e+06	130788	not_exp	1.61712e+07	477253
Probable 4-deoxy-4-formamido-L-arabinose-phosphoundecaprenol deformylase ArnD (EC 3.5.1.n3)	arnD ECBD_1403	A0A140N7R5	BL-CFP	Unchanged	0.264834	1.92932	4.99094e+06	467587	5.99661e+06	138809	4.49162e+06	458446	4.15584e+06	241022	not_exp	125244	24620.5
Lipopolysaccharide assembly protein A	lapA ECBD_2340	A0A140N7R8	BL-CFP	High	0.547447	4.22244	228020	11126.4	333251	14573.4	272639	6257.89	248829	10861.9	not_exp	3.1223e+07	1.03491e+06
1-acyl-sn-glycerol-3-phosphate acyltransferase (EC 2.3.1.51)	ECBD_0722	A0A140N7S5	BL-CFP	Unchanged	0.0810619	0.736693	819304	37690	866657	39428.4	681102	41591.6	702997	31273.7	not_exp	2.93556e+06	86996.7
6-phosphogluconate dehydrogenase, decarboxylating (EC 1.1.1.44)	ECBD_1630	A0A140N7U4	BL-CFP	Unchanged	-0.167239	2.66915	6.99601e+07	1.67696e+06	6.23026e+07	1.96309e+06	5.62472e+07	2.27987e+06	5.31265e+07	860923	not_exp	1.43803e+06	49438.4
Arabinose 5-phosphate isomerase (API) (EC 5.3.1.13)	ECBD_0545	A0A140N7X0	BL-CFP	Unchanged	-0.143362	1.10584	1.61494e+06	62608.7	1.46218e+06	108024	1.22552e+06	98422.2	1.18641e+06	125070	not_exp	316942	71847.9
Pseudouridine synthase (EC 5.4.99.-)	ECBD_1474	A0A140N7Y4	BL-CFP	Unchanged	0.055045	0.239356	2.70911e+06	220097	2.81447e+06	216816	2.6941e+06	290391	2.70788e+06	220876	not_exp	3.51366e+06	102722
Trans-hexaprenyltranstransferase (EC 2.5.1.30)	ECBD_0555	A0A140N7Y8	BL-CFP	Unchanged	-0.00259961	0.0101819	1.97721e+06	116309	1.97365e+06	167144	1.93604e+06	243338	1.69673e+06	100945	not_exp	1.14548e+07	1.02795e+06
Glycerophosphoryl diester phosphodiesterase	ECBD_1421	A0A140N802	BL-CFP	Low	-0.600848	2.09468	2.92e+07	4.38975e+06	1.92535e+07	552755	1.89431e+07	483439	1.42926e+07	1.96703e+06	not_exp	3.95181e+07	2.12145e+06
Glycoside hydrolase family 3 domain protein	ECBD_1526	A0A140N831	BL-CFP	Unchanged	-0.0612031	0.763671	9.65767e+06	347320	9.25653e+06	283754	8.42216e+06	185683	7.67711e+06	317305	not_exp	319434	26429.7
5-keto-4-deoxy-D-glucarate aldolase (KDGluc aldolase) (KDGlucA) (EC 4.1.2.20) (2-dehydro-3-deoxy-D-glucarate aldolase) (2-keto-3-deoxy-D-glucarate aldolase) (5-dehydro-4-deoxy-D-glucarate aldolase) (Alpha-keto-beta-deoxy-D-glucarate aldolase)	garL ECBD_0616	A0A140N848	BL-CFP	Low	-0.680187	2.54566	739895	95772.7	461757	26210.6	308240	8469.96	296737	39194.9	not_exp	2.8857e+07	1.46005e+06
Pseudouridine synthase (EC 5.4.99.-)	ECBD_2515	A0A140N896	BL-CFP	High	0.415072	6.89437	3.64386e+06	42087.9	4.85859e+06	61130.5	5.01066e+06	102506	4.16832e+06	80004.7	not_exp	1.21904e+07	1.0713e+06
Glucose-6-phosphate 1-dehydrogenase (G6PD) (EC 1.1.1.49)	zwf ECBD_1787	A0A140N899	BL-CFP	Unchanged	-0.0412783	0.320157	2.39773e+07	1.11895e+06	2.3301e+07	1.07285e+06	2.05876e+07	1.75474e+06	2.20496e+07	542766	not_exp	1.41081e+07	1.14423e+06
dTDP-4-dehydrorhamnose 3,5-epimerase (EC 5.1.3.13) (Thymidine diphospho-4-keto-rhamnose 3,5-epimerase)	ECBD_1617	A0A140N8B9	BL-CFP	Unchanged	0.201323	3.58141	8.15847e+06	225205	9.38022e+06	161156	7.18494e+06	199844	6.96309e+06	227458	not_exp	792587	34228
Mannose-1-phosphate guanylyltransferase/mannose-6-phosphate isomerase (EC 2.7.7.13)	ECBD_1628	A0A140N8C7	BL-CFP	Unchanged	0.0428808	0.138952	266252	14449.7	274285	35042.9	252260	70321.6	278184	130192	not_exp	1.84379e+07	839006
NADPH-dependent 7-cyano-7-deazaguanine reductase (EC 1.7.1.13) (7-cyano-7-carbaguanine reductase) (NADPH-dependent nitrile oxidoreductase) (PreQ(0) reductase)	queF ECBD_0935	A0A140N8D9	BL-CFP	Unchanged	-0.180495	2.87832	2.45727e+06	48602	2.1683e+06	74132.8	2.00443e+06	98048.5	1.86147e+06	65545.9	not_exp	38315.1	10306.8
(P)ppGpp synthetase I, SpoT/RelA (EC 2.7.6.5)	ECBD_0945	A0A140N8E8	BL-CFP	Unchanged	0.144163	1.34741	2.23071e+06	118044	2.46514e+06	109125	1.75204e+06	155511	1.8602e+06	169160	not_exp	142093	41297.4
7-carboxy-7-deazaguanine synthase (CDG synthase) (EC 4.3.99.3) (Queuosine biosynthesis protein QueE)	queE ECBD_0953	A0A140N8F2	BL-CFP	Unchanged	0.199521	1.64155	371748	14178.1	426885	28042.3	362565	31194.1	347855	20205.3	not_exp	5.47855e+07	1.74405e+06
dTDP-4-dehydrorhamnose reductase (EC 1.1.1.133)	ECBD_1615	A0A140N8J7	BL-CFP	Unchanged	0.00562355	0.0275757	1.81336e+06	106628	1.82044e+06	108932	1.62667e+06	57812.7	1.49433e+06	37154.4	not_exp	104842	7948.38
UTP--glucose-1-phosphate uridylyltransferase (EC 2.7.7.9) (UDP-glucose pyrophosphorylase)	ECBD_2386	A0A140N8N3	BL-CFP	Unchanged	0.123691	0.807222	4.8777e+06	279421	5.31435e+06	373184	4.6468e+06	83166.4	4.65668e+06	179919	not_exp	554408	26350.9
2-dehydro-3-deoxyphosphooctonate aldolase (EC 2.5.1.55) (3-deoxy-D-manno-octulosonic acid 8-phosphate synthase) (KDO-8-phosphate synthase) (KDO 8-P synthase) (KDOPS) (Phospho-2-dehydro-3-deoxyoctonate aldolase)	kdsA ECBD_2406	A0A140N8Q6	BL-CFP	Unchanged	-0.0125772	0.135525	2.39525e+07	368482	2.37446e+07	933154	1.84302e+07	525132	1.71747e+07	279621	not_exp	125545	8946.32
Cytidylate kinase (CK) (EC 2.7.4.25) (Cytidine monophosphate kinase) (CMP kinase)	cmk ECBD_2685	A0A140N8S7	BL-CFP	Unchanged	0.117272	1.2722	1.24109e+06	47825.9	1.34618e+06	58946	861362	37633.7	1.02248e+06	51645.8	not_exp	3.06609e+06	124264
6-carboxy-5,6,7,8-tetrahydropterin synthase (EC 4.-.-.-)	ECBD_0964	A0A140N8U9	BL-CFP	Unchanged	0.0964126	0.218837	1.26417e+06	162489	1.35154e+06	223963	1.32463e+06	221336	1.46475e+06	107264	not_exp	3.10689e+07	2.03066e+06
dTDP-glucose 4,6-dehydratase (EC 4.2.1.46)	ECBD_1614	A0A140N8V0	BL-CFP	Unchanged	0.00502914	0.0565778	1.08226e+07	365947	1.08604e+07	180813	9.86615e+06	174449	9.00878e+06	335800	not_exp	1.81925e+06	111357
Phospholipase D/Transphosphatidylase	ECBD_1095	A0A140N8V5	BL-CFP	Unchanged	-0.063775	0.616909	6.35079e+06	290487	6.07616e+06	222899	2.41917e+06	331611	3.19603e+06	214671	not_exp	297308	19764.4
Bifunctional protein Aas [Includes: 2-acylglycerophosphoethanolamine acyltransferase (EC 2.3.1.40) (2-acyl-GPE acyltransferase) (Acyl-[acyl-carrier-protein]--phospholipid O-acyltransferase); Acyl-[acyl-carrier-protein] synthetase (EC 6.2.1.20) (Acyl-ACP synthetase) (Long-chain-fatty-acid--[acyl-carrier-protein] ligase)]	aas ECBD_0888	A0A140N8W6	BL-CFP	High	0.391956	4.24268	921579	6808.32	1.20927e+06	49250.4	1.04e+06	76469.6	973502	34626.5	not_exp	7.85e+06	348320
Nicotinate-nucleotide--dimethylbenzimidazole phosphoribosyltransferase (NN:DBI PRT) (EC 2.4.2.21) (N(1)-alpha-phosphoribosyltransferase)	cobT ECBD_1658	A0A140N8Y1	BL-CFP	High	0.51875	2.17412	9334.71	699.605	13374	1577.66	16931.8	1827.26	12411.3	835.789	not_exp	605527	82062.8
Thymidylate synthase (TS) (TSase) (EC 2.1.1.45)	thyA ECBD_0898	A0A140N8Y2	BL-CFP	Unchanged	0.0788388	0.536529	9.49082e+06	571345	1.00239e+07	555754	8.72146e+06	598183	7.84508e+06	245917	not_exp	1.25807e+07	1.18505e+06
Lipid A biosynthesis myristoyltransferase (EC 2.3.1.243) (Kdo(2)-lauroyl-lipid IV(A) myristoyltransferase)	lpxM ECBD_1783	A0A140N8Z8	BL-CFP	Unchanged	0.159288	1.2723	247301	12372.9	276170	16781.1	249625	5223.01	274670	19942.2	not_exp	4.99907e+06	362590
L-fucose mutarotase (EC 5.1.3.29) (Fucose 1-epimerase) (Type-2 mutarotase)	fucU ECBD_0918	A0A140N901	BL-CFP	Unchanged	-0.619609	1.21649	668698	166637	435221	55064.8	243021	30189.4	238549	39369.6	not_exp	2.29824e+07	1.23144e+06
3-oxoacyl-[acyl-carrier-protein] synthase 3 (EC 2.3.1.180) (3-oxoacyl-[acyl-carrier-protein] synthase III) (Beta-ketoacyl-ACP synthase III) (KAS III)	fabH ECBD_2510	A0A140N913	BL-CFP	Unchanged	0.240905	3.34739	6.65644e+06	167264	7.86614e+06	252191	7.80037e+06	216175	7.00462e+06	253728	not_exp	4.85116e+06	148889
Glucans biosynthesis glucosyltransferase H (EC 2.4.1.-)	mdoH opgH ECBD_2550	A0A140N956	BL-CFP	Unchanged	0.264544	3.07173	2.13117e+06	89993.2	2.56008e+06	80609.3	2.17045e+06	114557	2.04431e+06	72977.6	not_exp	2.29007e+06	259437
Transaldolase (EC 2.2.1.2)	tal ECBD_1226	A0A140N991	BL-CFP	Low	-0.818455	3.19056	903577	103787	512372	13494.2	360429	37304.2	378162	52997.8	not_exp	4.74569e+06	609823
Cyclopropane-fatty-acyl-phospholipid synthase	ECBD_1982	A0A140N9A3	BL-CFP	Low	-0.629995	4.01362	6.42918e+06	420503	4.1544e+06	96394.5	2.9502e+06	339828	2.79807e+06	291735	not_exp	1.07471e+07	859109
Adenosine deaminase (EC 3.5.4.4) (Adenosine aminohydrolase)	add ECBD_2022	A0A140N9F0	BL-CFP	Unchanged	0.120615	0.426726	4.49501e+06	565658	4.88696e+06	424994	5.47208e+06	554942	4.85652e+06	320525	not_exp	2.16868e+06	181801
Dihydroorotate dehydrogenase (quinone) (EC 1.3.5.2) (DHOdehase) (DHOD) (DHODase) (Dihydroorotate oxidase)	pyrD ECBD_2650	A0A140N9G0	BL-CFP	Unchanged	-0.156023	1.05021	1.81877e+06	153683	1.63234e+06	42060.5	1.49352e+06	67498.7	1.57914e+06	85279.1	not_exp	139291	18133.3
Tetraacyldisaccharide 4'-kinase (EC 2.7.1.130) (Lipid A 4'-kinase)	lpxK ECBD_2680	A0A140N9I4	BL-CFP	Unchanged	0.316143	1.33857	31889.5	2464.56	39702.3	4793.35	35599.8	3232.76	33117.2	4181.27	not_exp	346978	52218.2
3-ketoacyl-CoA thiolase (EC 2.3.1.16) (ACSs) (Acetyl-CoA acyltransferase) (Acyl-CoA ligase) (Beta-ketothiolase) (Fatty acid oxidation complex subunit beta)	fadI ECBD_1318	A0A140N9I7	BL-CFP	Unchanged	-0.258045	1.87247	215277	15398.4	180019	8591.61	150023	4447.46	181551	14645.8	not_exp	353610	32790.1
UDP-4-amino-4-deoxy-L-arabinose--oxoglutarate aminotransferase (EC 2.6.1.87) (UDP-(beta-L-threo-pentapyranosyl-4''-ulose diphosphate) aminotransferase) (UDP-Ara4O aminotransferase) (UDP-4-amino-4-deoxy-L-arabinose aminotransferase)	arnB ECBD_1406	A0A140N9N7	BL-CFP	High	0.623427	3.63878	1.64834e+07	1.32105e+06	2.53932e+07	1.4638e+06	1.54686e+07	1.48864e+06	1.48195e+07	592838	not_exp	1.00224e+08	4.51486e+06
Phosphoribosylformylglycinamidine cyclo-ligase (EC 6.3.3.1) (AIR synthase) (AIRS) (Phosphoribosyl-aminoimidazole synthetase)	purM ECBD_1189	A0A140N9R2	BL-CFP	Low	-0.429403	2.6407	1.4137e+06	102097	1.04977e+06	70933.4	1.06881e+06	136032	1.0571e+06	58984.7	not_exp	772929	40543
Anaerobic glycerol-3-phosphate dehydrogenase subunit B (Anaerobic G-3-P dehydrogenase subunit B) (Anaerobic G3Pdhase B) (EC 1.1.5.3)	glpB ECBD_1418	A0A140N9S7	BL-CFP	Unchanged	0.0122385	0.0225255	442674	48593.6	446445	86067.2	504939	30001.9	452069	70360.6	not_exp	1.43146e+07	1.97316e+06
Glucans biosynthesis protein D	mdoD opgD ECBD_2215	A0A140N9Y8	BL-CFP	High	0.600707	4.55362	3.00446e+06	214003	4.55615e+06	101133	3.35642e+06	104361	2.91763e+06	143251	not_exp	296428	39118.9
Dihydroxyacetone kinase, DhaK subunit (EC 2.7.1.29)	ECBD_2422	A0A140NA20	BL-CFP	Unchanged	-0.0321397	0.0829358	1.35766e+06	62576	1.32775e+06	216971	1.49945e+06	531923	1.27091e+06	552856	not_exp	377758	52845.7
Lipopolysaccharide core heptose(II)-phosphate phosphatase (EC 3.1.3.-)	ais ECBD_1407	A0A140NA26	BL-CFP	High	0.753866	6.93925	1.92492e+07	574348	3.24601e+07	547202	3.13305e+07	1.09589e+06	2.71254e+07	808737	not_exp	2.79509e+06	290497
D-tagatose-1,6-bisphosphate aldolase subunit GatY (TBPA) (TagBP aldolase) (EC 4.1.2.40) (D-tagatose-bisphosphate aldolase class II) (Tagatose-bisphosphate aldolase)	gatY ECBD_1561	A0A140NA64	BL-CFP	Unchanged	-0.614344	1.47156	3.92122e+06	847541	2.56144e+06	144397	571602	120287	684428	143171	not_exp	1.05599e+06	58555.6
Enoyl-[acyl-carrier-protein] reductase [NADH] (EC 1.3.1.9)	ECBD_2329	A0A140NA83	BL-CFP	Unchanged	-0.0847088	1.30359	4.4164e+07	1.04681e+06	4.16455e+07	1.43907e+06	3.64332e+07	2.45859e+06	3.4606e+07	1.50722e+06	not_exp	124530	17669.5
Phosphate acetyltransferase (EC 2.3.1.8) (Phosphotransacetylase)	ECBD_1362	A0A140NA84	BL-CFP	Unchanged	-0.0766443	0.503986	4.03961e+07	2.98229e+06	3.8306e+07	1.38885e+06	5.0461e+07	531371	4.65453e+07	1.69875e+06	not_exp	1.32214e+06	69799.4
dCTP deaminase (EC 3.5.4.13) (Deoxycytidine triphosphate deaminase)	dcd ECBD_1590	A0A140NA85	BL-CFP	Unchanged	0.011917	0.0785048	1.68135e+06	63745	1.6953e+06	90611.3	1.20601e+06	50280.4	1.20739e+06	137644	not_exp	4.68978e+07	6.36006e+06
3-oxoacyl-[acyl-carrier-protein] synthase 2 (EC 2.3.1.179)	ECBD_2506	A0A140NA92	BL-CFP	Unchanged	0.01527	0.128193	2.42893e+07	1.22427e+06	2.45477e+07	468922	2.26865e+07	545109	2.07658e+07	668040	not_exp	393514	26109.7
Lipopolysaccharide assembly protein B	lapB ECBD_2339	A0A140NA98	BL-CFP	High	0.412278	2.0532	178990	17834.9	238197	20144	215496	9231.39	186456	10361.9	not_exp	836429	21211.9
Acyl carrier protein phosphodiesterase (ACP phosphodiesterase) (EC 3.1.4.14)	acpH ECBD_3257	A0A140NAB1	BL-CFP	High	1.26903	3.45586	68124.6	20028.5	164180	11206.5	43783	5003.46	63871.8	26649.2	not_exp	1.49369e+07	4.48785e+06
Lipid A biosynthesis lauroyltransferase (EC 2.3.1.241) (Kdo(2)-lipid IV(A) lauroyltransferase)	lpxL ECBD_2546	A0A140NAC6	BL-CFP	Unchanged	-0.104172	0.492475	1.74961e+06	193064	1.62773e+06	30890.6	1.27363e+06	38852.5	1.44219e+06	115918	not_exp	2.71007e+06	177925
UDP-glucose 6-dehydrogenase (EC 1.1.1.22)	ECBD_1631	A0A140NAC7	BL-CFP	High	0.364138	2.53992	1.56509e+07	1.03912e+06	2.01445e+07	1.22781e+06	8.34279e+06	792279	1.08601e+07	476353	not_exp	960782	52462.2
Pyrimidine-specific ribonucleoside hydrolase RihA (EC 3.2.-.-) (Cytidine/uridine-specific hydrolase)	rihA ECBD_3002	A0A140NAD8	BL-CFP	High	0.350656	2.18889	4.11262e+06	316512	5.24417e+06	360728	2.50861e+06	128202	2.26671e+06	187511	not_exp	963109	41173
Formyltetrahydrofolate deformylase (EC 3.5.1.10) (Formyl-FH(4) hydrolase)	purU ECBD_2390	A0A140NAF7	BL-CFP	Unchanged	-0.0233981	0.169962	5.78068e+06	252347	5.68768e+06	266548	4.25981e+06	243487	4.19913e+06	174922	not_exp	212542	27633.1
Lipid A 1-diphosphate synthase (EC 2.7.4.29) (Kdo(2)-lipid A phosphotransferase) (Undecaprenyl pyrophosphate:lipid A 1-phosphate phosphotransferase)	lpxT ECBD_1483	A0A140NAJ0	BL-CFP	High	0.33181	2.57969	1.79684e+06	145768	2.26148e+06	73538.4	2.29685e+06	287950	2.34441e+06	109114	not_exp	5.10159e+06	997426
Lipopolysaccharide biosynthesis protein	ECBD_1632	A0A140NAN4	BL-CFP	Unchanged	0.103478	2.2086	5.05871e+06	49647.5	5.43488e+06	149969	5.19241e+06	126643	4.74325e+06	107878	not_exp	888769	104259
Patatin	ECBD_2388	A0A140NAN8	BL-CFP	Unchanged	0.319791	1.62246	50373.4	5261.29	62873.6	4922.31	40363.4	7693.15	41088.6	3546.99	not_exp	3.49355e+07	5.98852e+06
7-methyl-GTP pyrophosphatase (m(7)GTP pyrophosphatase) (EC 3.6.1.-)	ECBD_2514	A0A140NAS9	BL-CFP	Unchanged	-0.134638	0.419917	138801	18351.8	126433	13229	149094	34670.6	130171	19533.3	not_exp	2.13064e+06	169389
Lipid-A-disaccharide synthase (EC 2.4.1.182)	lpxB ECBD_3437	A0A140NAT1	BL-CFP	Unchanged	0.302336	3.29818	754623	28549.5	930556	34711.5	761670	40361.5	749774	33657.2	not_exp	906025	128693
Phosphogluconate dehydratase (EC 4.2.1.12)	edd ECBD_1788	A0A140NAT6	BL-CFP	Unchanged	-0.0765265	0.281446	594696	76928.5	563973	15579.8	682738	51229.3	625373	74087.2	not_exp	9.32369e+06	518202
Lysophospholipase (EC 3.1.1.5)	ECBD_3162	A0A140NAU3	BL-CFP	Unchanged	-0.204051	1.09393	403785	41567.3	350529	14238.2	304360	14841.4	301233	27488.4	not_exp	995227	61536.5
Formate-dependent phosphoribosylglycinamide formyltransferase (5'-phosphoribosylglycinamide transformylase 2) (Formate-dependent GAR transformylase) (EC 2.1.2.-) (GAR transformylase 2) (GART 2) (Non-folate glycinamide ribonucleotide transformylase) (Phosphoribosylglycinamide formyltransferase 2)	purT ECBD_1790	A0A140NAU5	BL-CFP	Unchanged	-0.17574	1.0555	33672.9	3117.81	29811	1038.73	31509.1	2985.59	28443.5	4809.8	not_exp	4.19416e+06	183578
Glucose-1-phosphate thymidylyltransferase (EC 2.7.7.24)	ECBD_1616	A0A140NAW6	BL-CFP	Unchanged	0.107189	1.516	8.83282e+06	247529	9.51408e+06	337934	7.51163e+06	206448	6.94799e+06	200116	not_exp	6.63601e+06	450396
O-acetyl-ADP-ribose deacetylase (EC 3.5.1.-) (Regulator of RNase III activity)	ymdB ECBD_2554	A0A140NAX0	BL-CFP	Unchanged	0.190356	0.80176	197322	23420.9	225154	18560.3	176364	7782.78	156757	14214.3	not_exp	1.61863e+07	481668
L-serine dehydratase 1 (EC 4.3.1.17)	ECBD_1828	A0A140NAX1	BL-CFP	Unchanged	0.0870276	2.11692	4.6534e+06	83373.1	4.94275e+06	96138.3	3.17604e+06	111128	3.24484e+06	134915	not_exp	1.16557e+06	69680.6
Putative glucose-6-phosphate 1-epimerase (EC 5.1.3.15)	ECBD_1864	A0A140NB21	BL-CFP	Unchanged	-0.271708	3.80675	9.11396e+06	264075	7.54945e+06	185932	6.48271e+06	365561	5.50558e+06	280005	not_exp	8.18703e+07	3.62729e+06
Phosphofructokinase	ECBD_1922	A0A140NB59	BL-CFP	Unchanged	-0.299445	3.31991	4.00927e+06	155747	3.25779e+06	109178	1.95031e+06	36354.2	1.91043e+06	91745	not_exp	2.29448e+06	175517
Integration host factor subunit alpha (IHF-alpha)	ihfA himA ECBD_1933	A0A140NB69	BL-CFP	Unchanged	0.0175089	0.18016	1.45035e+07	472477	1.46806e+07	466697	1.07373e+07	584462	1.0053e+07	544378	not_exp	4.41661e+06	344593
Trehalose-6-phosphate synthase (EC 2.4.1.15) (Osmoregulatory trehalose synthesis protein A) (UDP-glucose-glucosephosphate glucosyltransferase)	ECBD_1744	A0A140NB73	BL-CFP	Low	-0.834757	4.96528	303992	16456.9	170442	5335.6	128112	5580.21	124663	17716	not_exp	169436	12447.2
Phosphoenolpyruvate synthase (PEP synthase) (EC 2.7.9.2) (Pyruvate, water dikinase)	ECBD_1944	A0A140NB77	BL-CFP	High	0.386899	3.03322	4.81077e+07	3.46773e+06	6.29046e+07	2.43766e+06	1.98441e+07	2.25205e+06	1.866e+07	2.4436e+06	not_exp	8.82734e+06	517096
Nicotinate phosphoribosyltransferase (NAPRTase) (EC 6.3.4.21)	pncB ECBD_2664	A0A140NB87	BL-CFP	Unchanged	-0.262985	2.21056	2.55186e+06	168347	2.12662e+06	59061.8	2.52667e+06	82016.6	2.40267e+06	37664.3	not_exp	215473	56459.8
Phosphate acyltransferase (EC 2.3.1.274) (Acyl-ACP phosphotransacylase) (Acyl-[acyl-carrier-protein]--phosphate acyltransferase) (Phosphate-acyl-ACP acyltransferase)	plsX ECBD_2511	A0A140NBA6	BL-CFP	Unchanged	0.517512	1.36267	57607.7	7338.76	82464.6	15191.9	61242.9	4628.03	61832.1	5746.46	not_exp	8.11793e+06	931423
Formate acetyltransferase (EC 2.3.1.54)	ECBD_2692	A0A140NBE7	BL-CFP	Unchanged	-0.097604	1.07646	8.09755e+07	4.18617e+06	7.56784e+07	1.45475e+06	6.01859e+07	697216	6.20049e+07	1.53359e+06	not_exp	1.80362e+06	211327
Glucans biosynthesis protein G	mdoG opgG ECBD_2551	A0A140NBF1	BL-CFP	Unchanged	-0.00325306	0.0164871	1.23798e+07	653817	1.23519e+07	745972	1.09202e+07	1.16532e+06	1.02174e+07	668522	not_exp	373455	110435
Putative enzyme	ECBD_1834	A0A140NBG0	BL-CFP	Unchanged	-0.045539	0.149518	427753	53543.9	414461	24190.8	319887	34265.9	317906	14725.7	not_exp	1.31254e+06	193517
3-hydroxydecanoyl-[acyl-carrier-protein] dehydratase (EC 4.2.1.59) (3-hydroxyacyl-[acyl-carrier-protein] dehydratase FabA) (Beta-hydroxydecanoyl thioester dehydrase) (Trans-2-decenoyl-[acyl-carrier-protein] isomerase) (EC 5.3.3.14)	fabA ECBD_2641	A0A140NBN5	BL-CFP	Unchanged	0.123806	0.931095	1.45112e+07	756399	1.58115e+07	971886	1.25172e+07	712607	1.23245e+07	424567	not_exp	250106	40393.3
Pectinesterase (EC 3.1.1.11)	ECBD_2910	A0A140NBY0	BL-CFP	Unchanged	0.028712	0.0543626	224385	39069.3	228896	32140.8	190612	14414.2	197132	7012.84	not_exp	2.16954e+07	1.85027e+06
Beta-galactosidase (EC 3.2.1.23)	ECBD_2907	A0A140NC03	BL-CFP	Unchanged	0.635321	0.74576	227741	85554.9	353747	115432	91476	22259.7	128696	30614.1	not_exp	85654.6	25258.8
N-acetylglucosamine-6-phosphate deacetylase (EC 3.5.1.25)	ECBD_2985	A0A140NC46	BL-CFP	Unchanged	-0.172626	2.17275	3.01752e+06	100085	2.67722e+06	105603	2.49867e+06	54335.9	2.45124e+06	45609.1	not_exp	2.56622e+06	134405
Inosine/xanthosine triphosphatase (ITPase/XTPase) (EC 3.6.1.-) (Non-canonical purine NTP phosphatase) (Non-standard purine NTP phosphatase) (Nucleoside-triphosphate phosphatase) (NTPase)	ECBD_3626	A0A140NC47	BL-CFP	Unchanged	-0.0780803	1.39553	867493	14994.6	821791	26388.1	644972	24337.8	635539	28015.6	not_exp	1.9897e+07	531614
Purine nucleoside phosphorylase DeoD-type (PNP) (EC 2.4.2.1)	deoD ECBD_3636	A0A140NC56	BL-CFP	Unchanged	-0.119757	1.78305	4.40662e+07	1.39645e+06	4.05561e+07	1.20477e+06	4.7448e+07	1.46415e+06	4.3504e+07	1.58176e+06	not_exp	2.26588e+06	105505
Phosphoglucomutase, alpha-D-glucose phosphate-specific	ECBD_2973	A0A140NC67	BL-CFP	Unchanged	0.226035	1.81306	1.69938e+07	1.18154e+06	1.98763e+07	906739	1.41869e+07	1.47427e+06	1.31335e+07	522861	not_exp	7.07664e+06	484236
Glycerol-3-phosphate acyltransferase (GPAT) (EC 2.3.1.15)	plsB ECBD_3992	A0A140NCC1	BL-CFP	Unchanged	-0.157168	2.42963	2.08418e+06	66416.5	1.86905e+06	46576.2	1.59484e+06	64826.4	1.6021e+06	53591.1	not_exp	1.62813e+07	975983
Alpha amylase catalytic region	ECBD_3258	A0A140NCC4	BL-CFP	Unchanged	-0.436111	1.58585	629679	91803.8	465411	30629.3	542440	51911.1	508040	52985.3	not_exp	401655	149515
Cardiolipin synthase A (CL synthase) (EC 2.7.8.-)	clsA ECBD_2373	A0A140NCD5	BL-CFP	Unchanged	0.160689	0.520434	189950	22368.9	212331	26015.7	218914	22585.4	219843	21778.4	not_exp	4.25852e+06	185465
Methylated-DNA--protein-cysteine methyltransferase (EC 2.1.1.63) (6-O-methylguanine-DNA methyltransferase) (MGMT) (O-6-methylguanine-DNA-alkyltransferase)	ECBD_2282	A0A140NCE6	BL-CFP	High	0.650143	2.54961	145316	15542.5	228048	25050.6	121774	14796.5	144031	33388	not_exp	1.48576e+06	158565
4-diphosphocytidyl-2-C-methyl-D-erythritol kinase (CMK) (EC 2.7.1.148) (4-(cytidine-5'-diphospho)-2-C-methyl-D-erythritol kinase)	ispE ECBD_2413	A0A140NCG9	BL-CFP	Unchanged	0.156636	1.34775	687149	37822.2	765955	38582.6	708451	81907.1	645147	85679.6	not_exp	823041	183627
Dihydroxyacetone kinase, L subunit	ECBD_2423	A0A140NCI1	BL-CFP	Unchanged	-0.139912	0.611376	617329	64139.7	560272	41946.5	672207	28086	579988	41250.7	not_exp	6.21857e+06	611608
N5-carboxyaminoimidazole ribonucleotide synthase (N5-CAIR synthase) (EC 6.3.4.18) (5-(carboxyamino)imidazole ribonucleotide synthetase)	purK ECBD_3136	A0A140NCI4	BL-CFP	Unchanged	-0.058557	0.182664	283301	35693.8	272032	21658.8	294279	24593.6	246584	34115.1	not_exp	6.51739e+06	118126
5-oxoprolinase subunit A (5-OPase subunit A) (EC 3.5.2.9) (5-oxoprolinase (ATP-hydrolyzing) subunit A)	pxpA ECBD_2948	A0A140NCI7	BL-CFP	Unchanged	0.11962	0.840882	145686	9035.16	158281	9341.34	127883	7119.77	112150	4633.1	not_exp	363408	52113.9
Periplasmic trehalase (EC 3.2.1.28) (Alpha,alpha-trehalase) (Alpha,alpha-trehalose glucohydrolase)	treA ECBD_2425	A0A140NCL5	BL-CFP	Unchanged	-0.756858	1.81375	137015	26336.6	81083.4	11873.2	71660.9	9449.31	70081.7	3167.95	not_exp	349779	35701.7
Pseudouridine synthase (EC 5.4.99.-)	ECBD_2353	A0A140NCL7	BL-CFP	High	0.575366	3.94672	4.67699e+06	318286	6.96898e+06	313443	6.38654e+06	102841	6.30785e+06	141698	not_exp	8.77664e+07	3.51697e+06
Fatty acid metabolism regulator protein	fadR ECBD_2435	A0A140NCM4	BL-CFP	Unchanged	0.188213	2.42629	734851	31166.6	837254	22902.3	580106	70095.2	618969	40614.2	not_exp	1.40199e+07	1.43458e+06
3'(2'),5'-bisphosphate nucleotidase CysQ (EC 3.1.3.7) (3'(2'),5-bisphosphonucleoside 3'(2')-phosphohydrolase) (3'-phosphoadenosine 5'-phosphate phosphatase) (PAP phosphatase)	cysQ ECBD_3815	A0A140NCM6	BL-CFP	Low	-0.446715	3.22843	1.91922e+06	80154.6	1.40815e+06	108028	1.41387e+06	154584	1.32717e+06	70711.6	not_exp	71925.3	4627.91
5'-Nucleotidase domain protein	ECBD_3176	A0A140NCM7	BL-CFP	High	0.357569	3.19056	3.04365e+06	193069	3.89972e+06	123201	2.71295e+06	278579	2.44563e+06	154830	not_exp	68890.4	5757.23
Thymidine kinase (EC 2.7.1.21)	tdk ECBD_2384	A0A140NCQ5	BL-CFP	Unchanged	0.181679	2.70593	721752	11443	818614	30006	577670	18021.9	667126	31823.4	not_exp	576842	74109.5
Adenylosuccinate lyase (ASL) (EC 4.3.2.2) (Adenylosuccinase)	ECBD_2468	A0A140NCQ6	BL-CFP	Unchanged	0.0260243	0.167081	9.39421e+06	590539	9.56521e+06	347406	9.03568e+06	347282	8.66783e+06	364398	not_exp	1.64544e+07	569891
Ribose-phosphate pyrophosphokinase (RPPK) (EC 2.7.6.1) (5-phospho-D-ribosyl alpha-1-diphosphate) (Phosphoribosyl diphosphate synthase) (Phosphoribosyl pyrophosphate synthase) (P-Rib-PP synthase) (PRPP synthase) (PRPPase)	prs ECBD_2414	A0A140NCS9	BL-CFP	Unchanged	-0.000982048	0.00366408	2.40264e+07	2.45101e+06	2.40101e+07	805699	1.72259e+07	1.05323e+06	1.7159e+07	1.04483e+06	not_exp	30682.5	3037.19
Dihydroxyacetone kinase, phosphotransfer subunit	ECBD_2424	A0A140NCT8	BL-CFP	Unchanged	0.0402692	0.154211	2.16196e+06	194788	2.22315e+06	177008	2.40199e+06	113426	2.24188e+06	197213	not_exp	5.84401e+07	8.39447e+06
Acyl-[acyl-carrier-protein]--UDP-N-acetylglucosamine O-acyltransferase (UDP-N-acetylglucosamine acyltransferase) (EC 2.3.1.129)	lpxA ECBD_3438	A0A140NCU2	BL-CFP	Unchanged	0.192	1.63416	5.3319e+06	365435	6.09088e+06	234933	4.37286e+06	175187	4.20745e+06	120708	not_exp	17071.6	2221.66
Uridylate kinase (UK) (EC 2.7.4.22) (Uridine monophosphate kinase) (UMP kinase) (UMPK)	pyrH ECBD_3448	A0A140NCV1	BL-CFP	Unchanged	-0.229077	2.70549	3.88969e+06	134082	3.31861e+06	133737	2.87958e+06	94206.9	2.77125e+06	132953	not_exp	444959	69325.2
Orotidine 5'-phosphate decarboxylase (EC 4.1.1.23) (OMP decarboxylase) (OMPDCase) (OMPdecase)	pyrF ECBD_2338	A0A140NCW6	BL-CFP	Unchanged	-0.168962	0.73516	3.05967e+06	280391	2.72152e+06	271329	3.08294e+06	332331	2.80423e+06	400277	not_exp	1.9163e+06	313067
S-adenosylmethionine decarboxylase proenzyme (AdoMetDC) (SAMDC) (EC 4.1.1.50) [Cleaved into: S-adenosylmethionine decarboxylase beta chain; S-adenosylmethionine decarboxylase alpha chain]	speD ECBD_3499	A0A140NCZ8	BL-CFP	High	0.661603	3.82746	971115	49300.2	1.53615e+06	104615	1.01455e+06	26000	1.01882e+06	55762.6	not_exp	1.41918e+06	108007
Adenylate cyclase (EC 4.6.1.1)	ECBD_4236	A0A140ND08	BL-CFP	Unchanged	0.0166858	0.0997691	423862	19884.4	428793	24301.6	255212	25334.8	318675	15380.9	not_exp	293349	31461.5
TDP-N-acetylfucosamine:lipid II N-acetylfucosaminyltransferase (EC 2.4.1.325) (4-alpha-L-fucosyltransferase) (TDP-Fuc4NAc:lipid II Fuc4NAc transferase) (Fuc4NAc transferase)	wecF rffT ECBD_4246	A0A140ND16	BL-CFP	Unchanged	0.201085	1.47058	536971	37576	617281	34201.1	575500	38489	619528	43054.2	not_exp	133971	5157
3-oxoacyl-(Acyl-carrier-protein) reductase	ECBD_2508	A0A140ND23	BL-CFP	Unchanged	0.194059	0.67414	1.7481e+07	340830	1.99979e+07	3.10084e+06	1.11578e+07	572447	1.61642e+07	710293	not_exp	308280	31409.8
Dihydroorotase (DHOase) (EC 3.5.2.3)	pyrC ECBD_2538	A0A140ND46	BL-CFP	Unchanged	-0.144085	0.791507	1.87997e+06	188085	1.70129e+06	47245.3	1.60272e+06	48087.6	1.50707e+06	29226	not_exp	1.76453e+06	284248
Pseudouridine synthase (EC 5.4.99.-)	ECBD_3559	A0A140ND67	BL-CFP	Unchanged	0.210187	0.715395	190009	31763.4	219810	15099.5	195152	12222.6	216526	21681.3	not_exp	1.95728e+06	147159
3-deoxy-manno-octulosonate cytidylyltransferase (EC 2.7.7.38) (CMP-2-keto-3-deoxyoctulosonic acid synthase) (CKS) (CMP-KDO synthase)	kdsB ECBD_2677	A0A140ND77	BL-CFP	Unchanged	0.145372	2.4021	3.9862e+06	93657.1	4.40881e+06	131532	4.11535e+06	163074	3.90414e+06	171002	not_exp	1.00418e+07	222097
Acyl-CoA thioesterase II	ECBD_3203	A0A140ND79	BL-CFP	Unchanged	0.0211626	0.234172	430566	11468.1	436928	15161.2	349038	28993.1	331903	25727.4	not_exp	184391	24747.9
Thymidylate kinase (EC 2.7.4.9) (dTMP kinase)	tmk ECBD_2503	A0A140NDD0	BL-CFP	High	0.378744	2.71565	1.58552e+06	142016	2.06152e+06	67204.6	1.41304e+06	159070	1.37893e+06	179564	not_exp	2.32748e+06	250898
1-deoxy-D-xylulose 5-phosphate reductoisomerase (DXP reductoisomerase) (EC 1.1.1.267) (1-deoxyxylulose-5-phosphate reductoisomerase) (2-C-methyl-D-erythritol 4-phosphate synthase)	dxr ECBD_3446	A0A140NDD6	BL-CFP	Unchanged	0.0682896	0.507664	1.83943e+06	81942.9	1.9286e+06	112908	1.65023e+06	55360.7	1.67952e+06	117150	not_exp	1.59331e+07	2.14608e+06
Acetyl-coenzyme A carboxylase carboxyl transferase subunit alpha (ACCase subunit alpha) (Acetyl-CoA carboxylase carboxyltransferase subunit alpha) (EC 2.1.3.15)	accA ECBD_3434	A0A140NDE6	BL-CFP	Unchanged	0.263349	1.65346	2.02427e+07	1.79595e+06	2.42965e+07	1.42752e+06	2.04445e+07	1.0156e+06	1.93826e+07	809875	not_exp	396350	56657.3
Fructose-1,6-bisphosphatase	ECBD_4099	A0A140NDH7	BL-CFP	Unchanged	-0.254923	3.90159	1.90831e+06	40993.3	1.59922e+06	45663.9	1.25783e+06	75655.3	1.37875e+06	69002.1	not_exp	425967	40858.6
Beta-galactosidase (Beta-gal) (EC 3.2.1.23) (Lactase)	lacZ ECBD_3313	A0A140NDI2	BL-CFP	Low	-1.1871	4.3271	1.91925e+08	1.69588e+07	8.42905e+07	5.97086e+06	5.01451e+07	5.12164e+06	4.68943e+07	6.35024e+06	not_exp	209672	52151.2
Dephospho-CoA kinase (EC 2.7.1.24) (Dephosphocoenzyme A kinase)	coaE ECBD_3515	A0A140NDM0	BL-CFP	Unchanged	-0.0954757	0.474989	27494.6	2728.49	25734	1010.64	24329.7	3738.24	25752.2	4192.16	not_exp	173436	14837.3
Xanthine phosphoribosyltransferase (EC 2.4.2.22) (Xanthine-guanine phosphoribosyltransferase) (XGPRT)	gpt ECBD_3383	A0A140NDQ1	BL-CFP	Unchanged	-0.14403	0.615852	2.33755e+06	225401	2.11546e+06	192683	2.39545e+06	307045	2.13082e+06	137498	not_exp	113811	22237
3-ketoacyl-CoA thiolase (EC 2.3.1.16) (Acetyl-CoA acyltransferase) (Beta-ketothiolase) (Fatty acid oxidation complex subunit beta)	fadA ECBD_4180	A0A140NDQ6	BL-CFP	Low	-0.713834	4.41906	816041	35586	497539	36912.5	509572	26787.1	393928	26269.2	not_exp	174839	34776
Non-specific ribonucleoside hydrolase RihC (EC 3.2.-.-) (Purine/pyrimidine ribonucleoside hydrolase)	rihC ECBD_3586	A0A140NDU1	BL-CFP	Low	-0.689329	2.86762	1.83907e+06	200121	1.14049e+06	79463.1	739291	43777.5	837295	21378.9	not_exp	2.57561e+06	102496
Transaldolase (EC 2.2.1.2)	tal ECBD_3610	A0A140NDV9	BL-CFP	Unchanged	-0.273219	4.19305	1.13828e+08	1.25761e+06	9.41894e+07	3.22626e+06	7.77137e+07	2.07983e+06	7.14137e+07	1.78819e+06	not_exp	2.39739e+06	158196
dTDP-glucose 4,6-dehydratase (EC 4.2.1.46)	ECBD_4251	A0A140NDX6	BL-CFP	High	0.346362	4.47987	924290	38165.7	1.1751e+06	9797.57	1.07331e+06	19975.6	958745	30361.5	not_exp	91682.6	6450.69
Guanosine-5'-triphosphate,3'-diphosphate pyrophosphatase (EC 3.6.1.40) (Guanosine pentaphosphate phosphohydrolase) (pppGpp-5'-phosphohydrolase)	gppA ECBD_4261	A0A140NDY4	BL-CFP	Unchanged	0.0650006	0.576055	659776	27991.2	690182	32491.9	684621	17158.5	608748	47873.4	not_exp	213709	45854
Phosphatidylserine decarboxylase proenzyme (EC 4.1.1.65) [Cleaved into: Phosphatidylserine decarboxylase alpha chain; Phosphatidylserine decarboxylase beta chain]	psd ECBD_3871	A0A140NDY8	BL-CFP	Unchanged	0.633848	1.14211	2.46171e+06	348303	3.81983e+06	1.02145e+06	1.98348e+06	466344	2.07574e+06	288246	not_exp	531079	128625
Thymidine phosphorylase (EC 2.4.2.4) (TdRPase)	deoA ECBD_3638	A0A140NDZ2	BL-CFP	Unchanged	-0.275216	1.39105	2.29023e+06	253073	1.89248e+06	78369.6	1.95691e+06	67916	1.73181e+06	103066	not_exp	4.43482e+06	272872
Phosphoglycerol transferase I (EC 2.7.8.20) (Phosphatidylglycerol--membrane-oligosaccharide glycerophosphotransferase)	mdoB opgB ECBD_3660	A0A140NE03	BL-CFP	Unchanged	0.164769	3.80264	3.04724e+06	64738.1	3.41591e+06	40257.7	3.4362e+06	118246	3.34593e+06	166836	not_exp	1.66493e+06	224431
Hypoxanthine phosphoribosyltransferase (EC 2.4.2.8)	ECBD_3494	A0A140NE18	BL-CFP	Unchanged	-0.0427162	0.510325	1.31132e+07	540331	1.27306e+07	251581	1.21399e+07	298204	1.13227e+07	526774	not_exp	353198	37611.9
Glutamine--fructose-6-phosphate aminotransferase [isomerizing] (EC 2.6.1.16) (D-fructose-6-phosphate amidotransferase) (GFAT) (Glucosamine-6-phosphate synthase) (Hexosephosphate aminotransferase) (L-glutamine--D-fructose-6-phosphate amidotransferase)	glmS ECBD_4303	A0A140NE25	BL-CFP	Unchanged	-0.252345	3.06606	3.38817e+07	1.06653e+06	2.84448e+07	1.10439e+06	2.52716e+07	740022	2.40585e+07	849537	not_exp	131759	55431.6
Glycoside hydrolase family 4	ECBD_3912	A0A140NE28	BL-CFP	Low	-1.73003	3.10622	1.34827e+08	2.5453e+07	4.06433e+07	5.92929e+06	1.15599e+07	2.54022e+06	1.49475e+07	4.4929e+06	not_exp	607068	56739.2
GMP reductase (EC 1.7.1.7) (Guanosine 5'-monophosphate oxidoreductase) (Guanosine monophosphate reductase)	guaC ECBD_3514	A0A140NE35	BL-CFP	Low	-0.415772	4.13507	4.69226e+06	87492.7	3.5174e+06	193186	2.85116e+06	51185.9	2.71289e+06	178476	not_exp	862384	49829.8
Mannonate dehydratase (EC 4.2.1.8) (D-mannonate hydro-lyase)	uxuA ECBD_3713	A0A140NE56	BL-CFP	Unchanged	-0.347726	1.41004	2.74309e+06	280179	2.15558e+06	266196	1.70184e+06	101667	1.60958e+06	182765	not_exp	4.49764e+06	987358
Aspartate carbamoyltransferase regulatory chain	pyrI ECBD_3789	A0A140NEC6	BL-CFP	Low	-0.708755	3.74373	1.64845e+06	129570	1.0086e+06	39872.8	1.00357e+06	17307.8	961770	52445.7	not_exp	487477	57959.5
Phosphopentomutase (EC 5.4.2.7) (Phosphodeoxyribomutase)	deoB ECBD_3637	A0A140NEF7	BL-CFP	Unchanged	-0.290233	3.61349	3.39912e+07	1.10725e+06	2.7797e+07	832547	3.85232e+07	935966	3.48822e+07	1.25063e+06	not_exp	357088	45154.9
Pantothenate kinase (EC 2.7.1.33) (Pantothenic acid kinase)	coaA ECBD_4054	A0A140NEF9	BL-CFP	Unchanged	0.0896808	1.04559	1.71589e+06	75504.1	1.82593e+06	56679.7	1.70932e+06	263180	1.52951e+06	183932	not_exp	4.55973e+06	179232
Adenylosuccinate synthetase (AMPSase) (AdSS) (EC 6.3.4.4) (IMP--aspartate ligase)	purA ECBD_3857	A0A140NEK1	BL-CFP	Unchanged	-0.0274812	0.250321	7.34673e+07	2.33926e+06	7.20811e+07	3.13566e+06	7.44798e+07	5.75937e+06	6.73346e+07	2.39313e+06	not_exp	959937	35804.9
Glucosamine-6-phosphate deaminase (EC 3.5.99.6) (GlcN6P deaminase) (GNPDA) (Glucosamine-6-phosphate isomerase)	nagB ECBD_2984	A0A140NEP7	BL-CFP	Low	-0.669087	3.76468	1.76694e+06	122262	1.11124e+06	63412	923685	51126.7	890388	42632.4	not_exp	336511	27292.1
Apolipoprotein N-acyltransferase (ALP N-acyltransferase) (EC 2.3.1.269)	lnt ECBD_2994	A0A140NEQ7	BL-CFP	High	0.546439	2.85859	1.18432e+06	70123.5	1.72968e+06	153512	1.97826e+06	401710	1.59862e+06	165682	not_exp	7.39823e+06	228441
7-cyano-7-deazaguanine synthase (EC 6.3.4.20) (7-cyano-7-carbaguanine synthase) (PreQ(0) synthase) (Queuosine biosynthesis protein QueC)	queC ECBD_3211	A0A140NES2	BL-CFP	Unchanged	-0.272969	2.31815	651576	21677.3	539254	39083.4	451854	44008.5	460491	33358.4	not_exp	213341	37822.1
Ribose 5-phosphate isomerase B (EC 5.3.1.6)	ECBD_3940	A0A140NET1	BL-CFP	Unchanged	0.116034	0.393328	38666	4298.56	41904.3	4541.23	41888.5	7453.94	36577.1	2109.9	not_exp	1.13438e+07	480014
1-deoxy-D-xylulose-5-phosphate synthase (EC 2.2.1.7) (1-deoxyxylulose-5-phosphate synthase) (DXP synthase) (DXPS)	dxs ECBD_3241	A0A140NEV3	BL-CFP	Unchanged	0.105089	3.37298	6.32154e+06	97648.9	6.7992e+06	66602.1	4.71246e+06	208740	4.56737e+06	152224	not_exp	220014	10848.6
Polyprenyl synthetase	ECBD_3240	A0A140NEY7	BL-CFP	Unchanged	0.0104342	0.10221	1.63569e+06	50430.5	1.64757e+06	54094.6	1.41616e+06	48420.6	1.39789e+06	85799.1	not_exp	215906	9718.94
2',3'-cyclic-nucleotide 2'-phosphodiesterase	ECBD_3816	A0A140NEY8	BL-CFP	Unchanged	-0.364516	1.67693	1.00475e+07	1.19085e+06	7.80421e+06	387385	4.81412e+06	126614	4.51099e+06	288345	not_exp	305986	61654.9
Diacylglycerol kinase (EC 2.7.1.107)	ECBD_3991	A0A140NEY9	BL-CFP	Unchanged	0.460873	1.70929	661784	87673.4	910862	104574	589760	100291	585422	57475.9	not_exp	399138	21967.9
Ribokinase (RK) (EC 2.7.1.15)	rbsK ECBD_4278	A0A140NF19	BL-CFP	Unchanged	0.113478	0.753999	91259.7	7932.76	98727.7	2877.38	78775.5	8526.39	69086.2	14360.8	not_exp	2.15015e+06	391743
N5-carboxyaminoimidazole ribonucleotide mutase (N5-CAIR mutase) (EC 5.4.99.18) (5-(carboxyamino)imidazole ribonucleotide mutase)	purE ECBD_3135	A0A140NF30	BL-CFP	Unchanged	-0.108937	0.394589	337312	46676	312779	7309.74	297400	15571	274677	10880.2	not_exp	139884	20963.7
Uncharacterized protein	ECBD_3401	A0A140NFA8	BL-CFP	Low	-0.780448	4.31138	420913	22688.9	245050	18951.3	340871	15159.3	212766	27698	not_exp	756589	89200
3-hydroxyacyl-[acyl-carrier-protein] dehydratase FabZ (EC 4.2.1.59) ((3R)-hydroxymyristoyl-[acyl-carrier-protein] dehydratase) ((3R)-hydroxymyristoyl-ACP dehydrase) (Beta-hydroxyacyl-ACP dehydratase)	fabZ ECBD_3439	A0A140NFC7	BL-CFP	Unchanged	-0.0548955	0.473376	1.15975e+07	514380	1.11645e+07	500335	7.24206e+06	876858	8.4038e+06	414297	not_exp	921298	49687.1
Phosphoheptose isomerase (EC 5.3.1.28) (Sedoheptulose 7-phosphate isomerase)	gmhA ECBD_3400	A0A140NFF3	BL-CFP	Unchanged	-0.170484	1.95369	2.18195e+07	858093	1.93876e+07	786877	1.5257e+07	809490	1.46912e+07	604151	not_exp	82463.6	14189.7
UDP-3-O-(3-hydroxymyristoyl)glucosamine N-acyltransferase (UDP-3-O-(3-OHC14)-GlcN N-acyltransferase) (EC 2.3.1.191) (UDP-3-O-(3-hydroxytetradecanoyl)glucosamine N-acyltransferase)	lpxD ECBD_3440	A0A140NFJ1	BL-CFP	Unchanged	0.182789	2.98991	2.36684e+06	66271.7	2.68655e+06	65732.6	1.73975e+06	90016.5	1.71436e+06	41514.3	not_exp	2.07629e+06	60641.8
Nicotinate-nucleotide pyrophosphorylase (EC 2.4.2.19)	ECBD_3510	A0A140NFJ6	BL-CFP	Unchanged	-0.125317	1.2702	2.02911e+06	98728.7	1.8603e+06	71842.6	1.45798e+06	64199.2	1.42915e+06	60613.3	not_exp	1.25337e+06	215365
UDP-N-acetylglucosamine 2-epimerase (EC 5.1.3.14) (UDP-GlcNAc-2-epimerase)	wecB ECBD_4253	A0A140NFM9	BL-CFP	Unchanged	0.144801	1.36792	1.97069e+06	112257	2.17875e+06	84868.1	1.98973e+06	94509.4	1.94947e+06	50645.4	not_exp	750117	49776.5
Undecaprenyl-phosphate alpha-N-acetylglucosaminyl 1-phosphate transferase (EC 2.7.8.33) (UDP-GlcNAc:undecaprenyl-phosphate GlcNAc-1-phosphate transferase) (Undecaprenyl-phosphate GlcNAc-1-phosphate transferase)	wecA ECBD_4255	A0A140NFP3	BL-CFP	Unchanged	0.338902	1.94544	278492	16086.9	352235	31600.5	279240	46552.1	280769	21024.1	not_exp	432837	18056.7
UDP-3-O-acyl-N-acetylglucosamine deacetylase (UDP-3-O-acyl-GlcNAc deacetylase) (EC 3.5.1.108) (UDP-3-O-[R-3-hydroxymyristoyl]-N-acetylglucosamine deacetylase)	lpxC ECBD_3521	A0A140NFR7	BL-CFP	Unchanged	0.0112821	0.0374638	853983	100933	860688	36435	616891	46519.9	696839	21519.1	not_exp	303499	45377.8
Riboflavin biosynthesis protein [Includes: Riboflavin kinase (EC 2.7.1.26) (Flavokinase); FMN adenylyltransferase (EC 2.7.7.2) (FAD pyrophosphorylase) (FAD synthase)]	ECBD_3591	A0A140NFT3	BL-CFP	Unchanged	0.155098	1.07327	1.53952e+06	53094.6	1.71425e+06	136607	1.37597e+06	168568	1.31221e+06	67709.1	not_exp	2.4577e+06	45998.3
Patatin	ECBD_3643	A0A140NFZ3	BL-CFP	Unchanged	-0.137806	0.264902	87935.1	20798.8	79924.2	5618.41	65712.6	11430.2	64029.3	5888.82	not_exp	165712	22395
UDP-N-acetyl-D-mannosamine dehydrogenase (EC 1.1.1.336) (UDP-ManNAc 6-dehydrogenase)	wecC ECBD_4252	A0A140NG83	BL-CFP	Unchanged	0.162844	3.29001	5.22541e+06	153121	5.8498e+06	46637.9	5.54065e+06	186143	4.88834e+06	260722	not_exp	431665	66794.9
Alpha,alpha-phosphotrehalase	ECBD_3794	A0A140NGD0	BL-CFP	Low	-0.350592	2.03751	2.85651e+07	2.6648e+06	2.24026e+07	932498	2.77363e+07	810521	2.44e+07	595066	not_exp	148554	7570.61
4-hydroxy-3-methylbut-2-enyl diphosphate reductase (HMBPP reductase) (EC 1.17.7.4)	ispH ECBD_3587	A0A140NGD5	BL-CFP	Unchanged	-0.0457152	0.619044	5.22568e+06	102831	5.06269e+06	190745	3.76111e+06	299483	3.7271e+06	321512	not_exp	102950	5346.7
Fructose-1,6-bisphosphatase class 1 (FBPase class 1) (EC 3.1.3.11) (D-fructose-1,6-bisphosphate 1-phosphohydrolase class 1)	fbp ECBD_3802	A0A140NGE1	BL-CFP	Unchanged	0.234955	2.34148	9.50854e+06	581543	1.11903e+07	315530	5.40059e+06	700357	5.55047e+06	341875	not_exp	29352.9	6751.93
Deoxyribose-phosphate aldolase (DERA) (EC 4.1.2.4) (2-deoxy-D-ribose 5-phosphate aldolase) (Phosphodeoxyriboaldolase) (Deoxyriboaldolase)	deoC ECBD_3639	A0A140NGH9	BL-CFP	Unchanged	-0.162335	0.850566	4.2724e+06	435857	3.81772e+06	161173	4.5465e+06	82023.6	3.82293e+06	114640	not_exp	1.29649e+07	394172
Probable L-ascorbate-6-phosphate lactonase UlaG (EC 3.1.1.-) (L-ascorbate utilization protein G)	ulaG ECBD_3842	A0A140NGI3	BL-CFP	Unchanged	-0.144823	0.366479	345079	56141.8	312121	37449.6	240663	22591.9	262705	27850.4	not_exp	620643	92655.8
Mannitol dehydrogenase domain protein	ECBD_3712	A0A140NGP6	BL-CFP	Unchanged	-0.359155	1.82249	1.55333e+06	158633	1.21101e+06	76138.6	883724	7364.24	978188	155934	not_exp	1.68873e+06	98546.9
Acetyl-coenzyme A synthetase (AcCoA synthetase) (Acs) (EC 6.2.1.1) (Acetate--CoA ligase) (Acyl-activating enzyme)	acs ECBD_3963	A0A140NGU5	BL-CFP	Low	-0.779829	3.2961	1.69307e+07	1.73e+06	9.86103e+06	524035	5.57095e+06	409001	5.10698e+06	999048	not_exp	2.98389e+06	251484
CDP-diacylglycerol pyrophosphatase (EC 3.6.1.26) (CDP-diacylglycerol phosphatidylhydrolase) (CDP-diglyceride hydrolase)	cdh ECBD_4106	A0A140NH83	BL-CFP	Unchanged	-0.0198348	0.0709413	634822	71126.2	626154	25853.6	591525	17450.3	592952	18906.6	not_exp	2.55093e+06	497777
Phospholipase A1 (EC 3.1.1.32) (EC 3.1.1.4) (Phosphatidylcholine 1-acylhydrolase)	ECBD_4217	A0A140NHI4	BL-CFP	Unchanged	0.240664	1.90481	177963	13224.5	210270	8785.16	158364	16045.9	156066	8943.44	not_exp	440932	37007.4
dTDP-4-amino-4,6-dideoxygalactose transaminase (EC 2.6.1.59)	wecE ECBD_4248	A0A140NHM2	BL-CFP	Unchanged	-0.0158906	0.122372	2.49379e+06	125438	2.46647e+06	71714.4	2.29563e+06	113774	2.12504e+06	90436.5	not_exp	543478	81425.9
UDP-N-acetyl-D-mannosaminuronic acid transferase (UDP-ManNAcA transferase) (EC 2.4.1.180)	wecG rffM ECBD_4244	A0A140NI52	BL-CFP	Unchanged	0.186973	1.92493	678623	33676	772526	30820.7	688204	20325.3	663000	31902.4	not_exp	135368	6146.78
ECA polysaccharide chain length modulation protein	wzzE ECBD_4254	A0A140NI62	BL-CFP	Unchanged	0.00743066	0.0681066	2.81202e+06	106432	2.82655e+06	77584.9	2.78738e+06	117060	2.53013e+06	31684.8	not_exp	339214	16964.2
Phosphoribosylamine--glycine ligase (EC 6.3.4.13) (GARS) (Glycinamide ribonucleotide synthetase) (Phosphoribosylglycinamide synthetase)	purD ECBD_4027	A0A140SS57	BL-CFP	Low	-0.489779	3.29775	1.17591e+06	81234.6	837405	29691.6	875919	79002.9	889718	104677	not_exp	306595	61348.5
Glycerol kinase (EC 2.7.1.30) (ATP:glycerol 3-phosphotransferase) (Glycerokinase) (GK)	glpK ECBD_4098	A0A140SS73	BL-CFP	Low	-1.43294	7.3529	1.42298e+08	4.03711e+06	5.27038e+07	2.17629e+06	3.55796e+07	3.00098e+06	3.49142e+07	5.98973e+06	not_exp	202213	16060.8
Pseudouridine synthase (EC 5.4.99.-)	ECBD_4015	A0A140SS74	BL-CFP	High	0.417545	3.62861	1.88545e+06	115057	2.51831e+06	80893.9	1.88831e+06	112685	1.83272e+06	48740.7	not_exp	1.9011e+06	112003
Bifunctional purine biosynthesis protein PurH [Includes: Phosphoribosylaminoimidazolecarboxamide formyltransferase (EC 2.1.2.3) (AICAR transformylase); IMP cyclohydrolase (EC 3.5.4.10) (ATIC) (IMP synthase) (Inosinicase)]	purH ECBD_4026	A0A140SS76	BL-CFP	Low	-0.554494	3.0359	2.96055e+06	234902	2.01583e+06	133753	2.12741e+06	214721	2.08232e+06	166978	not_exp	158295	11026.1
Fatty acid oxidation complex subunit alpha [Includes: Enoyl-CoA hydratase/Delta(3)-cis-Delta(2)-trans-enoyl-CoA isomerase/3-hydroxybutyryl-CoA epimerase (EC 4.2.1.17) (EC 5.1.2.3) (EC 5.3.3.8); 3-hydroxyacyl-CoA dehydrogenase (EC 1.1.1.35)]	fadB ECBD_4179	A0A140SS89	BL-CFP	Low	-0.768158	3.68191	2.12672e+06	183521	1.24874e+06	52372.1	1.14501e+06	43957.9	906995	129079	not_exp	5.02924e+07	3.31727e+06
Glucose-1-phosphate thymidylyltransferase (EC 2.7.7.24)	ECBD_4250	A0A140SSA3	BL-CFP	Unchanged	0.184315	1.77125	422648	17434.6	480246	24981.7	425422	59921.5	407362	46851.7	not_exp	1.42089e+07	459202
Uridine phosphorylase (EC 2.4.2.3)	ECBD_4198	A0A140SSB0	BL-CFP	Low	-0.385637	3.10973	1.44076e+07	433367	1.10282e+07	829978	1.08431e+07	553438	9.33333e+06	519278	not_exp	7.40224e+06	260838
Bifunctional protein GlmU [Includes: UDP-N-acetylglucosamine pyrophosphorylase (EC 2.7.7.23) (N-acetylglucosamine-1-phosphate uridyltransferase); Glucosamine-1-phosphate N-acetyltransferase (EC 2.3.1.157)]	glmU ECBD_4302	A0A140SSB3	BL-CFP	Unchanged	0.241106	4.81989	1.27414e+07	289197	1.50591e+07	132262	1.23299e+07	400924	1.11074e+07	91130.5	not_exp	1.53796e+07	876416
dTDP-fucosamine acetyltransferase (EC 2.3.1.210) (TDP-fucosamine acetyltransferase) (dTDP-4-amino-4,6-dideoxy-D-galactose acyltransferase)	wecD ECBD_4249	A0A140SSB9	BL-CFP	Unchanged	0.228042	0.496217	127635	20439.5	149492	28220.9	130310	11719.8	122290	23368.2	not_exp	1.07739e+06	183416
ABC transporter related	ECBD_0396	A0A140N2N4	BL-CFP	Unchanged	-0.0454535	0.538332	4.38613e+06	166990	4.2501e+06	115145	4.03252e+06	171472	3.83332e+06	97174.8	not_exp	1.07659e+07	573987
ABC transporter related	ECBD_0547	A0A140N332	BL-CFP	Unchanged	0.114577	1.78433	835301	17259.6	904345	31879	757820	29216.8	777731	31180.7	not_exp	5.23389e+07	3.03719e+06
Ppx/GppA phosphatase (EC 3.6.1.11)	ECBD_1186	A0A140N5E7	BL-CFP	Unchanged	0.0781931	0.398625	2.09294e+06	96502	2.2095e+06	200596	1.30146e+06	98612.9	1.45249e+06	75989.5	not_exp	848868	37422.7
Adenylate cyclase	ECBD_0687	A0A140N5Q7	BL-CFP	Unchanged	-0.0628393	0.666331	3.17637e+06	87038.5	3.04099e+06	145349	2.4141e+06	49134.2	2.45261e+06	81078.3	not_exp	1.29039e+06	110186
Ribose import ATP-binding protein RbsA (EC 7.5.2.7)	rbsA ECBD_0921	A0A140N5T4	BL-CFP	Unchanged	-1.10588	1.28728	38733.9	14298.4	17996.6	3897.24	9868.31	2696.94	13550	5287.38	not_exp	68463.8	8563.61
ADP-ribose diphosphatase (EC 3.6.1.13)	ECBD_0705	A0A140N601	BL-CFP	Unchanged	-0.0440323	0.280437	945009	16281.9	916602	70949.5	625554	63257.7	581062	44219.9	not_exp	7.84449e+06	228541
Glycine betaine/L-proline ABC transporter, ATPase subunit	ECBD_1042	A0A140N655	BL-CFP	Unchanged	0.189894	0.63029	6.3772e+06	1.09144e+06	7.27435e+06	435806	5.57556e+06	200015	6.40346e+06	434869	not_exp	1.61989e+06	71578.7
Oligopeptide/dipeptide ABC transporter, ATPase subunit	ECBD_0195	A0A140N6B0	BL-CFP	High	0.935101	2.11972	502806	90990.4	961378	179666	1.17908e+06	226450	729116	133905	not_exp	9.77836e+06	210173
FeS assembly ATPase SufC	ECBD_1963	A0A140N6R5	BL-CFP	Unchanged	-0.13705	1.46418	434808	10915.1	395404	22525.9	307022	8705.36	388837	33787.7	not_exp	1.61712e+07	477253
ABC transporter related	ECBD_0541	A0A140N7A3	BL-CFP	Unchanged	0.0665204	0.48043	3.32803e+06	138448	3.48507e+06	216650	2.43851e+06	62418.1	2.51287e+06	100138	not_exp	7.748e+06	381903
Sulfate/thiosulfate import ATP-binding protein CysA (EC 7.3.2.3) (Sulfate-transporting ATPase)	cysA ECBD_1259	A0A140N7J3	BL-CFP	Unchanged	-0.180261	0.861529	3.09406e+06	315755	2.73064e+06	187961	1.35199e+06	154437	1.65226e+06	141398	not_exp	125244	24620.5
ABC transporter related	ECBD_1353	A0A140N7L7	BL-CFP	Unchanged	0.0867429	0.940675	1.80365e+06	63437.8	1.91543e+06	83606.6	836351	35997.7	929183	55153.6	not_exp	2.04128e+06	61240.2
Sulfate adenylyltransferase subunit 1 (EC 2.7.7.4) (ATP-sulfurylase large subunit) (Sulfate adenylate transferase) (SAT)	cysN ECBD_0973	A0A140N8H0	BL-CFP	Unchanged	-0.149761	1.00365	1.14182e+07	432783	1.02924e+07	901934	4.83715e+06	621731	5.44566e+06	413299	not_exp	1.24388e+07	411995
Oligopeptide/dipeptide ABC transporter, ATPase subunit	ECBD_2376	A0A140N8M5	BL-CFP	Unchanged	-0.0487551	0.109925	3.61627e+06	675009	3.4961e+06	187172	1.75075e+06	95638	1.56958e+06	118960	not_exp	489254	23094.4
Site-determining protein	ECBD_2447	A0A140N8V2	BL-CFP	Unchanged	0.226001	1.33778	1.44308e+07	1.12016e+06	1.68781e+07	1.26438e+06	7.07574e+06	326310	8.5552e+06	342417	not_exp	2.38627e+06	190150
Macrolide export ATP-binding/permease protein MacB (EC 3.6.3.-)	macB ECBD_2715	A0A140N8W0	BL-CFP	Unchanged	0.124987	1.212	183182	4888.22	199760	11506.6	180893	12033.4	207484	3608.06	not_exp	107606	21085.7
Arginine transporter ATP-binding subunit	ECBD_2730	A0A140N9N0	BL-CFP	Unchanged	-0.291632	1.05253	1.4882e+06	220115	1.21583e+06	74389.4	888301	83705.5	899652	97078.6	not_exp	1.23116e+06	48360.1
Phosphatase NudJ (EC 3.6.1.-)	nudJ ECBD_2465	A0A140NA57	BL-CFP	Unchanged	0.216859	1.52987	475415	39138	552527	26040.2	557632	56063.7	496893	13584.4	not_exp	3.1223e+07	1.03491e+06
ABC transporter related	ECBD_1509	A0A140NAC2	BL-CFP	Unchanged	-0.742108	1.34058	1.95205e+06	529245	1.16706e+06	111190	711610	131770	717973	140530	not_exp	3.21989e+07	4.14749e+06
ABC transporter related	ECBD_2327	A0A140NAH2	BL-CFP	Unchanged	0.0746457	0.616151	86480.2	1579.56	91072.5	5921.97	65025	5037.35	73929.8	6745.65	not_exp	2.19049e+06	276168
Spermidine/putrescine import ATP-binding protein PotA (EC 7.6.2.11)	potA ECBD_2473	A0A140NAP2	BL-CFP	High	0.50145	3.09024	2.07879e+06	110161	2.94281e+06	214826	2.61387e+06	82693.9	2.51223e+06	48931.4	not_exp	812942	37174.9
Iron-sulfur cluster carrier protein	ECBD_1545	A0A140NAQ0	BL-CFP	Unchanged	-0.0687155	0.803151	3.73898e+06	143907	3.56507e+06	118579	2.92175e+06	58130.8	2.77694e+06	79279.5	not_exp	1.49374e+06	42031.4
Oligopeptide/dipeptide ABC transporter, ATPase subunit	ECBD_2326	A0A140NAT5	BL-CFP	Unchanged	0.0828276	0.345874	365377	27034.8	386968	37700.7	326692	26189.7	371394	41645.2	not_exp	2.93556e+06	86996.7
Zinc import ATP-binding protein ZnuC (EC 3.6.3.-)	znuC ECBD_1780	A0A140NAT7	BL-CFP	Unchanged	0.162424	0.402795	104176	15643.9	116590	17541.1	105751	22423	97288.8	6239.34	not_exp	4.88578e+06	372459
RNA polymerase-associated protein RapA (EC 3.6.4.-) (ATP-dependent helicase HepA)	rapA ECBD_3558	A0A140NB60	BL-CFP	Unchanged	-0.0858901	0.602102	8.65668e+06	670707	8.15635e+06	115186	9.0538e+06	487975	8.72569e+06	182121	not_exp	51818	14741.7
DNA helicase (EC 3.6.4.12)	ECBD_2632	A0A140NB91	BL-CFP	Unchanged	0.0792114	0.650858	343638	21464.4	363034	12311.9	225458	9914.83	262750	11582.8	not_exp	1.98497e+07	616167
Flagellar L-ring protein (Basal body L-ring protein)	flgH ECBD_2521	A0A140NBB9	BL-CFP	Low	-0.389292	3.22051	1.40877e+06	84248.3	1.0756e+06	25392.7	974877	61938.8	996250	61557.4	not_exp	316942	71847.9
ABC transporter related	ECBD_2794	A0A140NBQ0	BL-CFP	High	0.333997	2.71398	710440	41680.9	895510	44722.6	390707	57583	382461	53953.4	not_exp	2.46419e+06	578512
ABC transporter related	ECBD_2814	A0A140NBR9	BL-CFP	Unchanged	-0.269458	1.05141	761112	110313	631442	9411.19	284951	27867.1	312669	28467.3	not_exp	8.40153e+06	471623
Lipid A export ATP-binding/permease protein MsbA (EC 7.5.2.6)	msbA ECBD_2681	A0A140NBS6	BL-CFP	High	0.485069	2.39289	3.0766e+06	161436	4.30618e+06	443406	4.57711e+06	418848	3.69142e+06	242528	not_exp	3.51366e+06	102722
ABC transporter related	ECBD_2803	A0A140NC45	BL-CFP	Unchanged	-0.251571	3.50363	1.18682e+07	396844	9.96906e+06	200737	1.09915e+07	305287	1.08236e+07	257703	not_exp	1.14548e+07	1.02795e+06
Oligopeptide/dipeptide ABC transporter, ATPase subunit	ECBD_2375	A0A140NCH2	BL-CFP	Unchanged	-0.0247357	0.0619134	4.24213e+06	705074	4.17002e+06	120903	1.75584e+06	64374.6	1.77844e+06	143732	not_exp	3.95181e+07	2.12145e+06
ABC transporter related	ECBD_3166	A0A140NCM0	BL-CFP	High	0.641082	3.94903	77356.9	7731.85	120638	3353.02	80034.5	7110.75	76727.8	6011.5	not_exp	4.4821e+06	105358
ABC transporter, CydDC cysteine exporter (CydDC-E) family, permease/ATP-binding protein CydC	ECBD_2709	A0A140NDD5	BL-CFP	Unchanged	0.0802758	0.57134	1.46558e+06	115299	1.54944e+06	29777.7	1.3284e+06	135302	1.28193e+06	94378.6	not_exp	4.87766e+06	213424
ABC transporter, CydDC cysteine exporter (CydDC-E) family, permease/ATP-binding protein CydD	ECBD_2708	A0A140NDK4	BL-CFP	Unchanged	0.0421836	0.345501	933892	52624.2	961602	27964.9	777098	68638.7	758616	67049.2	not_exp	319434	26429.7
GTPase HflX (GTP-binding protein HflX)	hflX ECBD_3861	A0A140NDX8	BL-CFP	High	0.355921	6.63867	4.77659e+06	39520.5	6.11309e+06	81015.3	4.23936e+06	204931	3.8305e+06	156845	not_exp	2.8857e+07	1.46005e+06
Inorganic pyrophosphatase (EC 3.6.1.1) (Pyrophosphate phospho-hydrolase) (PPase)	ppa ECBD_3807	A0A140NEF6	BL-CFP	Unchanged	-0.0901911	0.449023	3.67161e+07	3.1664e+06	3.44911e+07	2.19233e+06	3.83961e+07	4.65017e+06	3.54786e+07	5.15968e+06	not_exp	1.21904e+07	1.0713e+06
Methionine import ATP-binding protein MetN (EC 3.6.3.-)	metN ECBD_3419	A0A140NFA7	BL-CFP	Unchanged	-0.0152049	0.0875448	658233	35650.5	651332	34422.8	646825	7474.75	644849	23012	not_exp	1.41081e+07	1.14423e+06
ABC transporter related	ECBD_3492	A0A140NFJ8	BL-CFP	Low	-0.334996	4.72133	6.33743e+06	141772	5.02423e+06	122512	3.8176e+06	273907	4.19851e+06	184350	not_exp	792587	34228
ATP-dependent helicase HrpB	ECBD_3471	A0A140NFM3	BL-CFP	Unchanged	0.310598	0.599227	174277	55536.7	216143	13557	170315	35620	158057	10646.6	not_exp	7.83083e+06	823812
Phosphate import ATP-binding protein PstB (EC 7.3.2.1) (ABC phosphate transporter) (Phosphate-transporting ATPase)	pstB ECBD_4307	A0A140NFV1	BL-CFP	Unchanged	0.192187	1.75561	618855	34813.6	707038	31656.5	544301	39330.8	587961	50692.7	not_exp	1.84379e+07	839006
ATPase associated with various cellular activities AAA_5	ECBD_3686	A0A140NG78	BL-CFP	Unchanged	0.481776	1.74279	24928.3	2367.73	34811.4	4755.19	20945.1	2072.72	24131.6	2215.19	not_exp	1.78335e+07	1.69644e+06
Bis(5'-nucleosyl)-tetraphosphatase, symmetrical (EC 3.6.1.41) (Ap4A hydrolase) (Diadenosine 5',5'''-P1,P4-tetraphosphate pyrophosphohydrolase) (Diadenosine tetraphosphatase)	apaH ECBD_3566	A0A140NGB8	BL-CFP	Unchanged	0.148238	2.05596	1.19495e+06	50341.5	1.32427e+06	30146.7	1.20106e+06	52867.5	1.06965e+06	38791.8	not_exp	38315.1	10306.8
GTP-binding protein TypA	ECBD_4156	A0A140NHC7	BL-CFP	Unchanged	0.0972053	0.701879	2.75418e+07	1.40255e+06	2.94615e+07	1.82472e+06	2.73935e+07	1.07079e+06	2.80857e+07	923924	not_exp	1.3457e+06	116316
Maltose/maltodextrin import ATP-binding protein MalK (EC 7.5.2.1)	malK ECBD_4000	A0A140NHG8	BL-CFP	Low	-1.0459	3.66629	1.74219e+07	1.94388e+06	8.43818e+06	290832	6.10906e+06	336991	6.6429e+06	451570	not_exp	777998	167050
DNA helicase (EC 3.6.4.12)	ECBD_4228	A0A140NHJ4	BL-CFP	Unchanged	0.122042	0.806896	1.74285e+06	144540	1.8967e+06	78154	1.6337e+06	40338.4	1.67999e+06	179114	not_exp	900006	116212
NADH pyrophosphatase (EC 3.6.1.22)	nudC ECBD_4036	A0A140SS78	BL-CFP	Unchanged	-0.171863	2.31788	241172	10071.8	214087	3837.99	176758	9720.15	166753	9308.84	not_exp	6.81872e+06	519407
Carbonic anhydrase (EC 4.2.1.1) (Carbonate dehydratase)	ECBD_3493	A0A140NBR3	BL-CFP	Low	-0.578818	6.19772	2.40207e+07	359395	1.60821e+07	523698	1.6986e+07	386128	1.61051e+07	441636	not_exp	142093	41297.4
Aldehyde-alcohol dehydrogenase	ECBD_2383	A0A140NCE4	BL-CFP	Unchanged	-0.230862	2.79425	5.73865e+07	2.35825e+06	4.89005e+07	1.32108e+06	6.84898e+07	1.26381e+06	5.90802e+07	3.63373e+06	not_exp	104842	7948.38
Molybdopterin guanine dinucleotide-containing S/N-oxide reductase (EC 1.7.2.3)	ECBD_0186	A0A140N2V6	BL-CFP	Unchanged	-0.2532	1.87469	806578	55614.3	676746	33360.2	434490	20691.2	471637	34110.8	not_exp	6.78713e+06	935347
Glutaredoxin	ECBD_0115	A0A140N4R0	BL-CFP	Unchanged	-0.16055	0.932722	1.20133e+07	995619	1.07481e+07	663657	9.66438e+06	640347	8.91094e+06	486549	not_exp	554408	26350.9
Ion-translocating oxidoreductase complex subunit G (EC 7.-.-.-) (Rsx electron transport complex subunit G)	rsxG ECBD_2013	A0A140N6X2	BL-CFP	Unchanged	0.227545	1.34293	497825	53850.5	582874	22854	693122	16552.9	634018	25847.5	not_exp	4.41223e+07	2.13557e+06
Glutaredoxin, GrxA family	ECBD_2745	A0A140N8Y5	BL-CFP	Unchanged	0.477398	1.2422	422949	76958.3	588842	95180.2	877609	267803	769690	138309	not_exp	5.37615e+07	4.96989e+06
Ferredoxin, 2Fe-2S type, ISC system	ECBD_1159	A0A140N9N6	BL-CFP	Unchanged	0.252813	0.40007	2.98594e+06	704541	3.55783e+06	830196	3.90652e+06	865256	3.84599e+06	538761	not_exp	125545	8946.32
Glutaredoxin	ECBD_1989	A0A140N9X9	BL-CFP	Unchanged	0.12788	0.191646	9.87655e+06	2.28061e+06	1.0792e+07	2.31898e+06	7.36605e+06	1.74933e+06	7.35199e+06	1.61374e+06	not_exp	4.86318e+06	270022
Cytochrome o ubiquinol oxidase, subunit I (EC 1.9.3.1)	ECBD_3227	A0A140NA88	BL-CFP	Unchanged	-0.15602	0.468519	1.46522e+07	2.22591e+06	1.31503e+07	1.1603e+06	1.07826e+07	1.85848e+06	1.10746e+07	1.03735e+06	not_exp	817854	36773.7
Glutaredoxin, GrxB family	ECBD_2536	A0A140NAB8	BL-CFP	Low	-0.855456	3.45585	3.50066e+06	359017	1.93478e+06	105285	1.17177e+06	11586.6	1.17365e+06	70883.6	not_exp	3.10689e+07	2.03066e+06
Ion-translocating oxidoreductase complex subunit C (EC 7.-.-.-) (Rsx electron transport complex subunit C)	rsxC ECBD_2015	A0A140NBE8	BL-CFP	Unchanged	0.24179	1.39342	1.42492e+06	105871	1.68491e+06	136696	1.51379e+06	117888	1.65191e+06	69235.1	not_exp	1.81925e+06	111357
Flavodoxin	ECBD_2977	A0A140NBK3	BL-CFP	Unchanged	0.00214439	0.00489844	5.5215e+06	782773	5.52972e+06	574290	5.03272e+06	539820	5.06822e+06	584633	not_exp	4.72779e+06	198213
Dihydrolipoyl dehydrogenase (EC 1.8.1.4)	ECBD_3503	A0A140NBS3	BL-CFP	Unchanged	-0.185287	4.69964	1.96448e+08	3e+06	1.72771e+08	1.61605e+06	1.62135e+08	1.72652e+06	1.56451e+08	3.30952e+06	not_exp	1.94541e+06	123556
FMN-dependent NADH-azoreductase (EC 1.7.1.17) (Azo-dye reductase) (FMN-dependent NADH-azo compound oxidoreductase)	azoR ECBD_2228	A0A140NBZ7	BL-CFP	Unchanged	0.0429968	0.209928	1.68862e+06	156139	1.7397e+06	61175.6	1.34706e+06	65473	1.25671e+06	102130	not_exp	8.77946e+06	567718
Ubiquinol oxidase subunit 2	ECBD_3226	A0A140NCS6	BL-CFP	Unchanged	-0.237507	3.00455	1.55385e+07	436288	1.31799e+07	527056	1.25322e+07	346558	1.13712e+07	727853	not_exp	2.41993e+06	168398
Protoporphyrinogen oxidase (EC 1.3.3.4)	ECBD_4175	A0A140NCV0	BL-CFP	Unchanged	0.0422769	0.197056	531776	49384.5	547589	23848.6	400002	50454.4	402472	47120.6	not_exp	7.67501e+06	306968
MOSC domain containing protein	ECBD_2648	A0A140NDE9	BL-CFP	Unchanged	-0.119916	1.02463	3.9082e+06	219483	3.59649e+06	160856	2.39184e+06	146052	2.57374e+06	93889	not_exp	1.21007e+06	52263.1
Alkyl hydroperoxide reductase, F subunit	ECBD_3046	A0A140NEV5	BL-CFP	Unchanged	0.317978	5.8238	2.39484e+07	254969	2.98536e+07	483258	2.80725e+07	533598	2.82301e+07	825599	not_exp	297308	19764.4
Formate dehydrogenase, alpha subunit	ECBD_4131	A0A140NFB9	BL-CFP	Unchanged	0.228563	5.13448	2.73707e+06	52952	3.20693e+06	20929.8	2.51206e+06	91746.2	2.45306e+06	96116.5	not_exp	810189	50579.1
Cytochrome b562	ECBD_3798	A0A140NGY2	BL-CFP	Low	-0.369054	2.02551	8.53746e+06	790912	6.61047e+06	404468	3.29999e+06	127177	2.95162e+06	290765	not_exp	719644	35649
Soluble pyridine nucleotide transhydrogenase (STH) (EC 1.6.1.1) (NAD(P)(+) transhydrogenase [B-specific])	sthA udhA ECBD_4062	A0A140NHM8	BL-CFP	Unchanged	-0.0567064	0.914537	1.30453e+07	356197	1.25424e+07	326955	9.04313e+06	902581	8.84289e+06	1.12091e+06	not_exp	2.25092e+06	180670
NADH-quinone oxidoreductase subunit B (EC 7.1.1.-) (NADH dehydrogenase I subunit B) (NDH-1 subunit B)	nuoB ECBD_1374	A0A140N560	BL-CFP	Unchanged	-0.079488	0.784208	1.842e+07	601359	1.74326e+07	897028	1.09087e+07	1.07802e+06	1.08479e+07	1.16854e+06	not_exp	702412	15733.7
NADH-quinone oxidoreductase subunit C/D (EC 7.1.1.-) (NADH dehydrogenase I subunit C/D) (NDH-1 subunit C/D)	nuoC nuoCD nuoD ECBD_1375	A0A140N745	BL-CFP	Unchanged	-0.042727	0.522629	4.84317e+07	768925	4.70184e+07	2.01769e+06	2.99112e+07	971722	2.84658e+07	1.41578e+06	not_exp	9.66381e+06	339994
NADH-quinone oxidoreductase subunit A (EC 7.1.1.-) (NADH dehydrogenase I subunit A) (NDH-1 subunit A) (NUO1)	nuoA ECBD_1373	A0A140N7N4	BL-CFP	Unchanged	-0.182521	1.98119	1.31084e+06	32808	1.15506e+06	65771.7	954581	75494.2	948911	51766.8	not_exp	1.8393e+06	85260.8
NADH-quinone oxidoreductase subunit J (EC 7.1.1.-)	ECBD_1381	A0A140N7W8	BL-CFP	Unchanged	-0.205495	1.10885	914670	71321.9	793240	68678.8	643344	89788.4	604185	66459.9	not_exp	2.14337e+07	524178
NADH-quinone oxidoreductase subunit I (EC 7.1.1.-) (NADH dehydrogenase I subunit I) (NDH-1 subunit I)	nuoI ECBD_1380	A0A140N885	BL-CFP	Unchanged	0.00255038	0.0157568	5.19888e+06	285889	5.20808e+06	187949	3.68329e+06	193007	3.3633e+06	127764	not_exp	1.86687e+07	304799
NADH-quinone oxidoreductase subunit F (EC 7.1.1.-)	ECBD_1377	A0A140N9Z7	BL-CFP	Unchanged	-0.0580993	0.914608	4.12762e+07	1.26751e+06	3.9647e+07	920615	3.0098e+07	530922	2.63437e+07	803112	not_exp	2.51053e+07	997256
3-phenylpropionate/cinnamic acid dioxygenase subunit alpha (EC 1.14.12.19)	hcaE ECBD_1146	A0A140N5A8	BL-CFP	Unchanged	-0.0167921	0.0264068	32044.2	8080.05	31673.3	2001.24	24739.1	2887.15	23576.4	4263.35	not_exp	185713	13780.6
Cysteine desulfurase IscS (EC 2.8.1.7)	iscS ECBD_1154	A0A140N9D5	BL-CFP	Unchanged	0.264114	3.87755	3.17026e+07	932234	3.80716e+07	872768	4.59709e+07	867879	4.45428e+07	3.08144e+06	not_exp	1.31921e+06	51578.1
NADH-quinone oxidoreductase, E subunit	ECBD_1376	A0A140N9K4	BL-CFP	Unchanged	-0.0237729	0.11365	1.20547e+07	809897	1.18577e+07	765148	8.80914e+06	571371	7.67669e+06	243322	not_exp	7.85836e+06	355691
Pyruvate kinase (EC 2.7.1.40)	ECBD_1969	A0A140N9V8	BL-CFP	Unchanged	0.0424472	0.516266	4.68564e+07	686957	4.82555e+07	2.04691e+06	6.70824e+07	1.38353e+06	5.82381e+07	2.91387e+06	not_exp	7.85e+06	348320
Pyruvate kinase (EC 2.7.1.40)	ECBD_1784	A0A140NBB3	BL-CFP	Unchanged	-0.296099	3.33236	2.14259e+07	687926	1.74503e+07	727022	1.26836e+07	870641	1.19043e+07	202454	not_exp	960115	59147.4
Cytochrome-c3 hydrogenase (EC 1.12.2.1)	ECBD_0744	A0A140N6F1	BL-CFP	Unchanged	0.223775	1.86743	9.62991e+06	798870	1.12457e+07	135539	8.66968e+06	216991	8.59742e+06	258760	not_exp	262940	12884.8
2,3-bisphosphoglycerate-independent phosphoglycerate mutase (BPG-independent PGAM) (Phosphoglyceromutase) (iPGM) (EC 5.4.2.12)	gpmI ECBD_0113	A0A140N640	BL-CFP	Unchanged	-0.0765714	1.07844	1.16614e+07	341084	1.10586e+07	370391	1.34832e+07	273503	1.28158e+07	458549	not_exp	5.63027e+06	589048
Enolase (EC 4.2.1.11) (2-phospho-D-glycerate hydro-lyase) (2-phosphoglycerate dehydratase)	eno ECBD_0950	A0A140N6G0	BL-CFP	Unchanged	-0.219042	2.13532	1.63608e+08	8.53596e+06	1.40562e+08	5.28872e+06	1.49702e+08	1.22067e+07	1.39636e+08	5.4137e+06	not_exp	240520	30307.6
Fructose-bisphosphate aldolase (FBP aldolase) (EC 4.1.2.13)	ECBD_0813	A0A140N821	BL-CFP	Low	-0.433172	3.64689	1.14363e+08	4.26194e+06	8.47011e+07	4.96357e+06	8.78227e+07	8.16579e+06	8.20255e+07	3.6424e+06	not_exp	1.37036e+06	91309.9
Phosphoglycerate kinase (EC 2.7.2.3)	pgk ECBD_0812	A0A140N8E1	BL-CFP	Unchanged	-0.254722	3.90712	1.4206e+08	2.31784e+06	1.19067e+08	3.92067e+06	1.23006e+08	2.75279e+06	1.0803e+08	3.86609e+06	not_exp	1.84268e+06	69094.9
Glucokinase (EC 2.7.1.2) (Glucose kinase)	glk ECBD_1284	A0A140N9C3	BL-CFP	Unchanged	-0.0386261	0.128286	3.84103e+06	359923	3.73955e+06	367500	4.25595e+06	53271	3.80284e+06	188143	not_exp	760851	65264.9
2,3-bisphosphoglycerate-dependent phosphoglycerate mutase (BPG-dependent PGAM) (PGAM) (Phosphoglyceromutase) (dPGM) (EC 5.4.2.11)	gpmA ECBD_2912	A0A140N9D9	BL-CFP	Unchanged	-0.0598911	1.55081	6.34376e+07	1.09873e+06	6.0858e+07	1.09678e+06	4.78273e+07	885219	4.54732e+07	610501	not_exp	605527	82062.8
Glucose-6-phosphate isomerase (GPI) (EC 5.3.1.9) (Phosphoglucose isomerase) (PGI) (Phosphohexose isomerase) (PHI)	pgi ECBD_4012	A0A140NCD7	BL-CFP	Unchanged	-0.119975	1.30338	3.60093e+07	1.06127e+06	3.31359e+07	1.73125e+06	3.40971e+07	1.82162e+06	3.2495e+07	956609	not_exp	3.9369e+07	3.90304e+06
ATP synthase subunit alpha (EC 7.1.2.2) (ATP synthase F1 sector subunit alpha) (F-ATPase subunit alpha)	atpA ECBD_4298	A0A140ND72	BL-CFP	Unchanged	-0.290514	5.42864	1.02476e+08	1.06081e+06	8.37854e+07	1.71659e+06	7.02591e+07	2.32204e+06	6.77313e+07	1.37062e+06	not_exp	1.25807e+07	1.18505e+06
Acetyltransferase component of pyruvate dehydrogenase complex (EC 2.3.1.12)	ECBD_3504	A0A140NE27	BL-CFP	Unchanged	-0.318097	1.62478	8.32708e+07	9.27064e+06	6.67938e+07	2.00031e+06	9.37026e+07	3.26985e+06	9.0211e+07	5.7524e+06	not_exp	6.45263e+07	6.84087e+06
Triosephosphate isomerase (TIM) (TPI) (EC 5.3.1.1) (Triose-phosphate isomerase)	tpiA ECBD_4105	A0A140NEL5	BL-CFP	Unchanged	-0.203616	2.06334	4.71969e+07	1.4729e+06	4.09844e+07	2.39105e+06	3.64898e+07	531240	3.35509e+07	789454	not_exp	4.21591e+07	3.11223e+06
ATP synthase gamma chain (ATP synthase F1 sector gamma subunit) (F-ATPase gamma subunit)	atpG ECBD_4299	A0A140NF41	BL-CFP	Unchanged	-0.285781	5.03914	2.9825e+07	518070	2.44654e+07	431671	2.01477e+07	1.19387e+06	1.96639e+07	455740	not_exp	1.14474e+08	7.27873e+06
ATP synthase subunit c (ATP synthase F(0) sector subunit c) (F-type ATPase subunit c) (F-ATPase subunit c) (Lipid-binding protein)	atpE ECBD_4295	A0A140NFR9	BL-CFP	Unchanged	-0.264262	0.422551	1.28296e+06	365480	1.06822e+06	138323	783452	254823	942940	225328	not_exp	6.98604e+07	8.01678e+06
ATP synthase subunit delta (ATP synthase F(1) sector subunit delta) (F-type ATPase subunit delta) (F-ATPase subunit delta)	atpH ECBD_4297	A0A140NFT6	BL-CFP	Unchanged	-0.275161	3.51385	1.04065e+07	387245	8.59948e+06	166034	7.00431e+06	355712	7.00063e+06	383323	not_exp	4.99907e+06	362590
Probable phosphoglycerate mutase GpmB (EC 5.4.2.-) (PGAM) (Phosphoglyceromutase)	gpmB ECBD_3625	A0A140NFX2	BL-CFP	Unchanged	-0.0240121	0.350213	2.12761e+06	65151.7	2.09249e+06	36500	1.79501e+06	62103.7	1.69622e+06	88465.7	not_exp	4.69003e+07	5.91409e+06
ATP synthase subunit a (ATP synthase F0 sector subunit a) (F-ATPase subunit 6)	atpB ECBD_4294	A0A140NGC2	BL-CFP	Unchanged	-0.490645	0.65129	1.62327e+06	528577	1.15529e+06	276939	902327	320340	1.00002e+06	186847	not_exp	233318	53745.8
ATP synthase subunit beta (EC 7.1.2.2) (ATP synthase F1 sector subunit beta) (F-ATPase subunit beta)	atpD ECBD_4300	A0A140NHS0	BL-CFP	Unchanged	-0.294956	2.63885	1.00838e+08	3.39891e+06	8.2193e+07	5.393e+06	6.9374e+07	2.10134e+06	6.59249e+07	1.60586e+06	not_exp	1.67242e+07	1.54194e+06
ATP synthase subunit b (ATP synthase F(0) sector subunit b) (ATPase subunit I) (F-type ATPase subunit b) (F-ATPase subunit b)	atpF ECBD_4296	A0A140NI98	BL-CFP	Unchanged	-0.274151	1.85686	4.1097e+07	2.37646e+06	3.39846e+07	2.6874e+06	2.76807e+07	2.15399e+06	2.71899e+07	1.33531e+06	not_exp	7.37326e+07	7.01386e+06
ATP synthase epsilon chain (ATP synthase F1 sector epsilon subunit) (F-ATPase epsilon subunit)	atpC ECBD_4301	A0A140SSC5	BL-CFP	Unchanged	-0.247359	0.836037	2.40504e+06	351834	2.0261e+06	174929	1.69761e+06	51204.7	1.72493e+06	116071	not_exp	197866	39421.2
Glycerol-3-phosphate dehydrogenase, anaerobic, C subunit	ECBD_1417	A0A140NA34	BL-CFP	Unchanged	-0.6612	1.17693	317109	87743.4	200524	21043	120286	12217.4	112117	9685.33	not_exp	1.06232e+08	9.66363e+06
Ubiquinone/menaquinone biosynthesis C-methyltransferase UbiE (EC 2.1.1.163) (EC 2.1.1.201) (2-methoxy-6-polyprenyl-1,4-benzoquinol methylase) (Demethylmenaquinone methyltransferase)	ubiE ECBD_4190	A0A140NDR8	BL-CFP	Unchanged	-0.0587987	0.864523	5.80623e+06	226018	5.57435e+06	59754.9	4.56654e+06	76793.4	4.40823e+06	142032	not_exp	2.29824e+07	1.23144e+06
Formate dehydrogenase iron-sulfur subunit	ECBD_4132	A0A140NHU6	BL-CFP	Unchanged	0.372938	1.77066	549228	50835.5	711244	69020.2	326705	45239	318323	36778.3	not_exp	3.56858e+07	904220
Co-chaperone protein HscB (Hsc20)	hscB ECBD_1157	A0A140N7M2	BL-CFP	Unchanged	0.221613	2.10901	471453	22451.5	549731	26281.8	648041	28194.4	614040	25247.6	not_exp	8.23704e+06	395233
Protein GrpE (HSP-70 cofactor)	grpE ECBD_1073	A0A140N8S5	BL-CFP	Unchanged	0.303485	2.58877	2.09618e+07	1.43021e+06	2.58694e+07	950384	2.35554e+07	1.63657e+06	2.00621e+07	594291	not_exp	1.05387e+07	825374
Co-chaperone protein DjlA	djlA ECBD_3560	A0A140NFQ1	BL-CFP	High	0.345249	2.18436	537496	34422	682819	51293.3	596580	37218.2	543170	19331.9	not_exp	4.85116e+06	148889
33 kDa chaperonin (Heat shock protein 33 homolog) (HSP33)	hslO ECBD_0345	A0A140N2J1	BL-CFP	Unchanged	0.372834	1.56574	5.20542e+06	527117	6.74047e+06	748470	4.49746e+06	403110	4.37591e+06	236445	not_exp	2.29007e+06	259437
Protein-export protein SecB	secB ECBD_0116	A0A140N4G2	BL-CFP	Unchanged	0.00564783	0.0148873	2.21323e+07	2.5621e+06	2.22191e+07	2.25673e+06	1.57235e+07	737466	1.53228e+07	1.29817e+06	not_exp	1.65102e+06	106816
Chaperone protein HscA (Hsc66)	hscA ECBD_1158	A0A140N793	BL-CFP	Unchanged	0.0895977	0.783521	7.83652e+06	212857	8.33863e+06	506660	8.42111e+06	176283	8.7284e+06	212519	not_exp	3.97773e+07	733180
Curved DNA-binding protein	cbpA ECBD_2594	A0A140NB18	BL-CFP	Unchanged	-0.0748441	0.215578	384566	43221.3	365124	44973	221077	20004.7	229588	15416.6	not_exp	975576	81392.7
Chaperone protein HtpG (Heat shock protein HtpG) (High temperature protein G)	htpG ECBD_3183	A0A140ND61	BL-CFP	High	0.512426	2.47785	5.27108e+07	8.20657e+06	7.51891e+07	1.13404e+06	7.57184e+07	1.20948e+06	5.95458e+07	1.46051e+06	not_exp	663468	43208.9
ATP-dependent Clp protease ATP-binding subunit ClpX	clpX ECBD_3219	A0A140NEQ0	BL-CFP	Unchanged	0.0151439	0.0832852	1.98177e+07	561235	2.00268e+07	1.46909e+06	1.2772e+07	325414	1.34581e+07	539052	not_exp	281039	49232.7
Outer membrane chaperone Skp (OmpH)	ECBD_3441	A0A140NFE9	BL-CFP	Unchanged	-0.0429549	0.262936	3.81113e+07	2.70433e+06	3.69933e+07	1.35728e+06	2.49509e+07	2.48448e+06	2.36463e+07	1.38516e+06	not_exp	214925	35076.2
Chaperone SurA (Peptidyl-prolyl cis-trans isomerase SurA) (PPIase SurA) (EC 5.2.1.8) (Rotamase SurA)	surA ECBD_3562	A0A140NFR6	BL-CFP	Unchanged	0.309359	3.11761	1.97449e+07	1.01253e+06	2.44671e+07	821458	2.1265e+07	1.16138e+06	1.87643e+07	717515	not_exp	1.46973e+06	69146.3
Chaperone protein DnaK (HSP70) (Heat shock 70 kDa protein) (Heat shock protein 70)	dnaK ECBD_3605	A0A140NFV3	BL-CFP	High	0.384363	2.01519	2.4655e+08	3.21774e+07	3.21818e+08	1.34761e+07	3.56486e+08	1.14366e+07	2.72287e+08	8.09487e+06	not_exp	6056.24	988.872
Chaperone protein DnaJ	dnaJ ECBD_3604	A0A140NFZ9	BL-CFP	Unchanged	0.407977	1.96907	2.00338e+07	1.81373e+06	2.65813e+07	2.5253e+06	2.04485e+07	742471	1.95091e+07	937057	not_exp	2.05401e+07	1.32275e+06
60 kDa chaperonin (GroEL protein) (Protein Cpn60)	groL groEL ECBD_3888	A0A140NH65	BL-CFP	Unchanged	0.232366	1.35033	3.26539e+08	3.83146e+07	3.83605e+08	7.57388e+06	3.55924e+08	2.23037e+07	2.87509e+08	9.2215e+06	not_exp	157722	11946
Peptidyl-prolyl cis-trans isomerase (PPIase) (EC 5.2.1.8)	ECBD_0385	A0A140N4Y2	BL-CFP	Unchanged	-0.105464	0.998433	6.3217e+06	290627	5.87605e+06	271563	3.82283e+06	264495	3.89776e+06	334407	not_exp	7.26577e+06	361906
Peptidyl-prolyl cis-trans isomerase (EC 5.2.1.8)	ECBD_0402	A0A140N5I0	BL-CFP	Unchanged	0.249127	2.39626	6.31784e+07	4.1795e+06	7.50868e+07	1.83047e+06	6.0048e+07	2.30178e+06	5.32048e+07	1.96606e+06	not_exp	2.70919e+07	908237
Chaperone protein ClpB	clpB ECBD_1092	A0A140N6A5	BL-CFP	Unchanged	0.076477	0.176455	6.03505e+07	1.24165e+07	6.3636e+07	1.8074e+06	5.54565e+07	1.45092e+06	4.46364e+07	363900	not_exp	4.56518e+06	393679
Beta-barrel assembly-enhancing protease (EC 3.4.-.-)	bepA ECBD_1194	A0A140N9H1	BL-CFP	Unchanged	-0.14328	0.978461	579330	45034.8	524559	21106.1	396412	36883.1	355646	16508.4	not_exp	8.35461e+06	173633
Tat proofreading chaperone DmsD (DMSO reductase maturation protein) (Twin-arginine leader-binding protein DmsD)	dmsD ECBD_2055	A0A140NBI5	BL-CFP	High	0.571945	2.52663	141742	20360.6	210704	14228.1	142638	26948.2	155737	15249.6	not_exp	86192.1	4129.13
Peptidyl-prolyl cis-trans isomerase (PPIase) (EC 5.2.1.8)	ECBD_3133	A0A140ND10	BL-CFP	Unchanged	-0.0575094	0.586913	3.5642e+07	1.30052e+06	3.42492e+07	1.43229e+06	2.67911e+07	679320	2.64357e+07	804797	not_exp	177143	22877.6
10 kDa chaperonin (GroES protein) (Protein Cpn10)	groS groES ECBD_3889	A0A140NEN6	BL-CFP	Unchanged	0.216758	1.32177	8.34599e+07	9.33835e+06	9.69904e+07	1.39334e+06	9.4179e+07	4.03804e+06	7.57476e+07	2.63801e+06	not_exp	2.16868e+06	181801
Trigger factor (TF) (EC 5.2.1.8) (PPIase)	tig ECBD_3221	A0A140NET2	BL-CFP	Unchanged	0.0273861	0.248768	2.0537e+08	4.65451e+06	2.09306e+08	1.01501e+07	2.06208e+08	1.09177e+07	1.9688e+08	3.88169e+06	not_exp	91483.8	11733.1
Peptidyl-prolyl cis-trans isomerase (EC 5.2.1.8)	ECBD_3822	A0A140NGG2	BL-CFP	Unchanged	-0.185997	1.24646	1.86923e+07	1.22802e+06	1.64313e+07	1.1216e+06	1.31768e+07	311491	1.3324e+07	190220	not_exp	72209.4	4473.39
ATP-dependent helicase HrpA	ECBD_2227	A0A140N9E7	BL-CFP	Unchanged	0.180897	1.54104	2.89597e+06	82397.8	3.28284e+06	219255	3.34172e+06	15967	3.31045e+06	85744.8	not_exp	139291	18133.3
ATP-dependent RNA helicase RhlB (EC 3.6.4.13)	rhlB ECBD_4260	A0A140SSA5	BL-CFP	Unchanged	0.104287	1.29712	1.90409e+07	451864	2.04682e+07	906751	1.94524e+07	304059	1.7991e+07	374745	not_exp	59388.6	7700.91
Lon protease (EC 3.4.21.53) (ATP-dependent protease La)	lon ECBD_3216	A0A140NCR6	BL-CFP	Unchanged	0.197621	1.05333	44197.8	3538.05	50686.3	4251.74	43551.7	7449.35	44308.9	7745.65	not_exp	1.6563e+07	3.56793e+06
Aminoacyl-histidine dipeptidase	ECBD_3384	A0A140NDB1	BL-CFP	Unchanged	-0.144835	0.482521	4.892e+07	6.54505e+06	4.42473e+07	3.90766e+06	3.17513e+07	3.2319e+06	2.98684e+07	1.65185e+06	not_exp	609148	26582.8
ATP-dependent protease subunit HslV (EC 3.4.25.2) (Heat shock protein HslV)	hslV ECBD_4092	A0A140NHQ8	BL-CFP	High	0.393398	2.49831	2.72093e+06	299251	3.57389e+06	85939.4	3.07374e+06	83832.5	2.41352e+06	79288.5	not_exp	791862	44968.5
ATP-dependent zinc metalloprotease FtsH (EC 3.4.24.-)	ftsH ECBD_0564	A0A140N5L3	BL-CFP	High	0.324917	2.45528	5.20958e+07	2.95506e+06	6.52548e+07	3.91112e+06	6.23925e+07	2.86958e+06	5.38767e+07	1.50303e+06	not_exp	2.61e+06	107788
Endopeptidase La (EC 3.4.21.53)	ECBD_2640	A0A140N9E8	BL-CFP	High	0.329128	2.47551	953130	50187.5	1.19737e+06	74849.1	1.13108e+06	42577.8	1.05937e+06	36729	not_exp	2.76596e+06	238389
Protease TldD	ECBD_0502	A0A140N3M3	BL-CFP	Unchanged	0.0985411	1.35683	5.2328e+06	237697	5.60271e+06	83872	4.94642e+06	117208	4.448e+06	104419	not_exp	518399	36614.3
Periplasmic serine protease DegS (EC 3.4.21.108)	ECBD_0512	A0A140N3M9	BL-CFP	Unchanged	0.0551349	0.820711	510562	17645.5	530451	11282.7	480790	18682.7	472131	19657.1	not_exp	1.1819e+07	365328
Peptidase M24	ECBD_0829	A0A140N3T1	BL-CFP	Unchanged	-0.27935	3.24913	6.28656e+06	129479	5.17989e+06	258048	3.8862e+06	249710	3.55724e+06	221491	not_exp	1.00224e+08	4.51486e+06
Peptidase M16 domain protein	ECBD_0212	A0A140N3Z1	BL-CFP	Unchanged	-0.112501	1.23731	2.86038e+06	98149	2.6458e+06	124935	2.03564e+06	54337.4	2.0591e+06	61272.2	not_exp	772929	40543
Peptidase B (EC 3.4.11.23) (Aminopeptidase B)	pepB ECBD_1161	A0A140N4N4	BL-CFP	Unchanged	0.0189884	0.15545	2.09834e+07	1.10676e+06	2.12614e+07	429638	2.01886e+07	670488	1.81932e+07	1.00801e+06	not_exp	3.6122e+06	176202
Periplasmic serine endoprotease DegP-like (EC 3.4.21.107)	ECBD_0513	A0A140N5T5	BL-CFP	Low	-0.334899	2.95612	4.55433e+06	216622	3.61086e+06	176772	2.59406e+06	132450	2.50976e+06	194300	not_exp	7.93079e+06	287898
Oligopeptidase A (EC 3.4.24.70)	ECBD_0243	A0A140N6F6	BL-CFP	Unchanged	0.191505	1.95129	3.60388e+07	2.20565e+06	4.11547e+07	1.07192e+06	4.29943e+07	326813	3.6288e+07	879207	not_exp	2.42109e+06	131378
Protease HtpX (EC 3.4.24.-) (Heat shock protein HtpX)	htpX ECBD_1811	A0A140N742	BL-CFP	Unchanged	-0.200073	0.970402	550680	56743.7	479370	32134.4	640111	23575.9	550232	44679.8	not_exp	1.18515e+06	124515
D-alanyl-D-alanine carboxypeptidase/D-alanyl-D-alanine-endopeptidase (EC 3.4.16.4)	ECBD_0560	A0A140N7R0	BL-CFP	Unchanged	0.106905	0.91107	1.35631e+06	74544.6	1.46064e+06	67610.9	1.2812e+06	50970.3	1.2258e+06	18325.8	not_exp	1.43146e+07	1.97316e+06
Penicillin-insensitive murein endopeptidase (EC 3.4.24.-) (D-alanyl-D-alanine-endopeptidase) (DD-endopeptidase)	mepA ECBD_1331	A0A140N7S0	BL-CFP	Unchanged	0.167779	1.5165	475309	21422	533928	28973	485289	13497.1	416636	34977.9	not_exp	296428	39118.9
Peptidase S49 domain protein	ECBD_2350	A0A140N7S8	BL-CFP	Unchanged	0.0796014	0.661582	2.8114e+06	36953.3	2.97088e+06	197319	2.0924e+06	195566	2.0769e+06	146208	not_exp	1.85823e+06	168427
Succinyl-diaminopimelate desuccinylase (SDAP desuccinylase) (EC 3.5.1.18) (N-succinyl-LL-2,6-diaminoheptanedioate amidohydrolase)	dapE ECBD_1218	A0A140N7T1	BL-CFP	Unchanged	0.0226538	0.171699	1.57003e+06	57790.9	1.59488e+06	78153.7	1.62255e+06	163490	1.47279e+06	48007.1	not_exp	1.7316e+07	277433
Peptidase S11 D-alanyl-D-alanine carboxypeptidase 1	ECBD_1524	A0A140N8A2	BL-CFP	Unchanged	0.322338	1.51038	170142	20397.3	212738	16575.8	178065	16272.3	167167	24145.9	not_exp	1.02144e+06	51913.9
Peptidase M16 domain protein	ECBD_0904	A0A140N8B3	BL-CFP	Unchanged	0.245669	2.96919	1.64614e+06	46055.5	1.95173e+06	77370	1.76604e+06	23802.2	1.53871e+06	44643.4	not_exp	3.19267e+06	213501
Peptidase M48 Ste24p	ECBD_0802	A0A140N8D2	BL-CFP	Unchanged	-0.186677	2.53223	1.64723e+06	67763	1.4473e+06	23808.2	1.06327e+06	42167.5	1.05666e+06	40102.3	not_exp	238305	39341.3
Oligopeptidase B (EC 3.4.21.83)	ECBD_1795	A0A140N8U2	BL-CFP	Unchanged	0.138372	0.900385	71038.4	4019.47	78189.3	5691.05	70944.2	7438.73	68428.9	6190.93	not_exp	481766	32771.7
Signal peptidase I (EC 3.4.21.89)	ECBD_1113	A0A140N8W1	BL-CFP	High	0.357063	4.41416	8.40912e+06	247570	1.07705e+07	289458	9.58196e+06	340658	9.08637e+06	89418.5	not_exp	377758	52845.7
Protein MtfA (Mlc titration factor A)	mtfA ECBD_1669	A0A140N8Z4	BL-CFP	Unchanged	-0.241638	0.77585	325461	51189.4	275270	21144.4	232333	40835	223688	21798.7	not_exp	2.79509e+06	290497
Peptidase U32	ECBD_2204	A0A140N9X7	BL-CFP	Unchanged	0.457877	1.89305	528545	52192	725967	82517.2	414322	55403.3	424294	49052	not_exp	181360	14575.1
Peptidase U32	ECBD_1572	A0A140NA72	BL-CFP	Unchanged	0.125176	0.966292	2.15562e+06	134817	2.35101e+06	118244	2.62687e+06	97573.1	2.59844e+06	205083	not_exp	683700	142917
Muramoyltetrapeptide carboxypeptidase (EC 3.4.17.13)	ECBD_2430	A0A140NAK0	BL-CFP	High	0.520099	4.31144	193804	10295.8	277925	9692.63	187774	14282.4	173539	10417.7	not_exp	1.20612e+06	137250
Peptidase M48 Ste24p	ECBD_2686	A0A140NAQ8	BL-CFP	Unchanged	0.026223	0.130059	170218	13100.3	173340	8531.34	137171	4534.43	132233	3360.32	not_exp	1.44074e+06	116275
Periplasmic serine endoprotease DegP-like (EC 3.4.21.107)	ECBD_3457	A0A140NAV6	BL-CFP	Low	-0.626647	2.25216	1.15058e+07	1.48226e+06	7.45205e+06	760552	4.53202e+06	180994	4.42125e+06	346093	not_exp	1.10811e+07	449290
Carboxyl-terminal protease (EC 3.4.21.102)	ECBD_1810	A0A140NAW7	BL-CFP	High	0.354765	3.84771	1.33172e+07	259084	1.70297e+07	707628	1.67304e+07	259340	1.44606e+07	375745	not_exp	2.26437e+06	187353
ATP-dependent Clp protease, ATP-binding subunit clpA	ECBD_2712	A0A140NBG5	BL-CFP	Unchanged	-0.494836	1.56471	1.06132e+07	1.76207e+06	7.53161e+06	526150	3.89582e+06	296495	4.47335e+06	422024	not_exp	4.19477e+06	173890
Protease 4 (EC 3.4.21.-) (Endopeptidase IV) (Protease IV) (Signal peptide peptidase)	ECBD_1878	A0A140NBK6	BL-CFP	High	0.396022	3.58368	3.22663e+06	100342	4.24585e+06	207846	3.79735e+06	52573.7	3.51413e+06	21574.2	not_exp	300922	27443.9
Beta-lactamase (EC 3.5.2.6)	ECBD_3019	A0A140NBN8	BL-CFP	Unchanged	0.0285736	0.296652	1.35357e+07	479911	1.38064e+07	455510	1.05769e+07	609241	1.11969e+07	463430	not_exp	3.19488e+06	155291
Peptidase M16 domain protein	ECBD_2145	A0A140NBU2	BL-CFP	Unchanged	0.0722937	0.2386	24869.8	3202.67	26147.8	1965.33	27233.8	2089.81	25846.8	1815.29	not_exp	5.49982e+06	277869
Peptidoglycan D,D-transpeptidase FtsI (EC 3.4.16.4) (Penicillin-binding protein 3) (PBP-3)	ftsI ECBD_3533	A0A140NBV0	BL-CFP	Unchanged	0.302479	4.18643	2.04921e+06	16910.9	2.52721e+06	82798.6	2.18512e+06	51448.8	2.10891e+06	28284	not_exp	1.90846e+06	91543.1
Peptidyl-dipeptidase Dcp (EC 3.4.15.5)	ECBD_2101	A0A140NBX3	BL-CFP	Unchanged	-0.0889171	0.799509	4.28864e+06	68553.5	4.0323e+06	267234	2.90985e+06	178534	3.05191e+06	222598	not_exp	1.00532e+07	542731
Peptidase T (EC 3.4.11.4) (Aminotripeptidase) (Tripeptidase) (Tripeptide aminopeptidase)	pepT ECBD_2472	A0A140NDA1	BL-CFP	Low	-0.368233	2.50742	284938	22695.9	220750	5399.17	171796	13011.4	169606	12400.3	not_exp	124530	17669.5
Aminopeptidase N	ECBD_2663	A0A140NDT0	BL-CFP	Unchanged	-0.226741	1.48667	1.92305e+07	1.62159e+06	1.64337e+07	662160	1.43665e+07	1.37173e+06	1.29827e+07	1.02152e+06	not_exp	1.86691e+07	2.45121e+06
Zinc metalloprotease (EC 3.4.24.-)	ECBD_3443	A0A140NDW0	BL-CFP	Unchanged	0.230743	2.26204	1.15483e+06	42954.2	1.35512e+06	69750.4	1.31502e+06	74276.5	1.19584e+06	80067.2	not_exp	6.18808e+07	1.54368e+06
Beta-lactamase (EC 3.5.2.6)	ECBD_2784	A0A140NE46	BL-CFP	Unchanged	0.110403	1.70471	3.84361e+06	72150.3	4.14929e+06	151627	2.47302e+06	121401	2.63807e+06	108308	not_exp	634876	27777.7
Isoaspartyl dipeptidase (EC 3.4.19.-)	ECBD_3703	A0A140NE48	BL-CFP	Unchanged	0.233711	3.22488	1.91044e+06	36984	2.2464e+06	80471.3	1.57774e+06	95768.1	1.52816e+06	76878.9	not_exp	1.60044e+06	53072.7
Peptidase U62 modulator of DNA gyrase	ECBD_3799	A0A140NED8	BL-CFP	Unchanged	-0.148158	2.86448	5.54499e+06	136221	5.00381e+06	96674	4.87579e+06	58091.6	4.45383e+06	157352	not_exp	70009	3154.23
Peptidoglycan D,D-transpeptidase MrdA (EC 3.4.16.4) (Penicillin-binding protein 2) (PBP-2)	mrdA ECBD_3016	A0A140NES8	BL-CFP	Unchanged	0.274977	2.22134	390230	28240.5	472168	19277.8	434589	27146.4	459417	47893.2	not_exp	1.32214e+06	69799.4
Probable cytosol aminopeptidase (EC 3.4.11.1) (Leucine aminopeptidase) (LAP) (EC 3.4.11.10) (Leucyl aminopeptidase)	pepA ECBD_3776	A0A140NEV1	BL-CFP	Unchanged	-0.145958	1.72732	1.69598e+07	729038	1.53279e+07	501516	1.25856e+07	126469	1.20095e+07	445026	not_exp	1.71415e+07	1.04587e+06
ATP-dependent Clp protease proteolytic subunit (EC 3.4.21.92) (Endopeptidase Clp)	clpP ECBD_3220	A0A140NEW8	BL-CFP	Unchanged	0.295101	3.29253	4.6562e+06	248260	5.71303e+06	107737	4.61456e+06	77393.5	4.10829e+06	238327	not_exp	2.76842e+06	133156
ATP-dependent protease ATPase subunit HslU (Heat shock protein HslU) (Unfoldase HslU)	hslU ECBD_4093	A0A140NF86	BL-CFP	High	0.32235	2.48686	4.49124e+07	3.84611e+06	5.61569e+07	1.49557e+06	5.40706e+07	1.69569e+06	4.50433e+07	744795	not_exp	59916.5	11326.9
Penicillin-binding protein 1B (PBP-1b) (PBP1b) (Murein polymerase)	ECBD_3470	A0A140NFF5	BL-CFP	Unchanged	0.12167	1.57308	3.16113e+06	124998	3.43928e+06	107931	3.1166e+06	94815.8	3.20956e+06	398516	not_exp	318352	15465.2
Hydrolase	ECBD_3844	A0A140NGH7	BL-CFP	Unchanged	-0.0595714	0.686942	47751.9	2152.08	45820.3	961.898	44330.4	2557.66	38952.2	3918.91	not_exp	1.59255e+07	702194
Peptidase E (EC 3.4.13.21) (Alpha-aspartyl dipeptidase) (Asp-specific dipeptidase) (Dipeptidase E)	pepE ECBD_4016	A0A140SS53	BL-CFP	Unchanged	-0.485166	1.01928	1.12781e+06	278990	805725	43982.7	480368	77825.1	411962	62902.4	not_exp	1.37731e+06	68502.3
Acetylornithine deacetylase (AO) (Acetylornithinase) (EC 3.5.1.16) (N-acetylornithinase) (NAO)	argE ECBD_4067	A0A140SS84	BL-CFP	Unchanged	-0.339907	1.83268	5.40735e+06	490128	4.27231e+06	310418	4.24073e+06	602893	4.1512e+06	486899	not_exp	4.68978e+07	6.36006e+06
Xaa-Pro dipeptidase (X-Pro dipeptidase) (EC 3.4.13.9) (Imidodipeptidase) (Proline dipeptidase) (Prolidase)	pepQ ECBD_4178	A0A140SSA6	BL-CFP	Low	-0.352085	5.0566	1.52647e+07	287888	1.19592e+07	296189	9.24629e+06	381155	8.75445e+06	499320	not_exp	393514	26109.7
Exonuclease RNase T and DNA polymerase III	ECBD_1796	A0A140N6B7	BL-CFP	Unchanged	-0.0723198	0.218821	225285	25438.8	214270	23873	125249	47435.8	142918	34627.9	not_exp	836429	21211.9
Flap endonuclease Xni (FEN) (EC 3.1.-.-)	xni ygdG ECBD_0930	A0A140N6E6	BL-CFP	Unchanged	-0.168702	1.60142	190845	9720.33	169784	7524.88	119797	8399.21	178915	11170	not_exp	7.13397e+07	1.76787e+06
Deoxyribonuclease I (EC 3.1.21.1)	ECBD_0795	A0A140N6K9	BL-CFP	Unchanged	0.0391211	0.13909	429943	41129.3	441761	37591.4	487908	17395.7	463055	14998.2	not_exp	2.55599e+07	727123
Single-stranded-DNA-specific exonuclease RecJ	ECBD_0845	A0A140N6R4	BL-CFP	Unchanged	0.158753	1.17688	358911	15293.9	400660	28464.9	273409	23080.4	320806	41665.2	not_exp	1.49369e+07	4.48785e+06
Exodeoxyribonuclease III	ECBD_1895	A0A140N7B9	BL-CFP	Unchanged	-0.185131	2.55718	8.3181e+06	343505	7.31634e+06	92366.5	6.32899e+06	247944	6.2246e+06	118091	not_exp	2.71007e+06	177925
Exodeoxyribonuclease 7 large subunit (EC 3.1.11.6) (Exodeoxyribonuclease VII large subunit) (Exonuclease VII large subunit)	xseA ECBD_1177	A0A140N7P0	BL-CFP	Unchanged	-0.0304484	0.37684	1.16098e+06	36851.3	1.13674e+06	31546.6	954612	18250.2	1.02847e+06	58906.5	not_exp	1.60787e+06	182066
Ribonuclease BN (RNase BN) (EC 3.1.-.-) (Ribonuclease Z homolog) (RNase Z homolog)	rbn ECBD_1390	A0A140N894	BL-CFP	Unchanged	0.123125	1.9168	313612	12943	341552	4312.04	358043	17916.3	313972	7873.61	not_exp	960782	52462.2
Exodeoxyribonuclease I (EC 3.1.11.1)	ECBD_1646	A0A140N8M8	BL-CFP	Unchanged	0.255535	3.48485	1.68709e+06	73897	2.01401e+06	22211.7	1.57729e+06	89465.4	1.4474e+06	53328.4	not_exp	963109	41173
Exoribonuclease 2 (EC 3.1.13.1) (Exoribonuclease II) (RNase II) (Ribonuclease II)	rnb ECBD_2331	A0A140N9R6	BL-CFP	Unchanged	-0.177948	1.47002	1.76156e+07	1.21163e+06	1.55715e+07	453504	1.76661e+07	259026	1.58885e+07	229422	not_exp	460006	33167.7
Probable endonuclease 4 (EC 3.1.21.2) (Endodeoxyribonuclease IV) (Endonuclease IV)	nfo ECBD_1499	A0A140NA05	BL-CFP	Unchanged	-0.0943224	1.30799	1.82313e+06	55951.7	1.70775e+06	58958.1	1.38636e+06	109978	1.42487e+06	59217.7	not_exp	4.56267e+06	152070
Endonuclease 8 (DNA glycosylase/AP lyase Nei) (EC 3.2.2.-) (EC 4.2.99.18) (DNA-(apurinic or apyrimidinic site) lyase Nei) (Endonuclease VIII)	nei ECBD_2947	A0A140NA89	BL-CFP	Unchanged	-0.366221	0.352449	76810	33165	59590.1	15059.5	39923.4	8688.54	39488	6487.2	not_exp	4.50627e+06	286962
Hydrolase, TatD family	ECBD_2501	A0A140NB97	BL-CFP	Unchanged	0.0555117	0.359993	3.60696e+06	273031	3.74845e+06	109195	3.32058e+06	58021.3	3.08257e+06	126014	not_exp	8.39511e+06	413123
Endonuclease III (EC 4.2.99.18) (DNA-(apurinic or apyrimidinic site) lyase)	nth ECBD_2011	A0A140NBZ1	BL-CFP	High	0.475269	5.912	468629	8082.23	651477	14209.7	453013	26942.1	466129	10680.4	not_exp	1.46759e+07	599785
Recombination-associated protein RdgC	rdgC ECBD_3268	A0A140NCD3	BL-CFP	Unchanged	-0.04181	0.996915	2.15381e+06	39830.6	2.09229e+06	37903.6	1.88392e+06	66804.9	1.81342e+06	54235.4	not_exp	1.71259e+06	41162.1
Ribonuclease R (RNase R) (EC 3.1.13.1)	rnr ECBD_3855	A0A140NCR0	BL-CFP	Unchanged	0.255464	2.66741	6.93458e+06	197666	8.27795e+06	407932	6.59921e+06	401924	6.10572e+06	241499	not_exp	1.42765e+06	60052.4
Nuclease SbcCD subunit C	sbcC ECBD_3264	A0A140ND04	BL-CFP	Unchanged	-0.0135697	0.0406251	279253	28348.5	276639	26360.6	197975	16973.8	219797	14477.2	not_exp	3.72317e+06	320074
TatD-related deoxyribonuclease	ECBD_3642	A0A140NDD9	BL-CFP	Unchanged	0.531435	1.37755	139467	14964.3	201581	38969.1	117207	10086.3	104903	11980.7	not_exp	5.54464e+06	339805
Restriction endonuclease	ECBD_3679	A0A140NE32	BL-CFP	Unchanged	0.256946	1.37477	523756	57083.9	625860	38307.2	444975	38220.1	458405	91252.1	not_exp	977135	155479
Enterobacter ribonuclease (EC 3.1.27.6)	ECBD_3041	A0A140NEF8	BL-CFP	Unchanged	-0.113673	0.677727	1.28235e+06	116580	1.18519e+06	28020.1	1.26948e+06	36916	1.18717e+06	65794.2	not_exp	5.10159e+06	997426
Oligoribonuclease (EC 3.1.-.-)	orn ECBD_3869	A0A140NEL3	BL-CFP	Unchanged	-0.125382	1.16228	4.00283e+06	236501	3.66963e+06	109765	3.5823e+06	138330	3.51591e+06	136187	not_exp	888769	104259
Ribonuclease H (RNase H) (EC 3.1.26.4)	rnhA ECBD_3410	A0A140NFG0	BL-CFP	Unchanged	-0.0922958	1.55054	547042	16700.5	513141	11725.6	460217	25368.6	453658	22558.5	not_exp	3.49355e+07	5.98852e+06
3'-5' ssDNA/RNA exonuclease TatD (EC 3.1.11.-) (EC 3.1.13.-) (DNase TatD)	tatD ECBD_4184	A0A140NFG8	BL-CFP	Unchanged	0.287872	3.33814	387677	12022.4	473292	17826.5	441754	20383.5	412317	21159.3	not_exp	2.13064e+06	169389
UPF0294 protein YafD	yafD ECBD_3415	A0A140NFW2	BL-CFP	Unchanged	0.330334	1.95919	104163	4488.35	130964	11980.6	57772.5	12069	67082.1	8807.71	not_exp	906025	128693
Type I site-specific deoxyribonuclease (EC 3.1.21.3)	ECBD_3680	A0A140NGL5	BL-CFP	Unchanged	0.0287149	0.263106	6.51254e+06	280719	6.64346e+06	215899	4.04001e+06	189783	4.00428e+06	238295	not_exp	9.32369e+06	518202
5'/3'-nucleotidase SurE (EC 3.1.3.5) (EC 3.1.3.6) (Exopolyphosphatase) (EC 3.6.1.11) (Nucleoside monophosphate phosphohydrolase)	surE ECBD_0980	A0A140N6I9	BL-CFP	Unchanged	0.670496	0.925755	406500	33835.6	646993	226375	364819	49838.7	361284	21110	not_exp	1.34355e+06	64283.5
Thiol:disulfide interchange protein	ECBD_0844	A0A140N4H6	BL-CFP	Unchanged	-0.051026	0.6843	5.65498e+06	135202	5.45847e+06	198996	5.11113e+06	398762	4.51409e+06	383361	not_exp	2.45008e+06	80814.3
Bacterioferritin (EC 1.16.3.1)	ECBD_0415	A0A140N508	BL-CFP	Low	-1.66522	4.31149	1.39871e+06	151756	441008	53715.1	178396	38350.7	215708	56563.8	not_exp	580452	44025.3
Thioredoxin	ECBD_1098	A0A140N739	BL-CFP	Unchanged	0.259817	0.677998	518147	37215.8	620391	120515	530648	34909.7	516343	60158.7	not_exp	370113	33029.7
Peroxiredoxin (EC 1.11.1.15)	ECBD_1209	A0A140N7E4	BL-CFP	Unchanged	-0.19332	2.71933	1.06009e+07	346116	9.27144e+06	268563	8.7124e+06	395949	8.01654e+06	647627	not_exp	2.51025e+06	99204.3
Deferrochelatase/peroxidase (EC 1.11.1.-)	ECBD_2575	A0A140N8G7	BL-CFP	Unchanged	0.185578	2.71028	649685	20269.4	738869	21447.3	762052	19961.5	723984	41528.4	not_exp	1.65052e+06	140879
Probable Fe(2+)-trafficking protein	yggX ECBD_0777	A0A140N8L5	BL-CFP	Unchanged	-0.070382	0.175063	1.11966e+07	1.28655e+06	1.06635e+07	1.5963e+06	1.03994e+07	973914	9.70655e+06	676014	not_exp	928226	55098.1
Ferritin (EC 1.16.3.2)	ECBD_1735	A0A140N8N2	BL-CFP	Unchanged	0.388364	0.55275	4.832e+06	1.19411e+06	6.32465e+06	1.82136e+06	2.34257e+06	325340	2.06506e+06	492155	not_exp	5.43996e+06	411773
Copper homeostasis protein CutC	cutC ECBD_1764	A0A140NB90	BL-CFP	Unchanged	0.232241	1.99469	845817	53327.6	993546	44114	809035	23468.3	714283	52991.6	not_exp	1.56793e+06	118490
Alkyl hydroperoxide reductase C (EC 1.11.1.15) (Peroxiredoxin) (Thioredoxin peroxidase)	ECBD_3047	A0A140NC97	BL-CFP	Unchanged	0.211351	3.5342	1.60037e+08	4.07322e+06	1.85287e+08	4.18132e+06	1.41754e+08	1.86489e+06	1.32232e+08	3.75247e+06	not_exp	8.54639e+06	341998
Thiol peroxidase (Tpx) (EC 1.11.1.15) (Peroxiredoxin tpx) (Prx) (Thioredoxin peroxidase)	tpx ECBD_2293	A0A140NCG0	BL-CFP	Unchanged	-0.0892546	0.747082	4.92714e+07	3.16749e+06	4.63155e+07	1.13757e+06	3.90864e+07	1.27627e+06	3.67405e+07	585011	not_exp	898759	97276.5
Thioredoxin domain protein	ECBD_3164	A0A140NCP3	BL-CFP	Unchanged	0.350428	0.612747	1.57622e+06	327970	2.00959e+06	479603	1.90175e+06	264997	2.20915e+06	306042	not_exp	725357	138786
Phosphate-specific transport system accessory protein PhoU	ECBD_4308	A0A140ND85	BL-CFP	Unchanged	0.150786	1.95343	825085	40100.1	915988	16924.9	475377	31846	547317	31149	not_exp	73851.7	6717.95
DNA protection during starvation protein (EC 1.16.-.-)	dps ECBD_2811	A0A140NDN9	BL-CFP	Low	-0.589276	3.617	2.54336e+07	1.6856e+06	1.69051e+07	886687	7.66046e+06	874749	8.12649e+06	934091	not_exp	2.77012e+06	79204.1
Thioredoxin	ECBD_4259	A0A140SSC0	BL-CFP	Unchanged	-0.347468	0.725636	1.94782e+07	4.01568e+06	1.53091e+07	2.74235e+06	1.42067e+07	3.4098e+06	1.42753e+07	2.10961e+06	not_exp	262478	11518.9
Efflux pump membrane protein	ECBD_1035	A0A140N8N1	BL-CFP	Unchanged	-0.0981137	0.867224	2.22657e+06	133559	2.08018e+06	61894.2	1.86567e+06	36033.7	1.74747e+06	77313	not_exp	995227	61536.5
Efflux transporter, RND family, MFP subunit	ECBD_2716	A0A140NAT4	BL-CFP	Unchanged	0.134869	1.57214	681443	16437.9	748220	36103	629190	22444.7	608779	38266.3	not_exp	434884	34835.5
PTS system, mannitol-specific IIC subunit	ECBD_0129	A0A140N201	BL-CFP	Unchanged	0.163419	0.761852	2.12264e+06	250862	2.37723e+06	135688	1.42446e+06	90726.7	1.28722e+06	109272	not_exp	298782	29893.4
C4-dicarboxylate transport protein	dctA ECBD_0211	A0A140N277	BL-CFP	Unchanged	-0.338213	1.42068	1.56095e+06	203055	1.23474e+06	64657.4	620781	113077	631356	66237.9	not_exp	1.81572e+06	155052
Extracellular ligand-binding receptor	ECBD_0281	A0A140N2E4	BL-CFP	Unchanged	-0.00686485	0.0606059	375694	6823.89	373911	16711.4	450244	22978.7	406486	42239	not_exp	4.19416e+06	183578
Large-conductance mechanosensitive channel	mscL ECBD_0461	A0A140N3I9	BL-CFP	Unchanged	0.00556294	0.00547843	287334	88065.3	288444	77641.4	201553	77349.7	255526	49028	not_exp	6.63601e+06	450396
Extracellular solute-binding protein family 5	ECBD_0192	A0A140N3X6	BL-CFP	Low	-1.04784	3.73673	5.38238e+06	575362	2.60341e+06	132827	2.0067e+06	124381	1.80552e+06	211888	not_exp	166578	9253.08
Heavy metal translocating P-type ATPase	ECBD_0272	A0A140N448	BL-CFP	Unchanged	0.150076	1.93264	1.37268e+06	17762.7	1.52316e+06	70658	1.0359e+06	56826.6	1.06833e+06	24390.7	not_exp	1.61863e+07	481668
PTS system, glucitol/sorbitol-specific IIA subunit	ECBD_1021	A0A140N4A2	BL-CFP	Low	-2.12796	5.51979	3.2436e+06	253292	742074	61345.4	304362	52482.7	373872	110660	not_exp	494858	28815.3
Binding-protein-dependent transport systems inner membrane component	ECBD_1041	A0A140N4B7	BL-CFP	Unchanged	0.13767	0.106687	218073	82659	239908	101359	532298	109727	415724	124258	not_exp	1.16557e+06	69680.6
MscS Mechanosensitive ion channel	ECBD_0814	A0A140N4E7	BL-CFP	Unchanged	0.144459	0.746494	876716	66367.8	969049	81621.1	851787	160658	921574	49377.2	not_exp	2.57566e+06	92053.1
Phosphate transporter	ECBD_0248	A0A140N4T2	BL-CFP	Unchanged	0.0693784	0.358647	413951	31255.2	434345	28819.8	404312	30899.7	421358	24589.5	not_exp	2.9485e+06	289633
PTS IIA-like nitrogen-regulatory protein PtsN	ECBD_0538	A0A140N4V0	BL-CFP	Unchanged	0.0340245	0.0854486	990545	108905	1.01418e+06	135190	907857	63889.5	829315	82436.3	not_exp	8.83349e+06	1.11728e+06
Extracellular solute-binding protein family 1	ECBD_0288	A0A140N4W8	BL-CFP	Low	-0.832564	5.37107	3.27609e+06	156560	1.83962e+06	25517.9	1.3096e+06	146621	1.31395e+06	194115	not_exp	1.08363e+07	1.16345e+06
Extracellular solute-binding protein family 5	ECBD_0719	A0A140N5A7	BL-CFP	Unchanged	1.29348	1.22254	61447.2	9514.05	150618	66051.2	83770.3	8757.15	64916.6	6649.78	not_exp	2.84716e+07	1.40476e+06
Cationic amino acid ABC transporter, periplasmic binding protein	ECBD_1349	A0A140N5U8	BL-CFP	Unchanged	-0.422188	1.93927	8.83982e+06	1.04937e+06	6.59708e+06	263612	3.73868e+06	274310	3.11921e+06	511962	not_exp	953048	50063.3
PTS system, glucitol/sorbitol-specific, IIBC subunit (EC 2.7.1.69)	ECBD_1022	A0A140N634	BL-CFP	Low	-2.3094	5.46031	2.09578e+06	173160	422812	42905.4	196537	38189.6	250372	40481.5	not_exp	603580	66527.5
Extracellular solute-binding protein family 5	ECBD_1480	A0A140N671	BL-CFP	High	0.792758	3.69379	144261	19571.2	249915	11799.7	169526	20861.6	151227	16633.1	not_exp	3.3399e+06	120839
Sodium/glutamate symporter	gltS ECBD_0071	A0A140N6F3	BL-CFP	Unchanged	0.569238	1.64509	334708	35463.8	496620	84979.6	291703	70506.5	294634	29285.9	not_exp	2.62569e+07	800053
PTSINtr with GAF domain, PtsP	ECBD_0896	A0A140N6W3	BL-CFP	Unchanged	0.0148114	0.0871845	826020	15072.5	834544	59569.6	475910	10081.3	568963	68059.2	not_exp	7.66886e+06	245273
NAD(P) transhydrogenase subunit alpha (EC 7.1.1.1)	ECBD_2043	A0A140N702	BL-CFP	High	0.330541	3.10849	1.0235e+07	711331	1.28703e+07	166445	9.03874e+06	423341	8.20916e+06	129427	not_exp	1.18585e+07	207681
Periplasmic solute binding protein	ECBD_1781	A0A140N704	BL-CFP	Unchanged	-0.068599	0.443191	764535	25755.4	729032	56524	696820	8126.79	606734	16206.8	not_exp	8.18703e+07	3.62729e+06
Mammalian cell entry related domain protein	ECBD_0549	A0A140N7A7	BL-CFP	Unchanged	0.0669936	0.935756	4.70396e+06	141402	4.92754e+06	156437	4.92047e+06	37714.7	4.47576e+06	53904.7	not_exp	4.54266e+07	625302
Polar amino acid ABC transporter, inner membrane subunit	ECBD_1351	A0A140N7U1	BL-CFP	Unchanged	0.211472	1.36988	96651.6	7259.22	111910	7316.63	95085.9	3997.53	84444.5	2112.17	not_exp	6.76575e+07	1.36644e+06
Cationic amino acid ABC transporter, periplasmic binding protein	ECBD_1350	A0A140N856	BL-CFP	Low	-0.424304	5.47884	4.357e+07	828790	3.24682e+07	833292	2.35745e+07	1.06969e+06	2.17182e+07	1.85721e+06	not_exp	3.35162e+07	781004
Amino acid permease-associated region	ECBD_1502	A0A140N879	BL-CFP	Unchanged	-0.250926	1.2553	462353	37594.1	388542	38698.1	554783	65261.3	528014	39484.1	not_exp	1.95856e+07	442608
Protein-N(Pi)-phosphohistidine--sugar phosphotransferase (EC 2.7.1.69)	ECBD_1564	A0A140N8E6	BL-CFP	Unchanged	-0.518742	1.55245	1.28501e+07	2.28563e+06	8.96911e+06	469387	1.64561e+06	388897	2.0777e+06	463292	not_exp	6.99331e+06	380904
PTS system, fructose subfamily, IIC subunit	ECBD_1491	A0A140N8J0	BL-CFP	Unchanged	-0.207132	5.05163	3.34221e+06	9202.79	2.89521e+06	55202.1	4.23018e+06	225060	4.03763e+06	285546	not_exp	6.58686e+07	1.59386e+06
PTS system, glucitol/sorbitol-specific, IIC subunit	ECBD_1023	A0A140N8M1	BL-CFP	Low	-1.71245	6.40625	441606	14153.3	134753	17676.2	78769.9	11582.3	85749	25304.4	not_exp	2.78618e+07	1.54058e+06
Sugar transporter	ECBD_0797	A0A140N8N5	BL-CFP	Unchanged	-0.15998	1.29277	1.2725e+06	80838.7	1.13893e+06	50067.4	1.36633e+06	23684.1	1.24591e+06	34455.6	not_exp	112002	9685.19
PTS system, glucose-specific IIBC subunit (EC 2.7.1.69)	ECBD_2500	A0A140N903	BL-CFP	Low	-0.533099	4.07927	3.17059e+06	173875	2.1911e+06	49780.6	2.71552e+06	248998	2.5689e+06	135163	not_exp	4.40367e+06	141326
Extracellular solute-binding protein family 5	ECBD_2152	A0A140N984	BL-CFP	Unchanged	-0.233779	0.586519	40206.2	7381.12	34191.5	3923.18	19616.2	5282.48	17628	306.968	not_exp	317985	36646.2
PTS system, glucose subfamily, IIA subunit	ECBD_1264	A0A140N9A4	BL-CFP	Unchanged	-0.24213	4.625	4.46081e+07	924168	3.7716e+07	435929	3.65831e+07	869446	3.38747e+07	1.03402e+06	not_exp	1.53105e+07	1.30088e+06
Phosphotransferase system, phosphocarrier protein HPr	ECBD_1266	A0A140N9D3	BL-CFP	Low	-0.334575	5.6034	2.56284e+07	336333	2.03238e+07	415907	2.1635e+07	919909	1.99176e+07	533632	not_exp	229352	15412.6
PTS system, mannose/fructose/sorbose family, IID subunit	ECBD_1822	A0A140N9E9	BL-CFP	Low	-0.588396	2.63226	2.98146e+06	324637	1.98291e+06	108962	2.48334e+06	119443	2.26823e+06	105814	not_exp	1.34443e+07	540505
Phosphoenolpyruvate-protein phosphotransferase (EC 2.7.3.9) (Phosphotransferase system, enzyme I)	ECBD_1265	A0A140N9N5	BL-CFP	Unchanged	-0.200426	3.48899	4.53983e+07	952475	3.95099e+07	1.00883e+06	4.64666e+07	1.34445e+06	4.3692e+07	1.7152e+06	not_exp	2.36363e+07	1.37855e+06
TrkA-N domain protein	ECBD_2372	A0A140N9W2	BL-CFP	Unchanged	0.586936	1.58621	100318	28718	150683	7440.43	121186	13574.6	113127	28205.7	not_exp	3.89367e+06	333195
Phosphocarrier, HPr family (EC 2.7.1.69)	ECBD_1489	A0A140N9Z8	BL-CFP	Unchanged	-0.101344	0.916273	5.27587e+06	199241	4.91798e+06	279936	7.10281e+06	360538	6.88144e+06	727154	not_exp	355283	16566
Polar amino acid ABC transporter, inner membrane subunit	ECBD_1352	A0A140NA71	BL-CFP	Unchanged	0.293746	1.26534	102993	13028.3	126251	10732.6	83652.1	17568.4	81387.6	5913.82	not_exp	2.58801e+07	774896
Extracellular solute-binding protein family 5	ECBD_2287	A0A140NAC5	BL-CFP	Unchanged	0.0318649	0.142048	1.33743e+06	134216	1.3673e+06	32951.9	1.14333e+06	194616	933479	72786	not_exp	1.33103e+07	188924
Binding-protein-dependent transport systems inner membrane component	ECBD_2378	A0A140NAM7	BL-CFP	Unchanged	0.0590041	0.126908	271243	54189.3	282567	20567.8	177242	11006.8	155255	7341.43	not_exp	2.98371e+07	1.63986e+06
Porin Gram-negative type	ECBD_2666	A0A140NAN5	BL-CFP	Unchanged	0.390147	1.04931	2.60047e+08	2.4557e+07	3.40799e+08	6.4553e+07	2.50895e+08	5.25222e+07	2.4189e+08	1.18801e+07	not_exp	3.55352e+06	220279
L-arabinose-binding periplasmic protein (ABP)	ECBD_1740	A0A140NAP3	BL-CFP	Low	-1.16951	2.00058	189600	46043.9	84290.9	17292	65888.6	17893.2	70936.9	24475.3	not_exp	2.05697e+06	60905.4
PTS system, galactitol-specific IIC subunit	ECBD_1565	A0A140NAS1	BL-CFP	Unchanged	-0.730656	1.83121	1.73294e+07	3.42433e+06	1.04432e+07	826316	3.60622e+06	577402	3.84568e+06	548638	not_exp	2.29448e+06	175517
Binding-protein-dependent transport systems inner membrane component	ECBD_2377	A0A140NAY5	BL-CFP	Unchanged	-0.219742	0.76342	328025	50705.4	281681	10734.7	246944	14727.8	239505	31317.7	not_exp	2.07756e+06	145746
Two component transcriptional regulator PhoB, winged helix family	ECBD_3262	A0A140NB44	BL-CFP	Unchanged	0.082842	0.545787	53588.9	2093.48	56756.1	4174.03	43921.6	2531.02	42440.1	2687.06	not_exp	1.05558e+06	40174.7
Copper resistance protein CopC	ECBD_1799	A0A140NB46	BL-CFP	Unchanged	0.267084	0.211109	147928	73108.5	178013	65686.2	256997	210378	156703	65622.2	not_exp	4.41661e+06	344593
PTS system, mannose/fructose/sorbose family, IIA subunit (EC 2.7.1.69)	ECBD_1824	A0A140NBF2	BL-CFP	Low	-0.587602	5.85143	8.69707e+06	246893	5.78745e+06	99898.2	6.61418e+06	192064	7.08409e+06	487082	not_exp	4.46864e+06	420502
Cationic amino acid ABC transporter, periplasmic binding protein	ECBD_2734	A0A140NBF8	BL-CFP	Unchanged	-0.18715	1.25138	2.04094e+07	1.78947e+06	1.79264e+07	332207	1.09852e+07	245523	1.00068e+07	773785	not_exp	1.11853e+07	461178
Polar amino acid ABC transporter, inner membrane subunit	ECBD_2732	A0A140NBI1	BL-CFP	Unchanged	0.0903664	0.297643	239560	32111	255045	19822.3	264508	44591.9	254374	41276.5	not_exp	3.04877e+06	222521
Cationic amino acid ABC transporter, periplasmic binding protein	ECBD_2731	A0A140NBX8	BL-CFP	Low	-0.437813	4.36669	3.31363e+07	1.10495e+06	2.4463e+07	901274	1.77416e+07	421347	1.62648e+07	975054	not_exp	169436	12447.2
Protein TolA	ECBD_2921	A0A140NBY9	BL-CFP	Unchanged	0.281182	2.70204	3.1998e+06	126641	3.88837e+06	190430	3.38387e+06	213418	3.50613e+06	165494	not_exp	1.2969e+07	1.01596e+06
Extracellular solute-binding protein family 5	ECBD_2793	A0A140NC34	BL-CFP	Unchanged	0.0917626	0.449263	3.0316e+06	328270	3.23069e+06	104316	1.69364e+06	53567.9	1.45526e+06	85589.5	not_exp	2.63534e+06	107734
Potassium efflux system protein	ECBD_3178	A0A140NC42	BL-CFP	Unchanged	0.104977	0.514136	512488	45616.2	551169	38816.8	481024	47361	468479	22045.5	not_exp	1.18971e+07	464570
Sugar (Glycoside-Pentoside-Hexuronide) transporter	ECBD_3911	A0A140NC48	BL-CFP	Low	-1.94399	2.72152	4.53247e+06	1.0793e+06	1.17797e+06	233614	279402	129519	402094	149740	not_exp	411546	62909.3
PTS system, N-acetylglucosamine-specific IIBC subunit	ECBD_2983	A0A140NC78	BL-CFP	Low	-0.517425	4.06695	6.26977e+06	325306	4.38017e+06	130915	4.39414e+06	244581	4.26298e+06	187140	not_exp	8.82734e+06	517096
Permease YjgP/YjgQ family protein	ECBD_3775	A0A140NCI8	BL-CFP	Unchanged	0.01392	0.0806325	1.15574e+06	39229.5	1.16695e+06	77465.9	1.105e+06	93986.6	1.46115e+06	215875	not_exp	178730	11147.1
Extracellular solute-binding protein family 5	ECBD_2323	A0A140NCJ1	BL-CFP	Unchanged	0.279229	0.752461	407830	56652.9	494921	80667.8	489230	58791.4	452062	95201.2	not_exp	320468	41564.5
Putrescine-binding periplasmic protein	ECBD_2476	A0A140NCN3	BL-CFP	Unchanged	-0.0308637	0.310161	1.303e+07	412554	1.27542e+07	501247	1.0695e+07	282888	9.70429e+06	337763	not_exp	6.17616e+06	118271
Efflux pump membrane transporter	ECBD_3194	A0A140NCT4	BL-CFP	Unchanged	-0.130547	1.35636	1.06354e+07	547539	9.71524e+06	305875	9.67304e+06	877099	1.02247e+07	575033	not_exp	1.42339e+06	58716.7
Major facilitator superfamily MFS_1	ECBD_3234	A0A140NCX4	BL-CFP	Unchanged	-0.0905266	0.514745	369511	20075.8	347038	28383.6	378791	35027.8	350792	30499.3	not_exp	219568	14409.2
Taurine ABC transporter, periplasmic binding protein	ECBD_3296	A0A140NCZ7	BL-CFP	Unchanged	0.0495591	0.124617	773298	134982	800324	39439.4	375695	16464.5	384317	21730.3	not_exp	67010.8	8781.39
Extracellular solute-binding protein family 5	ECBD_2379	A0A140ND02	BL-CFP	Unchanged	-0.344095	0.762684	3.62203e+07	8.47986e+06	2.85344e+07	1.44753e+06	1.50002e+07	1.14948e+06	1.25549e+07	1.44281e+06	not_exp	3.9991e+06	238510
Na+/H+ antiporter	ECBD_3967	A0A140ND28	BL-CFP	High	0.388176	2.4648	257660	20400.8	337210	21308.9	206000	10592.4	191467	14280.9	not_exp	215473	56459.8
Thiamine ABC transporter, periplasmic binding protein	ECBD_3549	A0A140ND51	BL-CFP	Unchanged	-0.168351	2.39163	275579	6724.43	245227	9520.32	244987	6312.06	218436	11325	not_exp	3.67025e+07	575651
Choline/carnitine/betaine transporter	ECBD_3344	A0A140ND74	BL-CFP	Unchanged	0.176238	0.656594	311250	40260.7	351691	31672	385440	58420.8	342853	34966.3	not_exp	546745	30981.9
Sodium/proline symporter (Proline permease)	ECBD_2578	A0A140ND82	BL-CFP	Unchanged	-0.515409	1.25722	615534	132327	430624	26608.7	290312	30883.3	283271	31609.5	not_exp	8.11793e+06	931423
Putative transport protein YbjL	ybjL ECBD_2747	A0A140NDF4	BL-CFP	Unchanged	0.189942	0.820272	49273.2	6195.75	56206.8	3869.05	51494.9	2473.05	48232.8	3202.4	not_exp	1.28588e+06	108972
Transport permease protein	ECBD_2831	A0A140NDQ9	BL-CFP	Unchanged	-0.20445	1.09041	42971	4655.49	37293.2	627.185	29803.3	3618.19	30461.7	3351.55	not_exp	630689	66013.2
Amino acid permease-associated region	ECBD_3821	A0A140NDU0	BL-CFP	Unchanged	-0.18438	0.761427	1.06703e+06	141999	939015	20547	885434	47132	816465	71435.1	not_exp	1.80362e+06	211327
Binding-protein-dependent transport systems inner membrane component	ECBD_4003	A0A140NEB1	BL-CFP	Low	-0.95396	2.77065	3.60581e+06	554154	1.86137e+06	91231.3	1.50638e+06	272726	1.48734e+06	159197	not_exp	1.12138e+06	23132.8
MscS Mechanosensitive ion channel	ECBD_3191	A0A140NEP3	BL-CFP	Unchanged	0.297913	0.871291	1.19728e+06	145278	1.47189e+06	233564	1.24276e+06	145291	1.18919e+06	138256	not_exp	373455	110435
Periplasmic binding protein/LacI transcriptional regulator	ECBD_3806	A0A140NEX7	BL-CFP	Low	-1.70971	3.62349	4.51416e+06	682961	1.38007e+06	144197	882948	113635	839731	180296	not_exp	1.31254e+06	193517
Maltoporin (Maltose-inducible porin)	lamB ECBD_3999	A0A140NEY2	BL-CFP	Unchanged	-1.17536	1.86069	8.57975e+07	2.34466e+07	3.79889e+07	5.4159e+06	3.15655e+07	7.05264e+06	3.17996e+07	4.07159e+06	not_exp	3.11593e+06	511034
Maltose operon periplasmic	ECBD_3998	A0A140NFH4	BL-CFP	Low	-0.940561	4.23509	1.52063e+07	1.22154e+06	7.92293e+06	319258	6.87194e+06	535094	6.22519e+06	614378	not_exp	250106	40393.3
Vitamin B12-binding protein	btuF ECBD_3460	A0A140NFL1	BL-CFP	Unchanged	0.173451	0.89434	133299	13875.6	150328	9269.05	162315	6702.68	139286	7499.78	not_exp	568356	67809.1
Amino acid permease-associated region	ECBD_4243	A0A140NFM5	BL-CFP	Unchanged	-0.112052	0.882433	162521	9753.7	150376	7051.24	152579	13697.3	159661	12029.4	not_exp	2.16954e+07	1.85027e+06
Permease YjgP/YjgQ family protein	ECBD_3774	A0A140NGB3	BL-CFP	Unchanged	0.0581184	0.408963	857333	25236.3	892575	60866.1	876917	31041.7	817153	23876.2	not_exp	2.0755e+06	462580
Phosphate-binding protein PstS	ECBD_4304	A0A140NGD3	BL-CFP	Unchanged	0.0326543	0.146723	2.88738e+06	255001	2.95347e+06	152533	2.417e+06	62518.4	2.20813e+06	79846.9	not_exp	85654.6	25258.8
PTS system, trehalose-specific IIBC subunit	ECBD_3793	A0A140NGH6	BL-CFP	Low	-0.482066	3.74786	6.93422e+06	373532	4.96457e+06	184481	7.15477e+06	475320	6.52413e+06	119204	not_exp	17609.9	306.597
MscS Mechanosensitive ion channel	ECBD_3872	A0A140NGL1	BL-CFP	Unchanged	0.140333	1.03713	304629	24870.5	335749	10213.2	375657	30806.4	331808	10064.1	not_exp	70855.3	24425.1
Choline/carnitine/betaine transporter	ECBD_3756	A0A140NGT4	BL-CFP	Unchanged	-0.291858	0.886912	163095	18555.9	133224	22902.4	116244	4927.18	120278	5219.41	not_exp	3.84166e+06	547631
Proton/glutamate-aspartate symporter	gltP ECBD_3955	A0A140SS43	BL-CFP	Unchanged	0.165626	0.346223	153019	36099.7	171634	17145.9	169336	60724.3	165597	30966.5	not_exp	7.07664e+06	484236
S-ribosylhomocysteine lyase (EC 4.4.1.21) (AI-2 synthesis protein) (Autoinducer-2 production protein LuxS)	luxS ECBD_1033	A0A140N8N0	BL-CFP	Unchanged	-0.33153	1.6226	1.72592e+07	1.77975e+06	1.37158e+07	1.00153e+06	1.01373e+07	905105	1.04956e+07	593634	not_exp	1.00253e+07	769573
Dyp-type peroxidase family	ECBD_1251	A0A140N7A8	BL-CFP	Unchanged	0.105342	0.869274	3.20442e+06	161555	3.44715e+06	182323	2.47237e+06	182404	2.49448e+06	106415	not_exp	1.62813e+07	975983
Peroxiredoxin (EC 1.11.1.15)	ECBD_2157	A0A140NAD7	BL-CFP	Low	-1.07895	3.36591	1.19023e+06	145415	563420	55293.6	326574	37460.5	363798	52278	not_exp	1.42124e+06	82945.8
Thioredoxin/glutathione peroxidase BtuE (EC 1.11.1.15) (EC 1.11.1.9)	btuE ECBD_1935	A0A140NB95	BL-CFP	Unchanged	-0.0511513	0.259515	1.48848e+06	139399	1.43663e+06	26536.8	1.03058e+06	87120.3	987090	57319.3	not_exp	401655	149515
Superoxide dismutase (EC 1.15.1.1)	ECBD_1987	A0A140NBF0	BL-CFP	Unchanged	0.316749	1.50359	3.58833e+07	3.04588e+06	4.46934e+07	4.53055e+06	2.77319e+07	4.17538e+06	2.584e+07	2.42216e+06	not_exp	4.25852e+06	185465
Catalase (EC 1.11.1.6)	ECBD_1913	A0A140NBF7	BL-CFP	Low	-1.12329	2.20171	1.23232e+06	280208	565693	19939.9	303095	9378.93	350140	35744.3	not_exp	383920	21682.8
Superoxide dismutase (EC 1.15.1.1)	ECBD_4115	A0A140NEM4	BL-CFP	Low	-0.381512	2.73633	9.21462e+07	5.74497e+06	7.07344e+07	4.00189e+06	8.745e+07	6.41055e+06	8.7955e+07	3.56002e+06	not_exp	1.25417e+07	1.43943e+06
Catalase-peroxidase (CP) (EC 1.11.1.21) (Peroxidase/catalase)	katG ECBD_4081	A0A140NF66	BL-CFP	Low	-0.561152	4.67075	2.81279e+07	325544	1.9064e+07	1.27876e+06	1.35406e+07	887153	1.4013e+07	1.43513e+06	not_exp	191270	14257.5
Gluconate transporter	ECBD_0330	A0A140N385	BL-CFP	Unchanged	-0.0216434	0.213793	3.50847e+06	102757	3.45622e+06	133936	2.1344e+06	102144	1.91157e+06	90320	not_exp	282970	31492.6
Substrate-binding region of ABC-type glycine betaine transport system	ECBD_1527	A0A140N5J9	BL-CFP	Low	-0.527054	2.5617	125248	13068.2	86918.1	3698.33	72855.3	5617.42	72000.4	4647.26	not_exp	30429.3	3339.13
Sulfate transport system permease protein CysT	ECBD_1257	A0A140N5K9	BL-CFP	Unchanged	0.151802	0.312275	13763.3	3009.07	15290.5	1928.98	14477.4	2097.29	14188.7	875.871	not_exp	1.48576e+06	158565
TrkA-N domain protein	ECBD_0462	A0A140N5N9	BL-CFP	Unchanged	0.10818	0.621683	1.52416e+06	125884	1.64284e+06	94217.3	1.06121e+06	51672.3	1.14197e+06	73111.9	not_exp	823041	183627
Serine transporter	ECBD_0932	A0A140N5U1	BL-CFP	Unchanged	0.0834465	0.539233	2.76434e+06	217166	2.92895e+06	113646	2.98338e+06	119059	2.7903e+06	57363.3	not_exp	3.14746e+07	4.05738e+06
Type I secretion outer membrane protein, TolC family	ECBD_0704	A0A140N6A8	BL-CFP	Unchanged	0.138106	1.34286	4.01705e+07	2.5864e+06	4.4206e+07	1.00798e+06	3.61334e+07	453178	3.52671e+07	651851	not_exp	6.21857e+06	611608
Flavohemoprotein (Flavohemoglobin) (Hemoglobin-like protein) (Nitric oxide dioxygenase) (NO oxygenase) (NOD) (EC 1.14.12.17)	hmp ECBD_1132	A0A140N6F4	BL-CFP	Low	-0.852374	2.38339	1.273e+06	209413	705081	63925.2	503105	29372.7	577457	74349.6	not_exp	120154	5212.38
Substrate-binding region of ABC-type glycine betaine transport system	ECBD_1040	A0A140N6Q3	BL-CFP	Low	-0.364264	3.79344	2.77107e+07	1.24444e+06	2.15275e+07	313957	1.78051e+07	294672	1.64713e+07	570718	not_exp	1.05016e+07	608883
p-hydroxybenzoic acid efflux pump subunit AaeA (pHBA efflux pump protein A)	aaeA ECBD_0505	A0A140N7S4	BL-CFP	Unchanged	0.0230067	0.0488018	22437.9	4297.21	22798.6	1274.78	22321.4	3465.24	21777.7	1094.81	not_exp	2.49187e+06	105513
Glycerol-3-phosphate transporter	ECBD_1420	A0A140N8C2	BL-CFP	Unchanged	-0.321972	1.81876	4.45011e+06	376851	3.55998e+06	261138	3.53387e+06	294229	2.85906e+06	345613	not_exp	363408	52113.9
Na(+)/H(+) antiporter NhaB (Sodium/proton antiporter NhaB)	nhaB ECBD_2436	A0A140N8U1	BL-CFP	High	0.47015	2.42655	325448	35805.4	450828	30982.5	439718	79770.6	417578	24876	not_exp	986056	56970.8
Sulfate ABC transporter, periplasmic sulfate-binding protein	ECBD_1256	A0A140N9C2	BL-CFP	Unchanged	-0.0540142	0.521019	2.99264e+07	1.32486e+06	2.88267e+07	1.04015e+06	2.4333e+07	853765	2.11327e+07	639598	not_exp	349779	35701.7
Sodium:dicarboxylate symporter	ECBD_1916	A0A140N9Q6	BL-CFP	Unchanged	0.114249	0.370658	7.78907e+06	1.24224e+06	8.43097e+06	390094	9.25716e+06	643090	8.95861e+06	244424	not_exp	1.40199e+07	1.43458e+06
Cationic amino acid ABC transporter, periplasmic binding protein	ECBD_2812	A0A140N9V3	BL-CFP	Unchanged	-0.41245	1.37834	2.42187e+07	3.95508e+06	1.81966e+07	848140	8.33056e+06	565968	7.68326e+06	866591	not_exp	1.90962e+06	90605.7
Secretion protein HlyD family protein	ECBD_1999	A0A140N9Z1	BL-CFP	Unchanged	0.214824	0.686423	72350.9	10303.7	83967.8	9750.18	83289.9	6570.93	82828.5	11181.2	not_exp	71925.3	4627.91
Nucleoside permease	ECBD_1280	A0A140NA02	BL-CFP	Unchanged	-0.177751	0.445056	1.11306e+06	202278	984033	98451.2	894354	175002	1.01905e+06	44589.7	not_exp	1.14078e+06	72837.8
Zinc transport protein ZntB	zntB ECBD_2275	A0A140NAP0	BL-CFP	Unchanged	-0.048379	1.6298	88229.5	996.891	85319.9	1339.52	63918.9	6142.61	63843.1	7462.92	not_exp	68890.4	5757.23
Glutathione-regulated potassium-efflux system protein KefC (K(+)/H(+) antiporter)	kefC ECBD_3568	A0A140NB66	BL-CFP	Low	-0.440567	2.78182	49386.9	3822.4	36390.5	1649.33	31348.4	4950.03	30715	3049.84	not_exp	576842	74109.5
TonB-dependent siderophore receptor	ECBD_3747	A0A140NBM5	BL-CFP	Unchanged	-0.914876	0.697858	338766	190431	179678	21465.7	170044	5483.44	131355	14867.9	not_exp	1.64544e+07	569891
Maltodextrin-binding protein	ECBD_4002	A0A140NCD0	BL-CFP	Low	-1.55089	2.53748	2.17492e+08	5.05936e+07	7.42296e+07	8.72348e+06	6.29881e+07	1.31776e+07	5.84724e+07	8.45018e+06	not_exp	7.6593e+06	869661
RND efflux system, outer membrane lipoprotein, NodT family	ECBD_3090	A0A140NCE0	BL-CFP	Unchanged	0.030312	0.0654905	114380	19478	116809	11952.4	144659	7290.1	106844	9169.71	not_exp	63775.1	7434.36
Efflux transporter, RND family, MFP subunit	ECBD_3088	A0A140NCH5	BL-CFP	Unchanged	-0.596996	0.884853	233479	76756.3	154360	15092.3	156187	31416.3	136989	12512.1	not_exp	30682.5	3037.19
Sulfate transporter	ECBD_2415	A0A140NCK5	BL-CFP	Unchanged	0.202544	2.17846	112572	1600.77	129539	7054.42	113294	18600	107015	7943.92	not_exp	5.84401e+07	8.39447e+06
Oligosaccharide/H+ symporter, major facilitator superfamily (MFS)	ECBD_3314	A0A140ND47	BL-CFP	Low	-1.41894	3.00794	1.92849e+06	337022	721229	93277	455383	64412.8	445432	69486	not_exp	17071.6	2221.66
Efflux transporter, RND family, MFP subunit	ECBD_3193	A0A140ND70	BL-CFP	Unchanged	-0.319914	3.85915	1.35585e+07	390453	1.08619e+07	379900	9.5056e+06	264758	1.01092e+07	397313	not_exp	444959	69325.2
Sodium-dependent inorganic phosphate (Pi) transporter	ECBD_4017	A0A140ND84	BL-CFP	Unchanged	-0.00100125	0.00402757	370662	35018.9	370405	11738	240162	10887.5	250400	27582.4	not_exp	1.00987e+07	393464
OmpA domain protein transmembrane region-containing protein	ECBD_2638	A0A140NDE3	BL-CFP	High	0.68832	2.48635	1.9597e+08	2.42229e+07	3.15787e+08	3.67113e+07	2.41038e+08	2.05005e+07	2.42914e+08	2.6277e+07	not_exp	250137	27510.6
Magnesium-translocating P-type ATPase (EC 3.6.3.2)	ECBD_3791	A0A140NDQ8	BL-CFP	Unchanged	0.22954	3.02745	3.43244e+06	97781.9	4.02441e+06	139070	3.77043e+06	107983	5.42615e+06	167435	not_exp	1.9163e+06	313067
H(+)/Cl(-) exchange transporter ClcA	clcA eriC ECBD_3463	A0A140NDY6	BL-CFP	Unchanged	0.22526	0.943519	40261.9	1495.16	47065.6	6194.24	45591.9	5127.92	45372	3135.39	not_exp	1.95483e+06	186492
TonB-dependent siderophore receptor	ECBD_3072	A0A140NEA4	BL-CFP	Unchanged	0.119587	1.35466	8.29224e+06	416791	9.00889e+06	255834	1.31288e+07	378478	1.26962e+07	131981	not_exp	2.81847e+06	232445
MscS Mechanosensitive ion channel	ECBD_3085	A0A140NEE0	BL-CFP	High	0.446841	2.98323	441012	36852.1	601122	28983.5	453297	22404.3	429529	18412.1	not_exp	592156	32351.4
Metabolite/H+ symporter, major facilitator superfamily (MFS)	ECBD_3920	A0A140NER5	BL-CFP	Unchanged	0.204558	1.05107	3.38528e+06	399399	3.90097e+06	185624	4.69597e+06	455420	5.61522e+06	444603	not_exp	854110	275519
Nucleoside-specific channel-forming protein Tsx	ECBD_3250	A0A140NEZ7	BL-CFP	Unchanged	0.0499991	0.214515	3.23077e+06	355774	3.34471e+06	90430.8	3.93052e+06	345765	3.38625e+06	155234	not_exp	1.27044e+07	441765
Magnesium transport protein CorA	corA ECBD_4224	A0A140NI35	BL-CFP	Unchanged	-0.0983197	0.825827	136015	7406.72	127054	5766.77	116804	7925.76	123126	9239.2	not_exp	552231	31737.8
MIP family channel protein	ECBD_4097	A0A140SS90	BL-CFP	Low	-1.36903	4.16398	5.59054e+06	569831	2.16439e+06	221192	2.08376e+06	265945	1.9183e+06	313566	not_exp	1.33028e+06	116263
Sulfate ABC transporter, periplasmic sulfate-binding protein	ECBD_4107	A0A140SS92	BL-CFP	Unchanged	-0.467346	1.27651	6.38262e+06	1.21396e+06	4.61651e+06	378919	1.86924e+06	216461	1.94973e+06	188242	not_exp	1.41918e+06	108007
Pyridoxal phosphate homeostasis protein (PLP homeostasis protein)	ECBD_0789	A0A140N3P1	BL-CFP	Unchanged	-0.0453636	0.398072	1.92085e+06	93428.9	1.86139e+06	64756.6	1.81947e+06	77217.7	1.69349e+06	50969.8	not_exp	188522	27541.5
Aminotransferase class I and II	ECBD_1369	A0A140N5W3	BL-CFP	Unchanged	-0.038826	0.284868	3.46093e+06	164235	3.36903e+06	164420	2.7671e+06	95294.5	2.82137e+06	232612	not_exp	293349	31461.5
Aminotransferase class I and II	ECBD_0162	A0A140N666	BL-CFP	Unchanged	-0.0550199	0.354943	2.07514e+06	154864	1.99749e+06	51757.4	1.83122e+06	37153.6	1.79501e+06	95536	not_exp	55155	8874.27
Aminotransferase class I and II	ECBD_1293	A0A140N6X3	BL-CFP	Unchanged	0.132941	1.70432	1.89424e+06	93952.2	2.07709e+06	35577.9	1.59777e+06	63933.7	1.51689e+06	73543.4	not_exp	161783	6093.05
Aminotransferase class I and II	ECBD_2023	A0A140N6Y0	BL-CFP	Unchanged	0.23914	2.09202	305941	12714.1	361099	21023.2	466509	18401.1	428418	20680.2	not_exp	133971	5157
Glutamate-1-semialdehyde 2,1-aminomutase (GSA) (EC 5.4.3.8) (Glutamate-1-semialdehyde aminotransferase) (GSA-AT)	hemL ECBD_3464	A0A140NDH1	BL-CFP	Unchanged	-0.210598	3.31989	2.90321e+07	669143	2.50889e+07	740491	2.53834e+07	723215	2.45272e+07	536481	not_exp	87991.2	13016.4
MOSC domain containing protein	ECBD_4113	A0A140NFA2	BL-CFP	Unchanged	0.0305285	0.319289	880273	35049.7	899099	25337.1	639064	7678.32	592766	32368.7	not_exp	308280	31409.8
ATP-dependent DNA helicase RecG (EC 3.6.4.12)	recG ECBD_0073	A0A140N2L2	BL-CFP	Unchanged	0.116162	0.791779	423188	37300.6	458671	9531.09	395145	18375.6	421055	47642	not_exp	72565	9244.44
G/U mismatch-specific DNA glycosylase (EC 3.2.2.28) (Double-strand-specific uracil glycosylase) (Mismatch-specific uracil DNA-glycosylase) (MUG)	mug ECBD_0673	A0A140N417	BL-CFP	Unchanged	-0.0422637	0.415213	1.12733e+06	26874.8	1.09478e+06	53746.6	616905	51231.5	855082	276145	not_exp	8.43032e+06	235272
DNA mismatch repair protein MutS	mutS ECBD_0991	A0A140N479	BL-CFP	Unchanged	0.278157	2.08568	2.40227e+06	98224.3	2.9131e+06	206065	2.23653e+06	85843.6	2.33355e+06	138884	not_exp	65534.7	4540.75
Protein RecA (Recombinase A)	recA ECBD_1026	A0A140N4Y8	BL-CFP	Unchanged	-0.198663	0.990145	1.85948e+07	1.51324e+06	1.62027e+07	1.52769e+06	1.04246e+07	184503	1.27176e+07	443587	not_exp	1.36541e+07	532861
Adenine DNA glycosylase (EC 3.2.2.31)	ECBD_0778	A0A140N609	BL-CFP	Unchanged	0.0773715	0.441003	38022	2250.17	40116.8	2911.95	38267	3359.51	36652.3	1527.87	not_exp	97868.2	12084.4
Uracil-DNA glycosylase (UDG) (EC 3.2.2.27)	ung ECBD_1100	A0A140N6V7	BL-CFP	Unchanged	-0.075611	0.206758	723768	98230.7	686813	73900.4	623038	116902	630447	66358.2	not_exp	5.56997e+07	9.95151e+06
Holliday junction ATP-dependent DNA helicase RuvA (EC 3.6.4.12)	ruvA ECBD_1777	A0A140N889	BL-CFP	Unchanged	-0.262565	1.88289	501270	26009.4	417861	32310.9	453697	91375.6	356691	55073.9	not_exp	3.35459e+07	3.53499e+06
RecBCD enzyme subunit RecC (EC 3.1.11.5) (Exonuclease V subunit RecC) (ExoV subunit RecC) (Helicase/nuclease RecBCD subunit RecC)	recC ECBD_0903	A0A140N8P0	BL-CFP	Unchanged	0.339065	1.81235	274521	6017.77	347252	37110.5	259462	14374.1	235712	11267.6	not_exp	703526	38415.6
Holliday junction ATP-dependent DNA helicase RuvB (EC 3.6.4.12)	ruvB ECBD_1778	A0A140NAR9	BL-CFP	Unchanged	0.0952353	0.710866	837840	41160.5	895014	53913.5	492636	22427.7	552803	31809	not_exp	3.81797e+06	136941
Mutator MutT protein	ECBD_3518	A0A140NB17	BL-CFP	Unchanged	-0.159648	0.429818	57597.9	8816.39	51564.1	6284.33	58575.2	9822.66	53327.9	6743.73	not_exp	1.84585e+06	96671.8
DNA repair protein RadA	radA ECBD_3631	A0A140NBC0	BL-CFP	Unchanged	-0.0505832	0.815668	2.01054e+06	46472.1	1.94127e+06	56712.3	1.11082e+06	96117	1.30892e+06	114684	not_exp	99748.3	4067.11
Transcription-repair-coupling factor (TRCF) (EC 3.6.4.-)	mfd ECBD_2487	A0A140NCP4	BL-CFP	Unchanged	0.229198	3.20186	7.6722e+06	276153	8.99322e+06	217793	9.04093e+06	156379	7.89987e+06	23294.8	not_exp	3.73844e+06	403414
Recombination protein RecR	recR ECBD_3184	A0A140NCR7	BL-CFP	Unchanged	0.28484	2.2861	142402	7724.84	173484	9907.2	157959	13095.5	158279	7593.76	not_exp	3.61972e+06	351041
Competence protein ComEA helix-hairpin-helix repeat protein	ECBD_3213	A0A140ND87	BL-CFP	Unchanged	0.491813	1.13011	36706.9	8154.49	51617.6	8746.91	38829.7	10073.4	31348.6	1914.74	not_exp	3.0994e+06	108582
DNA mismatch repair protein MutL	mutL ECBD_3864	A0A140SS26	BL-CFP	Unchanged	0.206835	0.480401	105838	15632.5	122154	21660.8	78704	8905.83	77574.5	6098.37	not_exp	689282	37826.8
Flagellar P-ring protein (Basal body P-ring protein)	flgI ECBD_2520	A0A140N924	BL-CFP	Unchanged	-0.135987	0.550249	542021	47299.5	493265	53492.6	488097	24728.7	486869	29930.9	not_exp	1.76453e+06	284248
Flagellar hook protein FlgE	ECBD_2524	A0A140NAT9	BL-CFP	Low	-0.658628	2.6706	2.34716e+06	135145	1.48688e+06	256433	957818	47755.8	1.42062e+06	107763	not_exp	1.95728e+06	147159
Flagellar basal-body rod protein FlgG (Distal rod protein)	ECBD_2522	A0A140NB02	BL-CFP	Unchanged	-0.271719	2.54048	273653	13841	226675	9542.18	181626	29947.9	188718	27575.3	not_exp	216013	7725.04
Flagellar hook-associated protein 3	ECBD_2517	A0A140NCS5	BL-CFP	Unchanged	-0.658861	1.55755	72759	14914.3	46084	5759.49	57946.3	11681.1	56631.2	2662.88	not_exp	1.01932e+06	99392.9
Flagellar hook-associated protein 1 (HAP1)	flgK ECBD_2518	A0A140ND29	BL-CFP	Low	-0.433118	3.47828	489682	24071.6	362688	18000.3	234522	18411	293656	31535	not_exp	2.01486e+06	180482
Flagellar basal body protein	ECBD_2523	A0A140NDE8	BL-CFP	Unchanged	-0.717648	1.8883	102097	18190.8	62083.9	7919.39	32771.2	4188.33	55213.2	8891.69	not_exp	1.55975e+06	83009.4
Site-specific DNA-methyltransferase (adenine-specific) (EC 2.1.1.72)	ECBD_0360	A0A140N3A9	BL-CFP	Unchanged	0.177981	2.43394	179312	4672.04	202856	7527.87	152445	12054.3	149119	3057.17	not_exp	1.28073e+06	54888.8
RNA-directed DNA polymerase (EC 2.7.7.49)	ECBD_2766	A0A140N906	BL-CFP	Low	-0.385116	2.84378	227399	14546.9	174123	7990.03	129346	8593.44	134111	5208.97	not_exp	65890.2	6366.73
Site-specific DNA-methyltransferase (Adenine-specific) (EC 2.1.1.72)	ECBD_3681	A0A140NE26	BL-CFP	Unchanged	0.184824	0.961071	1.0174e+07	499090	1.15646e+07	1.18101e+06	8.8385e+06	216259	1.00895e+07	176360	not_exp	1.00418e+07	222097
DNA topoisomerase type IA zn finger domain protein	ECBD_0468	A0A140N721	BL-CFP	Unchanged	0.146337	0.916684	272635	23278.9	301741	15437.5	306797	12179.6	276224	12852.7	not_exp	184391	24747.9
DNA topoisomerase 3 (EC 5.6.2.1) (DNA topoisomerase III)	topB ECBD_1881	A0A140N8J1	BL-CFP	Unchanged	0.305337	2.4124	104970	3833.48	129712	8590.59	78519.9	11020.7	83914.3	11862.4	not_exp	1.59331e+07	2.14608e+06
DNA topoisomerase 1 (EC 5.6.2.1) (DNA topoisomerase I)	topA ECBD_2348	A0A140NCX5	BL-CFP	High	0.524927	5.46153	1.57957e+07	226334	2.27278e+07	703328	1.92922e+07	285113	1.70995e+07	255498	not_exp	1.15128e+06	68196.1
Integrase family protein	ECBD_0066	A0A140N6I3	BL-CFP	Low	-0.344822	2.41441	470281	27509.2	370302	26180.9	249313	23361.2	304914	33563.9	not_exp	789034	78311.5
Insertion element protein	ECBD_0099 ECBD_0298 ECBD_0372 ECBD_0927 ECBD_1062 ECBD_1125 ECBD_1313 ECBD_1442 ECBD_1546 ECBD_1569 ECBD_1626 ECBD_2223 ECBD_2482 ECBD_3032 ECBD_3049 ECBD_3078 ECBD_3103 ECBD_3269 ECBD_3297 ECBD_3380 ECBD_3407 ECBD_3596 ECBD_3683 ECBD_3690 ECBD_3723 ECBD_3740	A0A140NA59	BL-CFP	Unchanged	0.182735	0.691367	104111	11919.3	118170	12213.8	54067	11782.3	72641.9	9272.31	not_exp	109572	5109.2
Integration host factor subunit beta (IHF-beta)	ihfB himD ECBD_2683	A0A140NDV2	BL-CFP	Unchanged	-0.0653906	1.09195	1.30509e+07	469855	1.24725e+07	87308.1	8.83998e+06	265475	8.43893e+06	232515	not_exp	396350	56657.3
Transposase IS4 family protein	ECBD_0970 ECBD_3075 ECBD_3217 ECBD_3603	A0A140NFV0	BL-CFP	Unchanged	-0.0027997	0.00306021	72484	8167.56	72343.5	25245.4	36044.2	14690.8	65601.4	4531.76	not_exp	425967	40858.6
Lipopolysaccharide export system protein LptA	lptA ECBD_0542	A0A140N3Q6	BL-CFP	Unchanged	0.0203114	0.290278	1.04034e+06	35419.5	1.05509e+06	9657.81	897486	80567.6	851213	40502.7	not_exp	1.73754e+06	99334.1
Signal transduction histidine kinase, LytS (EC 2.7.13.3)	ECBD_1292	A0A140N4Z3	BL-CFP	Unchanged	-0.0163726	0.0496865	346431	15174.9	342522	45282.6	300389	60165.6	850355	127895	not_exp	1.97915e+06	126252
Cell shape-determining protein MreB	mreB ECBD_0496	A0A140N582	BL-CFP	Unchanged	-0.0706262	0.431152	2.26501e+07	510871	2.1568e+07	1.86818e+06	1.01696e+07	568745	1.36683e+07	535197	not_exp	117057	7380.85
Membrane-bound lytic murein transglycosylase C (EC 4.2.2.n1) (Murein lyase C)	mltC ECBD_0776	A0A140N675	BL-CFP	Unchanged	0.295759	2.0843	143009	6343.61	175548	13095.6	123830	16027	143534	23029.4	not_exp	833882	53943.9
Membrane-bound lytic murein transglycosylase A (EC 4.2.2.n1) (Murein hydrolase A)	ECBD_0909	A0A140N6C8	BL-CFP	High	0.338253	2.41707	1.90741e+06	145800	2.4114e+06	123678	1.79944e+06	57668.4	1.86883e+06	30902.7	not_exp	3.07068e+06	167801
Basal-body rod modification protein FlgD	ECBD_2525	A0A140N8A8	BL-CFP	Unchanged	-0.404086	1.9929	149467	13690.3	112955	10282.7	89166.6	16758.6	97972.9	12129.3	not_exp	2.73758e+06	119199
Aminotransferase class V	ECBD_0912	A0A140N8B7	BL-CFP	Unchanged	-0.0599412	0.546388	665048	33067.4	637983	22270.6	662756	19391.4	636678	40946.2	not_exp	2.16558e+06	145079
Iron-sulfur cluster assembly scaffold protein IscU	ECBD_1155	A0A140N923	BL-CFP	Unchanged	0.410258	1.68354	1.08111e+07	1.11968e+06	1.43672e+07	1.62992e+06	1.88184e+07	2.93216e+06	1.7582e+07	1.82449e+06	not_exp	467207	32476.4
Endolytic peptidoglycan transglycosylase RlpA (EC 4.2.2.-)	rlpA ECBD_3018	A0A140N9P2	BL-CFP	Unchanged	0.302784	4.04313	2.46055e+06	48237	3.03514e+06	96258.7	1.97602e+06	72442.6	1.87299e+06	42639.9	not_exp	1.35776e+07	1.10951e+06
Endolytic murein transglycosylase (EC 4.2.2.-) (Peptidoglycan polymerization terminase)	mltG ECBD_2504	A0A140NAS0	BL-CFP	Unchanged	0.0474868	0.316541	696539	38666.8	719847	37602.9	636226	23348.2	674095	23162.4	not_exp	3.00499e+06	376224
Probable lipid II flippase MurJ	murJ ECBD_2531	A0A140NBC9	BL-CFP	Unchanged	0.114294	0.510509	76703.7	9219.12	83027.6	3466.59	73023.2	11721.5	79248.9	10622.6	not_exp	206849	9975.74
Endo-type membrane-bound lytic murein transglycosylase A (EC 4.2.2.n2) (Peptidoglycan lytic endotransglycosylase)	emtA ECBD_2429	A0A140ND55	BL-CFP	Unchanged	0.254358	0.658313	289837	33171.3	345719	62356.4	474044	97613.9	367133	62203.9	not_exp	864965	51362.6
D-alanine--D-alanine ligase (EC 6.3.2.4) (D-Ala-D-Ala ligase) (D-alanylalanine synthetase)	ddl ECBD_3283	A0A140NDF0	BL-CFP	High	0.420114	4.5423	1.1137e+07	378794	1.49017e+07	435083	1.04002e+07	394670	1.03019e+07	485533	not_exp	173436	14837.3
D-alanine--D-alanine ligase (EC 6.3.2.4) (D-Ala-D-Ala ligase) (D-alanylalanine synthetase)	ddl ECBD_3525	A0A140NDN0	BL-CFP	Unchanged	0.184414	3.73038	5.18662e+06	138088	5.89384e+06	60277.6	5.51319e+06	175485	4.93937e+06	76527	not_exp	5.01894e+06	922066
LPS-assembly lipoprotein LptE	lptE ECBD_3010	A0A140NE42	BL-CFP	Unchanged	0.168719	1.34241	3.21619e+06	228776	3.61519e+06	151771	3.13955e+06	288888	3.05835e+06	153006	not_exp	113811	22237
Histone family protein DNA-binding protein	ECBD_4032	A0A140NF24	BL-CFP	Unchanged	-0.490514	1.55648	1.00507e+08	1.54113e+07	7.15383e+07	8.02185e+06	5.71394e+07	1.19582e+07	5.57604e+07	9.98243e+06	not_exp	9.10588e+06	297258
Histone family protein DNA-binding protein	ECBD_3215	A0A140NFA9	BL-CFP	Unchanged	-0.232337	1.62676	5.47363e+07	4.24024e+06	4.65946e+07	1.98249e+06	3.46594e+07	3.31577e+06	3.35815e+07	3.54916e+06	not_exp	44089.4	4202.45
Iron-sulfur cluster assembly protein CyaY	cyaY ECBD_4235	A0A140NFM4	BL-CFP	Unchanged	0.420425	0.849647	1.61105e+06	71409.1	2.1561e+06	552982	1.58521e+06	66191	1.31832e+06	125876	not_exp	575623	51288.3
LPS-assembly protein LptD	lptD ECBD_3561	A0A140NFV5	BL-CFP	High	0.366447	4.9538	1.31111e+07	384774	1.69025e+07	308808	1.48605e+07	512670	1.38155e+07	614682	not_exp	2.00609e+06	201490
Ditrans,polycis-undecaprenyl-diphosphate synthase ((2E,6E)-farnesyl-diphosphate specific) (EC 2.5.1.31) (Ditrans,polycis-undecaprenylcistransferase) (Undecaprenyl diphosphate synthase) (UDS) (Undecaprenyl pyrophosphate synthase) (UPP synthase)	uppS ECBD_3445	A0A140NFY9	BL-CFP	Unchanged	0.170246	3.12864	382489	12104.6	430396	5175.51	338579	18552.8	313607	8227.8	not_exp	2.16167e+06	242786
Glutamate racemase (EC 5.1.1.3)	murI ECBD_4057	A0A140SS65	BL-CFP	Unchanged	0.161189	0.704168	529069	60918.7	591609	43367.5	524798	45791	484309	49691.5	not_exp	174839	34776
UvrABC system protein B (Protein UvrB) (Excinuclease ABC subunit B)	uvrB ECBD_2844	A0A140NBV2	BL-CFP	Unchanged	-0.244563	1.48477	1.11566e+06	104199	941696	32259.8	715642	31582.9	704254	38491.7	not_exp	969380	35205.3
UvrABC system protein A (UvrA protein) (Excinuclease ABC subunit A)	uvrA ECBD_3974	A0A140NGV4	BL-CFP	Unchanged	-0.0526006	0.549591	5.12781e+06	268199	4.94421e+06	22484.8	3.93872e+06	95334.3	3.82193e+06	137758	not_exp	2.57561e+06	102496
LexA repressor (EC 3.4.21.88)	lexA ECBD_3990	A0A140NHF7	BL-CFP	Unchanged	-0.0678369	0.606435	2.25705e+06	105362	2.15338e+06	92465.7	1.79903e+06	65748.7	1.92401e+06	92820.4	not_exp	2.39739e+06	158196
S-formylglutathione hydrolase (EC 3.1.2.12)	ECBD_1504	A0A140N814	BL-CFP	Unchanged	0.00114717	0.0043045	162266	12277.3	162395	12261.3	95144.8	12946.5	99851.6	4084.87	not_exp	91682.6	6450.69
Thioredoxin reductase (EC 1.8.1.9)	ECBD_2707	A0A140NDA6	BL-CFP	Unchanged	0.0564519	0.434374	2.45853e+07	1.53231e+06	2.55664e+07	835280	2.2078e+07	539859	2.06962e+07	246826	not_exp	213709	45854
Cyan Fluorescent Protein			BL-CFP	High	6.05231	6.92462	1.389e+07	9.90195e+06	9.21788e+08	5.39251e+07	4.9972e+07	2.3945e+07	2.39201e+07	2.16591e+07	exp	531079	128625
Periplasmic chaperone Spy (Spheroplast protein Y)	spy ECBD_1902	C6ECL5	BL-CFP	Unchanged	0.347442	1.83266	667973	85505.8	849864	36502.4	477719	47328.1	415858	40069.2	not_exp	4.97499e+06	292615
Rhodanese domain protein	ECBD_0114	A0A140N2P2	BL-CFP	Unchanged	0.0729172	0.393093	1.17887e+07	906251	1.23998e+07	756740	1.25553e+07	694711	1.27369e+07	851611	not_exp	4.43482e+06	272872
IS600 orf	ECBD_0527	A0A140N307	BL-CFP	Unchanged	-0.00639642	0.053153	328049	15635.1	326597	5662.35	86893.7	31811.1	135036	25271.1	not_exp	3.43664e+06	52049.6
Universal stress protein	ECBD_0246	A0A140N312	BL-CFP	Unchanged	0.12994	0.365374	1.64249e+06	182321	1.79729e+06	260265	856653	92800.8	871948	76093.6	not_exp	1.89115e+06	155308
Hydrogenase assembly chaperone hypC/hupF	ECBD_0748	A0A140N3K3	BL-CFP	Unchanged	0.474487	1.23315	118807	14323.9	165073	31231.2	136390	19256.1	130147	19392.3	not_exp	1.66493e+06	224431
AsmA family protein	ECBD_0069	A0A140N3K4	BL-CFP	Unchanged	-0.0346357	0.183707	457384	20602.9	446534	34286.2	320308	15334.9	319290	29346.1	not_exp	353198	37611.9
BolA family protein	ECBD_0552	A0A140N3R5	BL-CFP	Unchanged	-0.0351446	0.361502	2.46485e+06	64530.5	2.40554e+06	104539	2.30818e+06	109513	2.216e+06	84049.5	not_exp	90376.2	9083.63
UPF0441 protein YgiB	ygiB ECBD_0703	A0A140N443	BL-CFP	Low	-0.635449	3.3804	1.66104e+06	142178	1.06928e+06	33078.6	948524	120940	922241	49634.1	not_exp	9.43747e+06	2.3435e+06
Peptidase M28	ECBD_0971	A0A140N458	BL-CFP	High	0.635392	3.28969	68005.2	7560.85	105637	5993.6	81181.4	2074.59	77121.9	5732.39	not_exp	586242	42237.9
Pirin domain protein	ECBD_0303	A0A140N475	BL-CFP	Unchanged	0.0126602	0.0185336	87946.6	21146.6	88721.7	12541.5	75349.7	8995.77	71588.6	3275.55	not_exp	131759	55431.6
Lipoprotein	ECBD_0044	A0A140N495	BL-CFP	Unchanged	0.148174	0.41956	1.2799e+06	203168	1.41834e+06	151476	895188	144635	852041	149357	not_exp	1.60158e+06	104782
Uncharacterized protein	ECBD_0065	A0A140N4B1	BL-CFP	Unchanged	-0.128671	0.262802	597360	117982	546389	71603.5	382801	66759.8	425503	97890.9	not_exp	607068	56739.2
Rhodanese domain protein	ECBD_1051	A0A140N4C5	BL-CFP	Unchanged	0.0517434	0.19512	265089	22772.8	274769	25058	336082	57377.2	283644	75207.5	not_exp	862384	49829.8
Polyphenol oxidase	ECBD_1091	A0A140N4G1	BL-CFP	Unchanged	0.241603	1.95952	117674	8472.97	139127	5747.85	129903	36393.5	114018	13091.5	not_exp	1.58571e+06	81282.6
Protein Syd	syd ECBD_0936	A0A140N4Q7	BL-CFP	Unchanged	0.0313264	0.152164	590661	49741.1	603627	26649.1	589487	110847	630045	77206.6	not_exp	2.75322e+06	91101.9
Uncharacterized protein	ECBD_0125	A0A140N4R6	BL-CFP	Unchanged	0.0543144	0.276812	2.48482e+06	235863	2.58015e+06	73319.5	2.67785e+06	259016	2.37782e+06	145588	not_exp	866971	42249.9
Uncharacterized protein	ECBD_0364	A0A140N4W4	BL-CFP	Low	-0.365709	2.31037	131784	11096.1	102276	3972.44	76732	10370.2	82552.4	14225.6	not_exp	4.49764e+06	987358
YfcL protein	ECBD_1334	A0A140N530	BL-CFP	Unchanged	0.325836	0.3876	75809.2	24806.5	95018.5	28183.4	83282.4	27212.3	95919.7	17720	not_exp	4.48284e+06	184496
YheO domain protein	ECBD_0403	A0A140N568	BL-CFP	Unchanged	-0.266233	2.69593	411129	21518.9	341848	8329.14	246740	29140	263696	37216	not_exp	108016	11181.1
Periplasmic binding protein/LacI transcriptional regulator	ECBD_1136	A0A140N593	BL-CFP	Unchanged	-0.843569	1.92653	397187	82663	221338	21509.6	184997	64841	152357	32595.7	not_exp	197244	26141.9
Uncharacterized protein	ECBD_0739	A0A140N5C4	BL-CFP	Unchanged	0.265626	1.49766	3.16981e+06	203496	3.81061e+06	342685	1.19805e+06	133094	1.47396e+06	81600.9	not_exp	487477	57959.5
Uncharacterized protein	ECBD_1176	A0A140N5D8	BL-CFP	Unchanged	0.125116	2.06732	144709	728.747	157819	5869.05	149653	10056	133298	5623.79	not_exp	3.56742e+06	171078
Uncharacterized protein	ECBD_0780	A0A140N5F9	BL-CFP	Unchanged	-0.135412	1.53471	895088	44968	814897	18802.2	867262	46433.5	751794	30901.9	not_exp	34018.2	3159.98
Uncharacterized protein	ECBD_0514	A0A140N5H1	BL-CFP	Unchanged	-0.176746	0.57025	6.96479e+06	665550	6.16172e+06	928192	4.5066e+06	358151	4.42329e+06	431629	not_exp	8.8539e+06	481261
OsmC family protein	ECBD_0392	A0A140N5H3	BL-CFP	Low	-0.373622	4.5363	3.57924e+06	90650.7	2.76261e+06	86696.6	2.1313e+06	124350	2.07844e+06	60975.1	not_exp	359099	31269.9
Uncharacterized protein	ECBD_0657	A0A140N5N2	BL-CFP	Unchanged	0.0172565	0.0293068	58420.9	9807.67	59123.9	10355.6	23368.1	4865.96	29487.5	2963.56	not_exp	2.00451e+06	134598
Uncharacterized protein	ECBD_0891	A0A140N5Q4	BL-CFP	Unchanged	-0.314759	1.1297	26807.4	2735.29	21552.7	3207.67	17288.4	1752.73	15771.1	2749.83	not_exp	357088	45154.9
Uncharacterized protein	ECBD_0697	A0A140N5R7	BL-CFP	Unchanged	-0.0741299	0.421013	2.42805e+06	185817	2.30644e+06	121426	1.73108e+06	165048	1.70075e+06	74422.4	not_exp	128967	4154.77
Cysteine desulfurase, sulfur acceptor subunit CsdE	ECBD_0911	A0A140N5S4	BL-CFP	Unchanged	0.232651	0.53811	127435	26696.4	149735	19842.1	144275	23581.6	143376	21160.5	not_exp	2.92344e+06	153091
Aldo/keto reductase	ECBD_0737	A0A140N5V9	BL-CFP	Unchanged	-0.317799	1.08569	381971	60585.8	306453	16206.1	222225	28546.3	214208	28021.3	not_exp	4.55973e+06	179232
DNA-damage-inducible protein D	ECBD_0080	A0A140N5Y8	BL-CFP	Unchanged	-0.219989	0.353657	102365	28465.1	87887.8	11052.8	70119.4	9512.88	75049.3	2716.43	not_exp	25622.4	3737.38
Peptidase M23	ECBD_0982	A0A140N5Z1	BL-CFP	Unchanged	-0.0217147	0.301615	4.3335e+06	149354	4.26876e+06	45075.3	2.73396e+06	295495	2.96404e+06	150972	not_exp	311912	20357
Polymyxin resistance protein B	ECBD_1399	A0A140N5Z8	BL-CFP	Unchanged	0.330396	1.1713	588679	74758.8	740180	90976.1	689850	32889.6	628371	48226.5	not_exp	959937	35804.9
BOF domain-containing protein	ECBD_0715	A0A140N610	BL-CFP	Unchanged	0.0773643	0.533902	8.08338e+06	581227	8.52869e+06	330262	5.2859e+06	301156	4.60968e+06	562119	not_exp	2.19024e+06	163925
YicC domain protein	ECBD_0082	A0A140N613	BL-CFP	Unchanged	-0.193525	4.48799	9.92008e+06	125272	8.67477e+06	149452	8.2538e+06	402840	7.85798e+06	163124	not_exp	229913	33108.4
Uncharacterized protein	ECBD_0183	A0A140N692	BL-CFP	Unchanged	0.164752	0.899365	3.21386e+06	179814	3.60265e+06	333827	2.34024e+06	144122	2.51913e+06	170898	not_exp	336511	27292.1
OmpA/MotB domain protein	ECBD_0185	A0A140N6A0	BL-CFP	High	0.456532	3.36192	5.47694e+06	438120	7.51567e+06	254887	6.30473e+06	78408.3	6.54002e+06	391653	not_exp	7.39823e+06	228441
Uncharacterized protein	ECBD_0816	A0A140N6B2	BL-CFP	Unchanged	-0.148427	1.93091	4.00465e+06	142734	3.61313e+06	124996	2.55999e+06	135320	2.58228e+06	244756	not_exp	213341	37822.1
Mammalian cell entry related domain protein	ECBD_1806	A0A140N6C3	BL-CFP	High	0.401854	4.74544	1.15895e+06	9442.12	1.53121e+06	51755.1	1.2536e+06	56374.6	1.23468e+06	95740.8	not_exp	927651	35649.2
Uncharacterized protein YebO	ECBD_1816	A0A140N6D2	BL-CFP	Unchanged	0.024846	0.0678721	85434.3	10634.5	86918.4	8323.82	91980.6	14474.8	90550.2	17963.2	not_exp	907632	84859.8
Uncharacterized protein	ECBD_0014	A0A140N6D3	BL-CFP	Unchanged	-0.206817	1.00442	193123	20670.3	167331	9863.81	220131	83647.6	173970	23210.7	not_exp	630479	45357.5
Uncharacterized protein	ECBD_1552	A0A140N6D6	BL-CFP	Unchanged	-0.0189269	0.0350998	657359	105455	648791	100989	699762	40837.5	772057	104226	not_exp	316232	37111.7
Outer membrane lipoprotein, Slp family	ECBD_1836	A0A140N6E9	BL-CFP	Unchanged	-0.113619	0.186057	210345	51238.1	194415	27349.5	143218	12831.2	140165	11378.2	not_exp	283427	24365.7
Uncharacterized protein	ECBD_1573	A0A140N6F9	BL-CFP	Unchanged	-0.296492	0.84023	194232	20265	158149	31263.8	131685	11238.1	125959	12354.4	not_exp	1.13438e+07	480014
Secretion protein HlyD family protein	ECBD_0253	A0A140N6G5	BL-CFP	High	0.428075	3.05676	121906	2195.74	164016	11736	102413	10500.4	100471	7158.31	not_exp	1.81218e+06	65014.5
SseB family protein	ECBD_1162	A0A140N6I7	BL-CFP	Unchanged	-0.0381308	0.0864897	370811	56569.1	361138	41638.3	308850	20165.4	310326	31598.9	not_exp	220014	10848.6
Peptidase M23	ECBD_0112	A0A140N6I8	BL-CFP	Unchanged	0.076979	0.519306	337080	23243	355554	16272	333827	12686.2	381504	59777.2	not_exp	129858	6563.52
Extracellular solute-binding protein family 1	ECBD_1890	A0A140N6J2	BL-CFP	Unchanged	0.0828394	0.563639	225351	11299.4	238669	15428.8	182010	41314.4	171963	32693.4	not_exp	1.82272e+06	441661
MazG family protein	ECBD_0948	A0A140N6P4	BL-CFP	Unchanged	-0.0339769	0.0671302	356371	50926.6	348076	56766.3	322309	41572	295564	81054.9	not_exp	1.97241e+06	93235.3
Integral membrane protein, YccS/YhfK family	ECBD_0390	A0A140N6U6	BL-CFP	Unchanged	0.286502	2.3855	102376	6115.66	124866	6133.91	88355.8	7441.22	100660	18954.3	not_exp	215906	9718.94
Sigma E regulatory protein, MucB/RseB	ECBD_1110	A0A140N6W7	BL-CFP	Unchanged	0.121937	1.84795	1.27436e+06	40483.9	1.38675e+06	40078.5	1.13256e+06	65505.2	1.10444e+06	38491.1	not_exp	43274.9	7515.06
Putative receptor	ECBD_0274	A0A140N708	BL-CFP	Unchanged	-0.0572165	0.127125	562209	94981.8	540348	58832.6	375246	33447	377240	34593	not_exp	305986	61654.9
HI0933 family protein	ECBD_0249	A0A140N709	BL-CFP	Unchanged	0.0372126	0.179722	91156.4	6122.18	93538.3	6530.29	89126.6	8569.58	102524	3024.64	not_exp	148370	23145.1
YebG family protein	ECBD_1791	A0A140N714	BL-CFP	Unchanged	-0.318071	0.503741	289629	86784.3	232324	24722.3	259533	38580.2	280600	24437.4	not_exp	952121	63337
UPF0482 protein YnfB	ynfB ECBD_2063	A0A140N718	BL-CFP	High	0.640704	4.73772	1.90026e+06	109002	2.96268e+06	103927	2.86675e+06	341693	2.40408e+06	347876	not_exp	399138	21967.9
Uncharacterized protein	ECBD_1801	A0A140N726	BL-CFP	Unchanged	0.146345	1.88415	1.846e+06	92263.4	2.04309e+06	32862.6	1.70075e+06	105844	1.45436e+06	59674.2	not_exp	128590	4685.44
Uncharacterized protein	ECBD_0269	A0A140N729	BL-CFP	Unchanged	-0.170313	1.12477	5.72284e+06	400048	5.0856e+06	321436	3.85788e+06	281419	3.98269e+06	282934	not_exp	2.15015e+06	391743
UPF0304 protein YfbU	yfbU ECBD_1365	A0A140N737	BL-CFP	Unchanged	-0.190218	2.1347	8.8712e+06	315185	7.77537e+06	358847	6.34485e+06	286137	6.739e+06	192183	not_exp	139884	20963.7
Uncharacterized protein YhdP	ECBD_0501	A0A140N765	BL-CFP	Unchanged	0.234284	0.814284	418229	64629.1	491973	43964	396466	79860.4	371048	86785.8	not_exp	6.07702e+06	268379
Stringent starvation protein B	ECBD_0519	A0A140N771	BL-CFP	Unchanged	0.425431	0.753327	186455	48813.2	250405	53351.3	345840	218730	219397	44187.6	not_exp	1.20863e+06	69947.9
Intracellular growth attenuator IgaA	ECBD_0348	A0A140N773	BL-CFP	Unchanged	-0.0241568	0.271856	740446	24212.8	728151	21448.6	653629	24692.7	697827	14957.5	not_exp	335744	18420
STAS domain-containing protein	ECBD_0551	A0A140N7B4	BL-CFP	Unchanged	0.0252511	0.0291792	76415.1	5572.76	77764.3	26919.9	54961.7	3577.18	59640.2	13359.6	not_exp	461169	158970
Uncharacterized protein	ECBD_0399	A0A140N7C0	BL-CFP	Unchanged	0.0469434	0.121275	2.32083e+06	206406	2.39759e+06	353469	1.86645e+06	165072	1.54259e+06	305609	not_exp	546886	34013.4
Uncharacterized protein	ECBD_1476	A0A140N7E8	BL-CFP	Unchanged	0.360645	1.34615	64346.4	10361.7	82620.8	7067.19	68728.2	6834.59	70692.5	5691.35	not_exp	2.01847e+06	103567
Arsenate reductase and related	ECBD_1219	A0A140N7F3	BL-CFP	High	0.364864	2.37204	904532	61980.2	1.16482e+06	79618.2	1.11576e+06	37228.9	1.00669e+06	36440.5	not_exp	262480	33436
DUF218 domain-containing protein	ECBD_2226	A0A140N7G6	BL-CFP	Unchanged	0.293736	1.04865	254597	44804.1	312088	20322.6	134395	27498.1	226913	16984.3	not_exp	766084	124500
VacJ family lipoprotein	ECBD_1311	A0A140N7H1	BL-CFP	High	0.715808	4.30927	679709	25038	1.11636e+06	69064.1	805038	8250.17	889243	24819.1	not_exp	756589	89200
DUF418 domain-containing protein	ECBD_1506	A0A140N7H7	BL-CFP	Unchanged	0.0783161	0.279424	112897	6736.96	119194	14719.8	116251	9650.57	147989	64768.3	not_exp	1.26648e+06	19158
UspA domain protein	ECBD_2248	A0A140N7I5	BL-CFP	High	0.452849	2.83032	378140	33302.9	517576	28295.9	201319	24026.9	203523	25283.3	not_exp	218296	12091.3
LPP repeat-containing protein	ECBD_1968	A0A140N7J2	BL-CFP	Unchanged	-0.0107556	0.0297571	1.87048e+07	1.81917e+06	1.85659e+07	2.0987e+06	1.61411e+07	1.00032e+06	1.83707e+07	2.02411e+06	not_exp	144107	10958.2
Uncharacterized protein	ECBD_0640	A0A140N7J6	BL-CFP	Unchanged	-0.564462	0.833448	726540	208367	491292	128031	331783	93193.1	336320	66608.5	not_exp	1.51372e+06	50675.1
Uncharacterized protein	ECBD_1333	A0A140N7J7	BL-CFP	Unchanged	0.634994	1.00628	71486	19455.3	111013	29147.4	69936.2	11276.9	67606.2	9512.31	not_exp	91928.2	7789.73
Putative mono-oxygenase ydhR	ECBD_1978	A0A140N7K1	BL-CFP	Unchanged	0.280992	0.457079	2.49501e+06	532683	3.03151e+06	744098	1.74181e+06	339807	1.83224e+06	239311	not_exp	511451	28432.7
Uncharacterized protein	ECBD_0642	A0A140N7K4	BL-CFP	Unchanged	0.482864	1.26756	937035	154339	1.30952e+06	221432	1.0273e+06	224521	1.05307e+06	281770	not_exp	4.22882e+06	100556
ADP-ribosylation/Crystallin J1	ECBD_1558	A0A140N7M4	BL-CFP	Unchanged	-0.0310091	0.183495	893663	46037.3	874659	52903.5	728397	34301.2	696972	29518.6	not_exp	241571	87739.5
Toluene tolerance family protein	ECBD_0550	A0A140N7Q2	BL-CFP	Unchanged	0.0881468	1.59518	1.35176e+07	82618.6	1.43692e+07	492059	1.19723e+07	179317	1.14033e+07	396844	not_exp	686195	35269.2
Uncharacterized protein	ECBD_2330	A0A140N7Q9	BL-CFP	Unchanged	-0.0241718	0.0549832	405115	57479.7	398384	47696.1	230610	14839.6	251859	26862.4	not_exp	4.93518e+06	345821
Transport-associated	ECBD_0590	A0A140N7U0	BL-CFP	Unchanged	0.0591106	1.68384	5.09509e+06	71879.3	5.30819e+06	94181.2	3.712e+06	12629.8	3.50347e+06	89018.5	not_exp	1.28503e+06	55832
YCII-related	ECBD_2371	A0A140N7U3	BL-CFP	High	0.456586	2.36314	1.77973e+06	222343	2.44231e+06	130770	1.4934e+06	44675.7	1.50662e+06	109099	not_exp	134890	25204.6
4Fe-4S ferredoxin iron-sulfur binding domain protein	ECBD_0742	A0A140N7V1	BL-CFP	High	0.465142	2.15747	1.00613e+06	127507	1.38892e+06	104607	537589	36827.6	575297	64721.9	not_exp	871043	75925.5
UPF0265 protein YeeX	yeeX ECBD_1650	A0A140N7W3	BL-CFP	Unchanged	0.0279919	0.128527	8.3549e+06	379991	8.51859e+06	736087	6.28183e+06	436265	7.56775e+06	434886	not_exp	318028	29120.2
Cobalamin synthesis protein P47K	ECBD_1484	A0A140N7Z4	BL-CFP	Unchanged	-0.311406	1.71773	1.74228e+06	157886	1.40402e+06	95311.8	1.17968e+06	223534	1.29353e+06	16437.7	not_exp	921298	49687.1
Transcriptional regulator, PadR-like family	ECBD_0671	A0A140N812	BL-CFP	Unchanged	0.00260918	0.0107632	987807	96473.2	989595	8295.61	648889	38086.4	735746	34875.4	not_exp	82463.6	14189.7
NAD(P)H dehydrogenase (Quinone)	ECBD_0711	A0A140N850	BL-CFP	Unchanged	-0.112615	1.16523	3.78717e+06	221232	3.50279e+06	18928.7	5.17614e+06	172113	4.4435e+06	380884	not_exp	263412	37082.5
CinA-like protein	ECBD_1410	A0A140N8B5	BL-CFP	Unchanged	0.00962423	0.0962539	1.48981e+06	45827.7	1.49978e+06	46971.7	1.28365e+06	81381.5	1.19106e+06	144962	not_exp	1.47246e+06	81861.7
Uncharacterized protein	ECBD_0782	A0A140N8B6	BL-CFP	Unchanged	0.317461	0.563499	600126	85447.9	747839	194175	443353	34188.7	496263	56857.8	not_exp	4.41865e+06	430352
UPF0301 protein YqgE	yqgE ECBD_0792	A0A140N8C3	BL-CFP	Unchanged	0.0720185	0.376482	1.38105e+06	119730	1.45174e+06	75497.4	1.1725e+06	10665.3	1.20011e+06	39175.4	not_exp	2.07629e+06	60641.8
SH3 domain protein	ECBD_0686	A0A140N8C8	BL-CFP	Unchanged	-0.435222	1.39782	3.62863e+06	535731	2.68366e+06	325011	2.52613e+06	283401	2.72481e+06	1.08784e+06	not_exp	29457.4	2962.65
UPF0176 protein YceA	yceA ECBD_2545	A0A140N8D3	BL-CFP	Unchanged	0.171905	0.866674	937909	94272.4	1.0566e+06	73292.8	578369	54069.7	829468	88165.9	not_exp	1.69897e+06	73766.4
UPF0283 membrane protein YcjF	ycjF ECBD_2295	A0A140N8E4	BL-CFP	High	0.528708	3.72246	466553	30006	673066	32374.4	697467	19340.2	593061	52212.2	not_exp	213996	28058
Nucleoid-associated protein YejK	yejK ECBD_1471	A0A140N8H2	BL-CFP	Unchanged	0.00605542	0.068021	2.57723e+06	61804.3	2.58807e+06	76620.4	2.08185e+06	138314	2.27776e+06	239934	not_exp	2.96095e+06	149987
Hydrogenase-2 operon protein HybE	ECBD_0746	A0A140N8H9	BL-CFP	Unchanged	0.183826	0.372169	206122	50729.7	234133	25156.3	187351	12578.9	185111	14333.9	not_exp	4.60491e+06	561466
Peptidase M23	ECBD_0872	A0A140N8K2	BL-CFP	Unchanged	0.124777	0.90367	456770	37582.2	498035	13933.8	367214	8856.53	362054	27860.5	not_exp	2.44031e+06	177758
CinA domain protein	ECBD_1025	A0A140N8M2	BL-CFP	Unchanged	-0.239137	2.71322	872978	23635.7	739632	37187.8	592022	38943.7	609098	23150.2	not_exp	2.57957e+06	243937
UPF0235 protein YggU	yggU ECBD_0787	A0A140N8M7	BL-CFP	Unchanged	0.153991	1.24817	260045	16530.4	289337	13779.5	296526	10916.6	275553	9146.46	not_exp	125826	12296.2
Uncharacterized protein	ECBD_0913	A0A140N8P9	BL-CFP	Unchanged	-0.677569	1.64728	50121.8	10003.7	31337.1	3710.16	21611.4	1637.61	21748.4	1250.42	not_exp	4.0353e+06	288397
Periplasmic binding protein/LacI transcriptional regulator	ECBD_0923	A0A140N8Q7	BL-CFP	Low	-1.63201	2.9157	6.60232e+06	1.29739e+06	2.13016e+06	370421	1.4918e+06	130530	1.25472e+06	215881	not_exp	6.73021e+06	190601
Uncharacterized protein	ECBD_0934	A0A140N8R5	BL-CFP	Unchanged	-0.0643582	1.28957	5.90205e+06	117737	5.64455e+06	141051	3.59542e+06	409846	3.79454e+06	296554	not_exp	59579.3	13345.3
UPF0267 protein YqfB	yqfB ECBD_0837	A0A140N8S3	BL-CFP	Unchanged	0.0511362	0.43295	1.18132e+06	51078.7	1.22394e+06	56309	1.14114e+06	111516	1.13382e+06	78296.4	not_exp	226685	17037.5
Uncharacterized protein	ECBD_1763	A0A140N8X8	BL-CFP	Unchanged	-0.0116403	0.0303683	330728	36687	328070	36985.8	242859	27581.7	233919	18485.3	not_exp	203307	25210.8
Tetratricopeptide TPR_2 repeat protein	ECBD_1135	A0A140N904	BL-CFP	Unchanged	-0.695673	1.52877	931949	214272	575405	37355.3	414106	86477.1	352546	91057.9	not_exp	253609	31373.9
Lytic murein transglycosylase B	ECBD_1024	A0A140N908	BL-CFP	Unchanged	0.198152	3.09216	244116	7375.9	280056	6802.88	188110	22642.5	210711	15292	not_exp	3.49987e+06	89142.1
Uncharacterized protein	ECBD_2776	A0A140N916	BL-CFP	Unchanged	0.27069	1.97884	380813	31872.3	459407	19044.9	187835	28399.9	218927	31005.2	not_exp	574689	64519.7
TPR_21 domain-containing protein	ECBD_1173	A0A140N919	BL-CFP	Unchanged	0.225768	2.1072	8.01389e+06	287220	9.37144e+06	526804	7.77741e+06	308900	7.68744e+06	360058	not_exp	7.55981e+06	431821
Uncharacterized protein	ECBD_1183	A0A140N930	BL-CFP	Unchanged	0.00102398	0.00607342	67875.6	3926.27	67923.8	2398.14	62832.3	6572.23	62571.2	9356.1	not_exp	734980	34669.5
Peptidoglycan-binding LysM	ECBD_1054	A0A140N935	BL-CFP	Low	-0.691493	4.10064	1.73248e+06	107334	1.07277e+06	55338.5	690070	16203	750886	49750.5	not_exp	828592	87844
Uncharacterized protein	ECBD_1919	A0A140N947	BL-CFP	High	0.511972	4.87459	494186	19313.9	704708	20639.4	624655	24204.5	576685	5657.26	not_exp	608465	22965.5
Uncharacterized protein	ECBD_1833	A0A140N948	BL-CFP	Unchanged	0.246788	1.00148	1.01671e+06	98874	1.20639e+06	136881	813804	38803.6	751124	35122.1	not_exp	21726.3	1255.43
YecA family protein	ECBD_1732	A0A140N953	BL-CFP	High	0.602951	2.60836	755058	68467.6	1.1468e+06	117313	615421	50491.1	580931	57701.3	not_exp	1.25337e+06	215365
Uncharacterized protein	ECBD_1214	A0A140N958	BL-CFP	Low	-0.382513	2.33229	584569	49790.1	448423	20382.6	434584	18845.3	433289	18211.7	not_exp	3.79055e+06	295082
Uncharacterized protein	ECBD_2837	A0A140N979	BL-CFP	Low	-0.712912	2.32852	265337	21548.5	161879	34831.7	142467	7646.87	303827	45536.9	not_exp	349952	91386.3
Protein YebF	yebF ECBD_1792	A0A140N9C0	BL-CFP	Unchanged	-0.359628	0.541631	339373	110390	264496	12450.9	165707	28777.7	154912	15183.7	not_exp	210489	15200.5
17 kDa surface antigen	ECBD_2002	A0A140N9C4	BL-CFP	High	0.370232	2.48658	2.3245e+07	940059	3.00455e+07	2.31229e+06	2.69851e+07	980451	2.56195e+07	620806	not_exp	218694	30918.7
UPF0125 protein ECBD_1069	ECBD_1069	A0A140N9E6	BL-CFP	Unchanged	-0.102125	0.410617	1.37926e+06	156140	1.28501e+06	80442	1.49202e+06	128893	1.3036e+06	53921.7	not_exp	750117	49776.5
Membrane protein involved in aromatic hydrocarbon degradation	ECBD_1316	A0A140N9F1	BL-CFP	Unchanged	-0.0662879	0.117636	472741	100069	451511	59398.8	441343	49678.2	402895	32640.7	not_exp	432837	18056.7
Uncharacterized protein	ECBD_2032	A0A140N9F7	BL-CFP	High	0.349746	3.35975	1.04088e+07	359580	1.32643e+07	612893	9.44399e+06	433843	9.20463e+06	290061	not_exp	303499	45377.8
Uncharacterized protein	ECBD_2042	A0A140N9H6	BL-CFP	Unchanged	-0.0910002	0.662132	1.82766e+07	1.28251e+06	1.71594e+07	574661	1.26575e+07	216682	1.18211e+07	393665	not_exp	1.19432e+07	412649
ROK family protein	ECBD_2052	A0A140N9I6	BL-CFP	Unchanged	-0.110242	0.431587	267614	32218.5	247926	14197.2	187694	18924.1	174800	6621.96	not_exp	1.43691e+07	1.2523e+06
YcaO domain-containing protein	ECBD_2690	A0A140N9J2	BL-CFP	Unchanged	0.0349459	1.02015	1.83411e+06	26940.4	1.87908e+06	28756.9	2.17371e+06	147367	2.06706e+06	68878.4	not_exp	234371	52111.9
Uncharacterized protein	ECBD_1129	A0A140N9K1	BL-CFP	High	0.471797	3.06447	35746.2	2179.65	49574.1	3243.02	40609.7	6303.01	36436.2	3367.53	not_exp	689564	73870.3
Short-chain dehydrogenase/reductase SDR	ECBD_1255	A0A140N9M5	BL-CFP	Unchanged	0.15694	0.71081	2.42501e+06	292810	2.7037e+06	153580	1.79176e+06	76174.9	1.47113e+06	74772	not_exp	261138	26649.9
Extracellular solute-binding protein family 3	ECBD_2996	A0A140N9M6	BL-CFP	Unchanged	-0.523293	1.95198	3.87254e+07	5.59108e+06	2.69444e+07	780008	1.66593e+07	787455	1.43722e+07	1.25166e+06	not_exp	1.45265e+06	75292.7
Uncharacterized protein	ECBD_3008	A0A140N9N3	BL-CFP	Unchanged	-0.506399	1.80971	615910	73604.2	433587	59080.9	205669	52395.4	234630	52241.8	not_exp	711179	95020.3
SmpA/OmlA domain protein	ECBD_1906	A0A140N9N9	BL-CFP	Unchanged	-0.273367	0.587661	1.55954e+06	304952	1.29034e+06	215694	586667	116387	690284	74028.7	not_exp	980694	70290.6
Uncharacterized protein	ECBD_1317	A0A140N9T9	BL-CFP	Unchanged	0.218541	0.243014	533542	169581	620807	187196	389753	40592.1	422162	83698.9	not_exp	370133	35401.7
Pertactin domain-containing protein	ECBD_1979	A0A140N9W8	BL-CFP	High	0.46453	5.97682	1.48481e+06	35819.5	2.04885e+06	33686.4	1.30221e+06	88246.6	1.17837e+06	50598.4	not_exp	249611	36795.1
Uncharacterized protein	ECBD_1250	A0A140N9X6	BL-CFP	Unchanged	-0.297554	0.810651	574600	111970	467512	21056.5	272136	20558.1	261413	26737.4	not_exp	2.4577e+06	45998.3
Band 7 protein	ECBD_3167	A0A140NA32	BL-CFP	High	0.671836	4.53922	158309	8188.81	252201	11851.2	165504	9287.33	176543	6914.63	not_exp	371734	15678.5
Protein YcgL	ycgL ECBD_2443	A0A140NA37	BL-CFP	Unchanged	-0.00661229	0.0607965	1.90823e+06	72908.3	1.89951e+06	49382.9	1.23366e+06	47095.4	1.45417e+06	75738	not_exp	266999	43645.9
Hydrolase_4 domain-containing protein	ECBD_2289	A0A140NA52	BL-CFP	Unchanged	0.313633	2.83743	142329	9473.82	176891	5180.41	115326	10533.3	109822	13794.3	not_exp	1.82955e+06	55075
SNARE associated Golgi protein	ECBD_1342	A0A140NA56	BL-CFP	Unchanged	0.174886	0.270032	585567	142568	661032	139804	482067	154116	509692	86545.1	not_exp	4.02117e+06	452909
Phage shock operon rhodanese PspE	ECBD_2309	A0A140NA67	BL-CFP	Unchanged	-0.595899	1.63289	2.25944e+06	365494	1.49492e+06	241260	836705	55660.6	711917	95138	not_exp	1.69585e+06	288422
DJ-1 family protein	ECBD_3237	A0A140NA96	BL-CFP	Unchanged	-0.0582371	0.344264	1.43953e+06	78883.1	1.38257e+06	94178	978905	116563	981729	70694.9	not_exp	353956	24435.3
Uncharacterized protein	ECBD_2349	A0A140NAB2	BL-CFP	Unchanged	0.224044	0.511557	534941	68820.9	624813	121617	482305	56194.8	485426	44589.9	not_exp	97466.5	3629.13
ROK family protein	ECBD_3267	A0A140NAC0	BL-CFP	Unchanged	-0.0902367	0.788484	628522	28336.1	590414	30307.5	436920	34165.4	436355	46664.2	not_exp	325294	105296
Uncharacterized protein	ECBD_1622	A0A140NAC1	BL-CFP	High	0.437796	3.20189	704341	56064.6	954054	35728.8	635713	90890.6	654941	50222	not_exp	1.68928e+06	180764
UPF0178 protein YaiI	yaiI ECBD_3277	A0A140NAD0	BL-CFP	Unchanged	0.29367	2.5749	169743	11240.1	208063	7468.24	187635	4725.65	179376	6386.49	not_exp	710383	31831.1
Uncharacterized protein	ECBD_2576	A0A140NAF3	BL-CFP	Unchanged	0.0339481	0.713574	1.30818e+07	300032	1.33933e+07	213724	1.55658e+07	128480	1.44522e+07	936679	not_exp	374594	12388.2
DsrE family protein	ECBD_2400	A0A140NAH1	BL-CFP	Unchanged	-0.0616952	0.163772	455803	52576.7	436722	57364.8	222203	30489.2	249869	36844	not_exp	165712	22395
AsmA family protein	ECBD_1591	A0A140NAJ6	BL-CFP	Unchanged	0.168064	1.47216	1.22656e+06	62228.1	1.37811e+06	72811.1	1.3042e+06	133171	1.19197e+06	25665.9	not_exp	2.72406e+06	147298
TonB-dependent receptor plug	ECBD_1503	A0A140NAK7	BL-CFP	Unchanged	-0.517317	0.414631	61665.8	33381.3	43084.1	8092.3	44018.8	3474.23	57477.9	19938.4	not_exp	2.20625e+06	206843
META domain-containing protein	ECBD_2244	A0A140NAL3	BL-CFP	Unchanged	-0.0824745	0.243039	84642.7	8651.33	79939.6	10508.9	79062.2	7404.63	75596.9	10645.8	not_exp	1.30348e+06	75347.7
UPF0260 protein YcgN	ycgN ECBD_2441	A0A140NAL5	BL-CFP	Unchanged	0.102079	0.25243	38193.4	5354.11	40993.7	5736.06	30784.5	5021.72	31071.6	4036.69	not_exp	360248	20284.6
Uncharacterized protein	ECBD_1621	A0A140NAM5	BL-CFP	Unchanged	0.301157	2.68548	471567	31795.7	581032	18194.5	395902	15812.5	410238	14287	not_exp	289720	14553
Uncharacterized protein	ECBD_1535	A0A140NAP1	BL-CFP	Unchanged	0.237662	2.17262	1.53607e+06	68628.9	1.81115e+06	95522.1	1.58291e+06	55850.6	1.57624e+06	32377.3	not_exp	177367	7863.41
Uncharacterized protein	ECBD_2296	A0A140NAQ7	BL-CFP	High	0.420392	3.31552	391770	31907.2	524302	10553.6	409758	36411.4	374451	15168.5	not_exp	170993	9254.88
Uncharacterized chaperone protein YegD	ECBD_1586	A0A140NAT8	BL-CFP	Unchanged	0.100311	0.350552	232022	31927.4	248728	15514.9	181561	15383.3	248050	13772.3	not_exp	347798	36809.6
Putative GAF sensor protein	ECBD_1808	A0A140NAV2	BL-CFP	Unchanged	-0.0933175	1.26239	6.29532e+06	249488	5.90101e+06	141401	6.15722e+06	166463	5.61565e+06	42112.6	not_exp	431665	66794.9
Protein YceI	yceI ECBD_2544	A0A140NAV5	BL-CFP	Low	-0.345962	2.52709	4.28565e+06	326537	3.37188e+06	40693.4	2.4188e+06	162185	2.46024e+06	46132.3	not_exp	148554	7570.61
Cupin 4 family protein	ECBD_2471	A0A140NAV7	BL-CFP	Unchanged	0.207994	1.3748	1.44665e+06	118897	1.671e+06	93162.7	1.49415e+06	98762.1	1.36654e+06	83428.6	not_exp	29352.9	6751.93
Cytoplasmic chaperone TorD family protein	ECBD_2564	A0A140NAY6	BL-CFP	Unchanged	-0.0116499	0.0140238	1.43375e+06	331669	1.42222e+06	348329	1.43024e+06	289751	1.36629e+06	207203	not_exp	304044	39562.9
Glycoprotein/polysaccharide metabolism	ECBD_3202	A0A140NAY7	BL-CFP	Unchanged	-0.104138	1.32335	543750	20267	505883	16910.1	505732	18126.4	467022	13003.5	not_exp	1.22551e+07	404198
MltA-interacting MipA family protein	ECBD_1862	A0A140NAZ7	BL-CFP	Unchanged	0.0627319	0.10154	2.69806e+06	542808	2.81797e+06	519574	1.72209e+06	526535	2.00532e+06	271802	not_exp	1.29649e+07	394172
Signaling modulator of AmpD, AmpE	ECBD_3508	A0A140NB06	BL-CFP	Unchanged	0.182187	2.03478	607021	20955.8	688728	31080.2	359651	53748.6	372120	15757.6	not_exp	842141	58552.7
Uncharacterized protein	ECBD_1853	A0A140NB11	BL-CFP	Unchanged	0.0193469	0.0548527	240609	28000.1	243858	22828.9	180407	38836.4	233262	131309	not_exp	620643	92655.8
UPF0194 membrane protein YbhG	ybhG ECBD_2828	A0A140NB42	BL-CFP	Unchanged	0.139352	0.84904	991456	74526.3	1.092e+06	70974.2	861409	74231.5	752817	32139.5	not_exp	1.29287e+06	42054.7
FUSC-like domain-containing protein	ECBD_2634	A0A140NB53	BL-CFP	Unchanged	0.453883	1.64727	51324.3	9313.15	70300	5425.03	70068	2911.33	60299.3	3065.74	not_exp	1.68873e+06	98546.9
Mammalian cell entry related domain protein	ECBD_2644	A0A140NB70	BL-CFP	High	0.347546	3.64714	1.83161e+06	68929	2.33053e+06	85763.2	2.1781e+06	504321	2.85333e+06	378100	not_exp	2.98389e+06	251484
Uncharacterized protein	ECBD_1852	A0A140NB98	BL-CFP	Unchanged	0.230881	1.38539	150321	9939	176410	14332.9	160119	9787.23	157804	10586.6	not_exp	157424	22253.3
Uncharacterized protein	ECBD_1794	A0A140NBC2	BL-CFP	Unchanged	-0.143025	0.554686	334166	41020.3	302627	20564.5	186823	30197.3	267283	43745.6	not_exp	682739	48412.9
Uncharacterized protein	ECBD_1814	A0A140NBE1	BL-CFP	Unchanged	-0.0660116	0.886769	226194	6515.92	216077	7564.7	188801	9070.13	197884	6126.7	not_exp	63777.3	2010.02
Uncharacterized protein	ECBD_1923	A0A140NBG8	BL-CFP	Unchanged	0.249527	1.32218	119179	15318.7	141682	3432.18	158767	21286.9	158205	13698.9	not_exp	3.43286e+06	350879
Endoribonuclease L-PSP	ECBD_3790	A0A140NBS2	BL-CFP	Unchanged	0.099586	0.21	1.62858e+07	3.16947e+06	1.74497e+07	2.13167e+06	1.04778e+07	1.5298e+06	1.07296e+07	1.16015e+06	not_exp	125379	14524.7
UPF0307 protein YjgA	yjgA ECBD_3800	A0A140NBS9	BL-CFP	Unchanged	0.0956387	0.328932	3.51155e+06	348527	3.75223e+06	411551	3.71055e+06	647827	3.71789e+06	276308	not_exp	2.55093e+06	497777
Major capsid protein E	ECBD_2868	A0A140NBT6	BL-CFP	Unchanged	0.179902	0.431057	21090.2	4840.74	23891.1	1306.77	17006.2	3056.96	16934.7	2023.76	not_exp	212106	3980.58
Surface antigen (D15)	ECBD_3810	A0A140NBT8	BL-CFP	Unchanged	0.337085	1.25592	204861	22970.6	258781	32005.2	210153	26785.4	183270	5459.22	not_exp	222251	16812.8
Uncharacterized protein	ECBD_2187	A0A140NBV9	BL-CFP	Unchanged	-0.0242959	0.156029	9.61038e+06	669825	9.44989e+06	134154	1.23467e+07	569246	1.27112e+07	581181	not_exp	955716	53473.9
Protein HflK	ECBD_3860	A0A140NBZ3	BL-CFP	High	0.478715	5.35959	1.09446e+07	118312	1.52513e+07	462842	1.39756e+07	193492	1.19912e+07	166351	not_exp	1.23297e+07	535888
Uncharacterized protein	ECBD_2240	A0A140NC07	BL-CFP	Unchanged	0.198676	2.16778	204392	7293.01	234569	10682.8	213049	2703	211484	16066.7	not_exp	440932	37007.4
Uncharacterized protein	ECBD_2951	A0A140NC19	BL-CFP	Unchanged	-0.109536	0.569732	6.51288e+06	499651	6.03669e+06	457920	3.88939e+06	503181	4.02548e+06	454842	not_exp	264240	4694.6
Uncharacterized protein	ECBD_2220	A0A140NC20	BL-CFP	Unchanged	0.328915	1.20292	66337	8682.2	83323.8	9535.6	51788.1	5327.2	41198.3	6879.54	not_exp	1.15352e+06	20764
DctA-YdbH domain-containing protein	ECBD_2242	A0A140NC37	BL-CFP	Unchanged	0.633142	1.27774	428675	65341.1	664849	156849	417382	56542.1	405321	50798.6	not_exp	2.61665e+06	180712
TonB-dependent receptor	ECBD_2188	A0A140NC63	BL-CFP	Unchanged	-0.013747	0.0477733	6.67658e+06	781708	6.61326e+06	183576	7.0803e+06	109335	7.18731e+06	220959	not_exp	589534	34137.3
Uncharacterized protein	ECBD_3198	A0A140NC64	BL-CFP	Unchanged	-0.380045	1.79422	4.91093e+06	419665	3.77363e+06	420158	1.60556e+06	70896.9	1.69758e+06	288672	not_exp	218643	30123.3
UspA domain protein	ECBD_2284	A0A140NC74	BL-CFP	Unchanged	0.230133	3.41906	719166	12362.8	843541	27534.2	370425	24000.1	354319	24442.2	not_exp	1.04904e+06	113159
Uncharacterized lipoprotein YdcL	ECBD_2209	A0A140NC81	BL-CFP	Unchanged	-0.133687	0.296487	1.78884e+06	379572	1.63053e+06	75802.8	1.24141e+06	138487	1.23895e+06	90108.4	not_exp	1.26212e+07	416361
Uncharacterized protein	ECBD_2363	A0A140NCC6	BL-CFP	Unchanged	-0.692502	0.782199	52015.1	21543.1	32185.9	2869.21	19166.5	8177.56	19716.5	5961.22	not_exp	1.01422e+07	243115
UspA domain protein	ECBD_3045	A0A140NCD4	BL-CFP	High	0.591413	2.28508	148480	20785.6	223718	22217.2	95610.7	7625.35	97566.9	3629.92	not_exp	3.63634e+06	299408
Uncharacterized protein	ECBD_4033	A0A140NCG3	BL-CFP	Unchanged	0.171149	0.503013	832180	140449	936997	87067.8	952964	63578.1	901405	101000	not_exp	1.96904e+06	163728
Uncharacterized protein	ECBD_2193	A0A140NCG8	BL-CFP	Unchanged	0.4187	0.53338	154082	48433.5	205965	61078.5	199958	55577.1	179680	40189.8	not_exp	101878	9819.27
Phage shock protein A, PspA	ECBD_2313	A0A140NCI3	BL-CFP	Unchanged	0.15649	2.26479	3.41148e+06	88652.9	3.80234e+06	132759	3.00372e+06	133277	3.1658e+06	130934	not_exp	63512.7	4908.49
Uncharacterized protein	ECBD_2214	A0A140NCJ3	BL-CFP	Unchanged	-1.04775	1.60857	1.11584e+06	332346	539758	40511.5	219698	24344.3	325595	105294	not_exp	603132	116829
Diguanylate cyclase/phosphodiesterase with PAS/PAC sensor(S)	ECBD_2333	A0A140NCJ8	BL-CFP	Unchanged	0.375443	1.39416	83834.4	2483.14	108753	16376.3	46949.7	26698.6	71278.7	23831.1	not_exp	239012	88370.1
Peptidase domain protein	ECBD_2444	A0A140NCK3	BL-CFP	Unchanged	-0.296867	1.82175	3.35405e+06	241473	2.73026e+06	211151	1.63337e+06	121655	1.69106e+06	181367	not_exp	3.71811e+06	205343
Uncharacterized protein	ECBD_4104	A0A140NCN6	BL-CFP	Unchanged	0.100464	0.593102	669948	65826	718263	9681.61	517862	5094.98	475311	33629.8	not_exp	3.96572e+06	145714
Uncharacterized protein	ECBD_2497	A0A140NCQ2	BL-CFP	High	0.343846	2.63066	105062	7944.65	133338	5572.16	118191	8475.23	114708	6798.06	not_exp	173088	47967.1
Protein FdhE	fdhE ECBD_4134	A0A140NCR3	BL-CFP	Unchanged	0.0253573	0.122554	5.52648e+06	454623	5.62447e+06	247511	4.75595e+06	248459	4.39781e+06	424254	not_exp	70727	6774.03
Smr protein/MutS2	ECBD_2277	A0A140NCR4	BL-CFP	Unchanged	-0.159539	0.266982	67853.4	15165	60749.9	11409.1	43474.6	5871.78	46875.7	8370.19	not_exp	1.06796e+06	42027.5
Uncharacterized protein	ECBD_2537	A0A140NCU6	BL-CFP	Unchanged	0.19299	1.33281	879096	40148.7	1.00492e+06	77343.2	655959	31133.7	711109	31713.7	not_exp	36658.3	11201.3
Uncharacterized lipoprotein	ECBD_3224	A0A140NCW5	BL-CFP	Unchanged	-0.0793397	0.701727	9.71825e+06	447917	9.19823e+06	433816	8.88606e+06	280718	8.74466e+06	172954	not_exp	281731	62673.2
Uncharacterized protein	ECBD_4195	A0A140NCW7	BL-CFP	Unchanged	-0.21401	0.237714	466116	155789	401856	107967	230824	1836.42	489400	313169	not_exp	233524	8441.24
Uncharacterized protein	ECBD_3286	A0A140NCY3	BL-CFP	Unchanged	0.0107562	0.0604509	473327	30569.9	476869	18895.2	354740	14538.7	372933	12399.6	not_exp	1.65777e+06	74612.6
High frequency lysogenization protein HflD	hflD ECBD_2467	A0A140NCY4	BL-CFP	High	0.431407	3.19754	882751	22243.7	1.19043e+06	78996.2	793791	60763.6	818348	25436.1	not_exp	141686	5235.23
UPF0225 protein YchJ	ychJ ECBD_2389	A0A140ND15	BL-CFP	Unchanged	0.102885	0.965602	361797	11540.2	388540	21679.8	326303	22022.7	293953	11383.4	not_exp	1.53052e+06	45993.5
BolA family protein	ECBD_3223	A0A140NDA3	BL-CFP	Low	-0.427338	3.16847	403967	23426.1	300403	15286.3	138220	14760.8	165890	22472.4	not_exp	463260	30715.2
Uncharacterized protein	ECBD_2717	A0A140NDB2	BL-CFP	Unchanged	-0.17375	0.971937	4.2622e+06	280174	3.77859e+06	341415	1.98758e+06	332003	2.72689e+06	147908	not_exp	135368	6146.78
UPF0246 protein YaaA	yaaA ECBD_3612	A0A140NDB7	BL-CFP	Unchanged	-0.0600219	0.510973	1.98229e+06	96055.6	1.90151e+06	81109.2	1.65764e+06	118176	1.67694e+06	57428	not_exp	99219.2	5472.63
Copper resistance lipoprotein NlpE	ECBD_3426	A0A140NDB8	BL-CFP	Unchanged	-0.0028722	0.0291947	851593	30126.2	849899	16795	701480	66211.6	652748	35266.1	not_exp	162207	8953.86
UPF0227 protein YcfP	ycfP ECBD_2493	A0A140NDC1	BL-CFP	Unchanged	-0.0540533	0.566999	4.27129e+06	142836	4.11421e+06	173124	1.60993e+06	265355	2.2102e+06	207589	not_exp	151531	7586.6
Uncharacterized protein	ECBD_2513	A0A140NDE1	BL-CFP	Unchanged	0.18947	1.20792	2.75383e+06	231833	3.14031e+06	178085	3.50337e+06	241477	2.95445e+06	121366	not_exp	1.39445e+06	41886.4
UPF0502 protein YceH	yceH ECBD_2533	A0A140NDF8	BL-CFP	Unchanged	0.108119	1.42616	2.09342e+06	40368.5	2.25633e+06	98065.1	1.41076e+06	118050	1.30484e+06	75719.2	not_exp	4.21723e+06	191412
Putative lipoprotein	ECBD_2729	A0A140NDG1	BL-CFP	Unchanged	-0.286042	1.57918	808581	82231.5	663157	25255.2	379737	55908.7	360623	20365.5	not_exp	1.40858e+06	70597.7
Uncharacterized protein	ECBD_3303	A0A140NDG6	BL-CFP	Unchanged	0.106594	0.981598	1.19321e+06	77911.4	1.28471e+06	28209.1	1.13177e+06	44720.8	1.06471e+06	21199.5	not_exp	1.15133e+07	195188
Beta-lactamase domain protein	ECBD_2668	A0A140NDG9	BL-CFP	Unchanged	0.0322287	0.059386	992818	144273	1.01525e+06	180921	740614	105622	770436	44836.7	not_exp	4.62692e+06	323488
UPF0434 protein YcaR	ycaR ECBD_2678	A0A140NDH6	BL-CFP	Unchanged	0.357055	0.764065	68975.3	9957.7	88344.2	19219.9	71204.3	7669.1	66419.3	18067	not_exp	71563.4	6996.44
Uncharacterized protein	ECBD_3497	A0A140NDI8	BL-CFP	Unchanged	0.122431	1.24191	160243	4207.67	174435	9591.26	129692	3981.54	134127	5236.93	not_exp	1.08833e+06	232775
Virulence-related outer membrane protein	ECBD_2809	A0A140NDL3	BL-CFP	Unchanged	0.857236	0.800597	2.36765e+07	1.1288e+07	4.28915e+07	1.72999e+07	3.99306e+07	2.18568e+07	5.1441e+07	2.15708e+07	not_exp	60459.1	3225.15
UPF0145 protein YbjQ	ybjQ ECBD_2728	A0A140NDM4	BL-CFP	Unchanged	0.0674598	0.261982	393586	35708.2	412427	36623.3	270451	18444.3	290022	14634	not_exp	2.04333e+06	63895.1
GnsAGnsB family protein	ECBD_2603	A0A140NDM9	BL-CFP	Unchanged	0.182369	0.339481	6.77776e+06	1.77541e+06	7.69103e+06	905833	6.35941e+06	1.43767e+06	6.46676e+06	732411	not_exp	3.35102e+06	197315
Uncharacterized protein	ECBD_2633	A0A140NDQ2	BL-CFP	Unchanged	0.111471	0.584183	226883	17080.7	245108	18815.3	208436	11274.9	222099	13492.8	not_exp	2.41354e+06	242978
ABC_trans_aux domain-containing protein	ECBD_2643	A0A140NDR0	BL-CFP	Unchanged	0.703163	1.48983	241300	48938.7	392854	81103	315548	75820.7	269422	28202.5	not_exp	1.66187e+06	133586
Uncharacterized protein	ECBD_2902	A0A140NDU3	BL-CFP	Unchanged	0.35379	0.767906	471700	100287	602791	105965	501329	66397.1	503854	64450.6	not_exp	9.57337e+06	279572
TsaA-like domain-containing protein	ECBD_3423	A0A140NDU6	BL-CFP	Unchanged	0.0310147	0.122707	225054	19620.5	229945	16759.9	156850	19275.3	177548	7832.61	not_exp	2.85449e+06	119766
Uncharacterized protein	ECBD_4231	A0A140NDV6	BL-CFP	Unchanged	0.0591724	0.591116	117191	6058.73	122098	3032.7	93473.3	21120.5	95356.2	13674.4	not_exp	6.62932e+06	371708
PEBP family protein	ECBD_2850	A0A140NDY9	BL-CFP	Unchanged	-0.200166	1.44351	283042	15709.3	246374	17615.9	166239	9489.18	171171	9295.7	not_exp	9.67062e+06	782695
FxsA cytoplasmic membrane protein	ECBD_3891	A0A140NE08	BL-CFP	High	0.670986	3.72661	920887	60270	1.4662e+06	99533	1.76917e+06	102340	1.43703e+06	24123	not_exp	595157	35030.4
Uncharacterized protein	ECBD_2774	A0A140NE37	BL-CFP	Unchanged	-0.363678	1.26443	688796	100370	535319	48467.4	363197	37871.4	348168	36966.1	not_exp	371996	9929.37
UPF0250 protein YbeD	ybeD ECBD_3020	A0A140NE54	BL-CFP	Unchanged	0.389448	0.883053	3.08863e+06	744940	4.04577e+06	586250	2.11932e+06	297112	1.80012e+06	338620	not_exp	3.92337e+06	139647
Periplasmic binding protein/LacI transcriptional regulator	ECBD_3942	A0A140NE55	BL-CFP	Low	-1.31999	2.02385	1.22206e+06	334965	489483	45253.9	463452	38411.9	432129	66982.9	not_exp	217901	16731.1
Bor family protein	ECBD_3098	A0A140NEF0	BL-CFP	Unchanged	0.747692	1.10878	691781	268426	1.16157e+06	273316	638717	54273.4	698832	113409	not_exp	43752	2813.98
Periplasmic binding protein	ECBD_3063	A0A140NEH6	BL-CFP	Unchanged	-0.0476446	0.384756	160428	2525.19	155217	9932.71	144333	29809.1	166683	15262	not_exp	339214	16964.2
Cobalamin synthesis protein P47K	ECBD_3678	A0A140NEK5	BL-CFP	Unchanged	-0.291041	1.18591	2.66775e+06	298296	2.18038e+06	226731	1.88757e+06	294043	1.91994e+06	296509	not_exp	408372	42121.9
Fumarate reductase subunit C (Fumarate reductase 15 kDa hydrophobic protein)	frdC ECBD_3877	A0A140NEM3	BL-CFP	Low	-0.530344	3.36052	381569	24327.6	264195	16147.7	162288	9833.78	148707	7579.14	not_exp	202251	9439.72
Uncharacterized protein	ECBD_3887	A0A140NEN2	BL-CFP	High	0.566498	2.97987	2.2454e+06	171126	3.32527e+06	266460	1.95215e+06	149393	2.01896e+06	192164	not_exp	252207	29729.7
Uncharacterized protein	ECBD_4227	A0A140NEX4	BL-CFP	High	0.807478	5.79229	380265	15734.4	665521	21596	373212	27429.8	371045	51335.7	not_exp	1.19082e+06	63777.5
Beta-lactamase	ECBD_3289	A0A140NEX6	BL-CFP	Unchanged	0.291616	1.56346	726537	92185.3	889289	30802.1	699349	28424.1	682470	31947.2	not_exp	263738	29030.7
Periplasmic copper-binding protein	ECBD_3089	A0A140NEZ0	BL-CFP	Low	-0.681325	2.05251	168685	26674.4	105191	11025.6	125623	8000.55	103054	5317.02	not_exp	136097	3499.59
PsiF repeat protein	ECBD_3280	A0A140NF29	BL-CFP	Low	-1.30887	2.41133	113094	25317.7	45649.1	4153.23	27311.3	10766.1	29381	6749.43	not_exp	320369	33438.8
LUD_dom domain-containing protein	ECBD_3349	A0A140NF36	BL-CFP	Unchanged	-0.179068	1.47023	692798	28840.6	611930	42272.9	321745	35422.2	304366	39663.4	not_exp	115954	16079.5
Uncharacterized protein	ECBD_3165	A0A140NF55	BL-CFP	High	0.442856	2.45879	82503.1	7705.74	112146	7883.69	94853.6	7838.65	92251.5	13298.2	not_exp	126330	10781
Uncharacterized protein	ECBD_3370	A0A140NFC3	BL-CFP	Unchanged	0.0332005	0.281642	979699	45648.5	1.00251e+06	36155.9	1.19454e+06	50304.7	1.10502e+06	130265	not_exp	602746	38899.4
UPF0234 protein YajQ	yajQ ECBD_3235	A0A140NFC6	BL-CFP	Unchanged	-0.118844	1.12372	1.51719e+07	929767	1.39722e+07	265555	1.18346e+07	303453	1.22677e+07	403853	not_exp	5.52403e+06	495878
Lipoprotein	ECBD_3421	A0A140NFD2	BL-CFP	Low	-0.388655	2.51852	2.06068e+07	1.23254e+06	1.57404e+07	1.25572e+06	1.26368e+07	632651	1.29783e+07	394690	not_exp	109339	6349.68
Uncharacterized protein	ECBD_4172	A0A140NFF9	BL-CFP	Unchanged	-0.400651	0.933569	1.31764e+06	161706	998135	254983	529947	167011	843027	58885.2	not_exp	460569	68345.1
CsbD family protein	ECBD_3988	A0A140NFG4	BL-CFP	Low	-1.54458	4.50614	3.00225e+06	278849	1.02916e+06	127808	584381	48321.6	621309	92924.8	not_exp	107711	2579.98
Uncharacterized protein	ECBD_4233	A0A140NFL5	BL-CFP	Unchanged	-0.00638422	0.00892787	59922.2	10367.4	59657.6	13771.6	66712.2	10399.7	66304.1	13145.3	not_exp	59435.4	10672.6
Protein CreA (Catabolite regulation protein A)	ECBD_3623	A0A140NFW5	BL-CFP	Unchanged	-0.24387	2.49744	1.76748e+06	77249.3	1.4926e+06	64096.9	1.49526e+06	152422	1.59517e+06	351516	not_exp	166492	9124.11
Uncharacterized protein	ECBD_3633	A0A140NFY0	BL-CFP	Unchanged	0.076375	0.135445	81317.3	16338.1	85738.2	13735	66858.9	6781.66	70465.9	7167.38	not_exp	1.3751e+06	97917.2
Transport-associated	ECBD_3645	A0A140NFZ6	BL-CFP	Low	-1.07053	4.17035	4.56578e+06	407937	2.17397e+06	121406	1.33482e+06	89320.8	1.69046e+06	98400.7	not_exp	139728	6921.78
UPF0325 protein YaeH	yaeH ECBD_3455	A0A140NG05	BL-CFP	Low	-0.371153	3.49142	8.89485e+06	157850	6.87718e+06	447916	2.96545e+06	207099	2.98704e+06	252636	not_exp	348915	31434.9
Uncharacterized protein	ECBD_4191	A0A140NG29	BL-CFP	Unchanged	-0.215355	1.34957	221777	10054.6	191024	18502.7	165313	8165.93	157594	22332.7	not_exp	1.10003e+06	60657.6
SdiA-regulated domain protein	ECBD_3698	A0A140NG41	BL-CFP	Unchanged	0.387449	1.9207	45892.5	2297.98	60031	6494.46	45426.7	9866.13	44617.5	3509.65	not_exp	172937	13500.7
Uncharacterized protein	ECBD_4273	A0A140NGA3	BL-CFP	Unchanged	-0.170161	1.16749	9.70796e+06	780847	8.62789e+06	314696	8.5769e+06	246463	8.15212e+06	917844	not_exp	209599	23530.1
Uncharacterized protein	ECBD_3784	A0A140NGC1	BL-CFP	Unchanged	-0.0436763	0.200688	367165	26731.2	356216	26118.7	357698	11571.7	345071	28716.8	not_exp	164044	7344.32
Uncharacterized protein YtfJ	ECBD_3814	A0A140NGF0	BL-CFP	Unchanged	-0.178366	1.40764	1.06035e+06	73687.3	937032	34220.3	761253	8482.89	669535	46364.6	not_exp	282600	13128.1
DUF853 domain-containing protein	ECBD_3773	A0A140NGF5	BL-CFP	Unchanged	-0.137885	0.675591	90534	8706.29	82281.9	5333.11	68175.3	5179.37	63842.7	1999.86	not_exp	3.95547e+06	756902
Uncharacterized protein	ECBD_3659	A0A140NGJ8	BL-CFP	Unchanged	0.0777261	0.100411	179945	46360	189906	42746.1	178602	41148.2	159041	36342.6	not_exp	306595	61348.5
Opacity-associated protein A	ECBD_3823	A0A140NGK4	BL-CFP	Unchanged	0.0963505	0.365429	229122	26564.1	244947	18689.1	161773	38967.1	195136	50756.4	not_exp	4.39993e+06	130721
Alkylphosphonate utilization operon protein PhnA	ECBD_3923	A0A140NGQ8	BL-CFP	Unchanged	-0.290127	1.31066	5.53339e+06	681502	4.52537e+06	194807	3.40046e+06	209771	3.43635e+06	350866	not_exp	202213	16060.8
Uncharacterized protein	ECBD_4014	A0A140NGZ5	BL-CFP	Unchanged	-0.0540156	0.249682	206013	19293.2	198443	9287.92	127118	7513.78	125511	14569.1	not_exp	1.9011e+06	112003
NmrA family protein	ECBD_3818	A0A140NGZ8	BL-CFP	Unchanged	-0.130216	1.26952	147746	6298.62	134995	6742.91	122365	10545.4	114952	7028.91	not_exp	158295	11026.1
Uncharacterized protein	ECBD_4031	A0A140NHK0	BL-CFP	Unchanged	0.287106	1.56864	47492.2	5223.99	57949.5	3386.14	53396.3	6231.61	51604	4165.18	not_exp	294814	19600.5
Periplasmic binding protein/LacI transcriptional regulator	ECBD_4279	A0A140NHP9	BL-CFP	Low	-1.38267	2.93195	1.22704e+07	2.22552e+06	4.70581e+06	425516	2.52134e+06	213384	2.55368e+06	498871	not_exp	1.85731e+06	163037
Sel1 domain protein repeat-containing protein	ECBD_3954	A0A140SS62	BL-CFP	Unchanged	0.157835	0.840523	593867	65454.2	662525	27178.3	509205	23248.2	470634	34522.9	not_exp	157882	14034.8
Uncharacterized protein	ECBD_3975	A0A140SS66	BL-CFP	Unchanged	0.100608	0.397321	258502	20308	277173	29423.1	227728	12955.3	212686	26942.6	not_exp	65569	5989.43
Thioesterase superfamily protein	ECBD_4218	A0A140SSB4	BL-CFP	Unchanged	-0.066751	0.340621	408528	30781.2	390057	25855.4	167379	24192.2	212326	4020.28	not_exp	140580	15680.4
PanD regulatory factor	panZ ECBD_0282	A0A140N459	BL-CFP	Unchanged	-0.13154	0.757951	284779	16027.7	259963	22861.4	196453	30877.2	222485	16898.1	not_exp	810526	167012
Hydrogenase expression/formation protein	ECBD_0745	A0A140N643	BL-CFP	Unchanged	0.437992	1.1236	247163	57942.9	334836	40457.8	378216	98481	323490	40931.2	not_exp	138620	12886.5
Phosphoenolpyruvate synthase regulatory protein (PEP synthase regulatory protein) (PSRP) (EC 2.7.11.33) (EC 2.7.4.28) (Pyruvate, water dikinase regulatory protein)	ppsR ECBD_1942	A0A140N6P1	BL-CFP	Unchanged	0.128624	0.475376	1.70148e+06	237860	1.86015e+06	109922	917779	57082.3	956690	53313	not_exp	5.02924e+07	3.31727e+06
Undecaprenyl phosphate-alpha-4-amino-4-deoxy-L-arabinose arabinosyl transferase (EC 2.4.2.43) (4-amino-4-deoxy-L-arabinose lipid A transferase) (Lipid IV(A) 4-amino-4-deoxy-L-arabinosyltransferase) (Undecaprenyl phosphate-alpha-L-Ara4N transferase)	arnT ECBD_1402	A0A140NAB6	BL-CFP	High	0.363992	2.86524	1.99657e+06	126285	2.56954e+06	123725	2.89703e+06	227551	2.37614e+06	83586.2	not_exp	2.29636e+06	82027.2
Lipoyl synthase (EC 2.8.1.8) (Lip-syn) (LS) (Lipoate synthase) (Lipoic acid synthase) (Sulfur insertion protein LipA)	lipA ECBD_3023	A0A140NAF9	BL-CFP	Unchanged	-0.224842	2.7254	1.73934e+07	812403	1.48834e+07	142771	1.24674e+07	278460	1.23447e+07	537332	not_exp	998789	90379.9
Peptide methionine sulfoxide reductase MsrA (Protein-methionine-S-oxide reductase) (EC 1.8.4.11) (Peptide-methionine (S)-S-oxide reductase) (Peptide Met(O) reductase)	msrA ECBD_3811	A0A140NDS7	BL-CFP	Low	-0.340399	2.27619	814971	68500.3	643683	12140.5	479450	6430.56	441395	37140.3	not_exp	1.82858e+07	442953
Octanoyltransferase (EC 2.3.1.181) (Lipoate-protein ligase B) (Lipoyl/octanoyl transferase) (Octanoyl-[acyl-carrier-protein]-protein N-octanoyltransferase)	lipB ECBD_3021	A0A140NED7	BL-CFP	Unchanged	-0.145038	1.1716	351856	20095.5	318202	16733.7	247430	20544.6	264514	4753.28	not_exp	2.39753e+06	160863
Porphobilinogen deaminase (PBG) (EC 2.5.1.61) (Hydroxymethylbilane synthase) (HMBS) (Pre-uroporphyrinogen synthase)	hemC ECBD_4237	A0A140NEY3	BL-CFP	Unchanged	-0.0116158	0.0688993	2.44311e+06	157453	2.42352e+06	78165.6	2.47007e+06	159109	2.21838e+06	47069.6	not_exp	1.42089e+07	459202
Methionine aminopeptidase (MAP) (MetAP) (EC 3.4.11.18) (Peptidase M)	map ECBD_3451	A0A140NFG5	BL-CFP	Unchanged	0.230335	1.14132	8.18043e+06	277932	9.59653e+06	1.09111e+06	8.74521e+06	850246	8.02829e+06	342487	not_exp	190182	20392.4
Lipoate-protein ligase A (EC 6.3.1.20) (Lipoate--protein ligase)	lplA ECBD_3634	A0A140NG27	BL-CFP	Unchanged	0.205058	1.84851	1.59802e+06	76651.1	1.84209e+06	97052.2	1.10204e+06	26141.5	1.1059e+06	18733.5	not_exp	373244	26053.4
Bifunctional ligase/repressor BirA (Biotin operon repressor) (Biotin--[acetyl-CoA-carboxylase] ligase) (EC 6.3.4.15) (Biotin--protein ligase) (Biotin-[acetyl-CoA carboxylase] synthetase)	birA ECBD_4055	A0A140NH36	BL-CFP	Unchanged	0.0723567	0.738107	872035	42104.1	916886	29797.3	731966	32320.8	741182	46394	not_exp	1.07596e+06	45343.9
Protein-L-isoaspartate O-methyltransferase (EC 2.1.1.77) (L-isoaspartyl protein carboxyl methyltransferase) (Protein L-isoaspartyl methyltransferase) (Protein-beta-aspartate methyltransferase) (PIMT)	pcm ECBD_0981	A0A140N472	BL-CFP	Unchanged	-0.0628248	0.0934662	77768.7	21506.4	74454.8	6283.35	46474	8417.37	55847.4	5784.81	not_exp	23641.5	2176.35
Peptide methionine sulfoxide reductase MsrB (EC 1.8.4.12) (Peptide-methionine (R)-S-oxide reductase)	msrB ECBD_1866	A0A140N9J5	BL-CFP	Unchanged	-0.0989589	1.73745	4.2993e+06	79497.9	4.01428e+06	131495	2.60913e+06	136213	2.61935e+06	180970	not_exp	1.67555e+06	124212
Fe/S biogenesis protein NfuA	nfuA ECBD_0331	A0A140N5A9	BL-CFP	Unchanged	-0.091317	0.288831	9.98593e+06	1.12219e+06	9.37345e+06	1.04129e+06	1.06091e+07	1.27755e+06	9.84638e+06	449262	not_exp	1.6539e+07	816164
Iron-binding protein IscA (Iron-sulfur cluster assembly protein)	iscA ECBD_1156	A0A140N5B7	BL-CFP	Unchanged	0.163094	1.61746	3.11999e+06	207291	3.49341e+06	60265.5	3.48358e+06	225219	3.52111e+06	253204	not_exp	3.64926e+07	2.47237e+06
Hydrogenase accessory protein HypB	ECBD_0998	A0A140N6U4	BL-CFP	Unchanged	0.014065	0.0842323	189269	9554.54	191123	9956.02	165802	3305	166926	14711.6	not_exp	1.69501e+07	663010
Iron-sulfur cluster insertion protein ErpA	erpA ECBD_3462	A0A140NBN4	BL-CFP	Unchanged	0.0699792	0.170077	6.17147e+06	1.04803e+06	6.4782e+06	604610	6.35147e+06	910207	5.6351e+06	497733	not_exp	198171	20070.5
Arginine repressor	argR ECBD_0509	A0A140N762	BL-CFP	Unchanged	-0.221664	1.06124	1.07179e+06	108416	919141	70445.6	452078	107259	590153	34360.3	not_exp	7.40224e+06	260838
Thiol:disulfide interchange protein DsbD (EC 1.8.1.8) (Protein-disulfide reductase) (Disulfide reductase)	dsbD ECBD_3895	A0A140NCV6	BL-CFP	Unchanged	0.26016	3.3065	1.0476e+06	32143	1.25462e+06	41759.8	1.02661e+06	93444.7	1.25764e+06	39607.2	not_exp	8.45605e+06	366329
Protein-export membrane protein SecG	ECBD_0567	A0A140N347	BL-CFP	Unchanged	0.0621206	0.287217	2.88183e+06	85359.1	3.00863e+06	306777	3.07822e+06	173670	3.17302e+06	264831	not_exp	434724	16757.2
Protein translocase subunit SecY	secY ECBD_0451	A0A140N3I1	BL-CFP	Unchanged	0.0356008	0.115806	6.72817e+06	827832	6.89627e+06	433727	6.16677e+06	1.02349e+06	6.39229e+06	311366	not_exp	339243	24723.7
TonB-system energizer ExbB	ECBD_0733	A0A140N473	BL-CFP	Unchanged	-0.282724	2.21006	951774	52046.9	782394	48410.1	1.00003e+06	32716.2	1.07496e+06	44859.6	not_exp	5.04724e+06	301635
Outer membrane protein assembly factor BamC	bamC ECBD_1212	A0A140N4S8	BL-CFP	High	0.368177	4.59909	1.35871e+07	179594	1.75371e+07	563798	1.48622e+07	412176	1.31356e+07	325257	not_exp	2.78666e+06	50087.9
Signal recognition particle protein (Fifty-four homolog)	ffh ECBD_1076	A0A140N536	BL-CFP	Unchanged	0.189608	1.58972	1.12735e+07	557578	1.28569e+07	745186	1.04738e+07	152247	1.09256e+07	221893	not_exp	1.53796e+07	876416
Signal recognition particle receptor FtsY (SRP receptor)	ftsY ECBD_0277	A0A140N564	BL-CFP	Unchanged	0.066946	1.20274	5.83549e+06	48855.9	6.11266e+06	204699	5.86933e+06	89400	5.75503e+06	66992.8	not_exp	1.07739e+06	183416
TonB system transport protein ExbD	ECBD_0734	A0A140N6E3	BL-CFP	Unchanged	-0.243029	0.557221	104717	15889.2	88482.5	17356.4	109938	22201.9	148458	22886.8	not_exp	1.07659e+07	573987
Outer membrane protein assembly factor BamE	bamE ECBD_1070	A0A140N6T0	BL-CFP	Unchanged	0.246429	1.03981	383665	43303.3	455129	43815.1	382749	102785	397651	41001.4	not_exp	5.23389e+07	3.03719e+06
Lipoprotein releasing system, transmembrane protein, LolC/E family	ECBD_2485	A0A140N864	BL-CFP	Unchanged	0.278435	1.28166	741490	89227.2	899338	69744.1	826145	45648.8	771634	42728.2	not_exp	848868	37422.7
Tol-Pal system protein TolR	tolR ECBD_2922	A0A140N9F2	BL-CFP	High	0.423383	2.9377	1.04741e+06	69887.7	1.40465e+06	80668.8	1.4072e+06	59586.7	1.26662e+06	21704.6	not_exp	1.29039e+06	110186
Outer membrane protein assembly factor BamB	bamB ECBD_1174	A0A140N9F5	BL-CFP	High	0.440618	4.42219	4.8349e+06	191254	6.56186e+06	201286	5.42919e+06	358396	5.03342e+06	203027	not_exp	68463.8	8563.61
Outer membrane protein assembly factor BamD	bamD ECBD_1089	A0A140N9G6	BL-CFP	High	0.32586	2.31471	6.84949e+06	346569	8.58523e+06	598732	6.60965e+06	234330	6.29855e+06	248990	not_exp	7.84449e+06	228541
Outer-membrane lipoprotein LolB	lolB ECBD_2412	A0A140NA12	BL-CFP	Unchanged	0.0688206	0.780969	3.49021e+06	50081.4	3.66074e+06	180322	2.97014e+06	91057.3	2.81629e+06	75665.5	not_exp	2.64864e+06	67308.1
Lipoprotein-releasing system ATP-binding protein LolD (EC 3.6.3.-)	lolD ECBD_2484	A0A140NAQ1	BL-CFP	High	0.370024	2.49553	1.71333e+06	92640.2	2.21427e+06	157923	1.74899e+06	113763	1.72007e+06	30907.2	not_exp	1.61989e+06	71578.7
Protein-export membrane protein SecF	secF ECBD_3252	A0A140NB33	BL-CFP	Unchanged	0.202102	1.62677	3.10761e+06	101629	3.57491e+06	248693	3.29153e+06	62748.2	3.21729e+06	99537	not_exp	9.77836e+06	210173
Outer-membrane lipoprotein carrier protein	lolA ECBD_2704	A0A140NBC4	BL-CFP	High	0.350268	5.54351	4.48286e+06	87582.6	5.71474e+06	92183.4	4.31485e+06	78382.9	3.6047e+06	130897	not_exp	1.61712e+07	477253
Outer membrane protein assembly factor BamA	bamA ECBD_3442	A0A140NBL4	BL-CFP	Unchanged	0.200163	3.88011	3.56739e+07	988328	4.09832e+07	392529	3.394e+07	1.49653e+06	3.15671e+07	943627	not_exp	7.748e+06	381903
Probable Sec-independent protein translocase protein TatE	tatE ECBD_3024	A0A140NCQ8	BL-CFP	Unchanged	-0.309194	1.49215	1.93878e+06	207431	1.56477e+06	107042	966651	150427	1.05016e+06	113624	not_exp	2.04128e+06	61240.2
Sec translocon accessory complex subunit YajC	yajC ECBD_3254	A0A140NCZ5	BL-CFP	Unchanged	-0.1237	0.624508	1.66698e+07	1.67667e+06	1.53001e+07	676405	1.16577e+07	1.37839e+06	1.26343e+07	420137	not_exp	1.24388e+07	411995
Protein translocase subunit SecA	secA ECBD_3519	A0A140ND17	BL-CFP	Unchanged	-0.113902	0.765301	2.16001e+07	1.68308e+06	1.99603e+07	718710	1.97643e+07	1.66696e+06	1.86508e+07	999144	not_exp	2.38627e+06	190150
Lipoprotein releasing system, transmembrane protein LolE	ECBD_2483	A0A140NDA8	BL-CFP	High	0.349888	2.31194	770825	42526.7	982386	72943	895515	33712.6	864038	35941	not_exp	107606	21085.7
Protein translocase subunit SecD	secD ECBD_3253	A0A140NDC7	BL-CFP	Unchanged	0.206328	2.0026	1.8314e+07	642809	2.11297e+07	1.14567e+06	2.12e+07	782394	2.00609e+07	339278	not_exp	1.23116e+06	48360.1
Uncharacterized protein	ECBD_3809	A0A140NEF1	BL-CFP	Unchanged	0.197144	2.6882	709560	21108.6	813459	27575.3	701152	36431.3	686777	28418.7	not_exp	3.1223e+07	1.03491e+06
Tol-Pal system protein TolB	tolB ECBD_2920	A0A140NEI9	BL-CFP	Unchanged	0.138833	1.90787	1.37102e+07	443100	1.50951e+07	515121	1.02993e+07	228672	1.01527e+07	242822	not_exp	3.21989e+07	4.14749e+06
Sec-independent protein translocase protein TatB	tatB ECBD_4186	A0A140NET7	BL-CFP	Unchanged	0.186915	0.544087	553442	76439.8	629998	83439.1	715497	140874	698334	29977.6	not_exp	2.19049e+06	276168
Protein translocase subunit SecE	secE ECBD_4052	A0A140NF42	BL-CFP	Unchanged	0.0268661	0.0541495	1.04757e+06	187758	1.06726e+06	117863	837950	175486	917115	86830.9	not_exp	1.49374e+06	42031.4
Membrane protein insertase YidC (Foldase YidC) (Membrane integrase YidC) (Membrane protein YidC)	yidC ECBD_4327	A0A140NFX6	BL-CFP	Unchanged	0.0660541	0.602858	1.93182e+07	1.01651e+06	2.02233e+07	692077	2.01414e+07	417784	1.98703e+07	504605	not_exp	2.93556e+06	86996.7
Sec-independent protein translocase protein TatA	tatA ECBD_4187	A0A140NHF3	BL-CFP	Unchanged	-0.176981	0.96977	5.04748e+06	384195	4.46476e+06	369699	3.46924e+06	141039	3.64465e+06	300611	not_exp	2.68534e+06	179020
Small heat shock protein IbpA (16 kDa heat shock protein A)	ibpA ECBD_0016	A0A140N1Q5	BL-CFP	High	1.04815	2.20991	5.32567e+06	1.85121e+06	1.10128e+07	1.50658e+06	9.29294e+06	873411	7.55468e+06	1.85774e+06	not_exp	2.08103e+07	814457
Small heat shock protein IbpB (16 kDa heat shock protein B)	ibpB ECBD_0017	A0A140N3G6	BL-CFP	High	1.3133	2.49894	674156	234063	1.67534e+06	280514	2.07146e+06	288171	1.55146e+06	415670	not_exp	4.88578e+06	372459
Aerobic respiration control sensor protein (EC 2.7.13.3)	ECBD_0532	A0A140N3P8	BL-CFP	Unchanged	0.0100751	0.116429	2.82847e+06	53423.9	2.84829e+06	95779.3	2.02358e+06	217153	1.97112e+06	164514	not_exp	51818	14741.7
Histidine kinase	ECBD_0713	A0A140N452	BL-CFP	Unchanged	0.279684	0.693862	52361.3	11905.7	63562.9	6485.42	66407.2	3026.3	61422.9	3498.69	not_exp	5.36809e+06	58687.2
Histidine kinase (EC 2.7.13.3)	ECBD_0943	A0A140N8E5	BL-CFP	Unchanged	0.201526	1.65829	135067	8345.61	155315	7805.21	124625	10467.4	127397	7809.54	not_exp	1.98497e+07	616167
Histidine kinase	ECBD_2470	A0A140NB71	BL-CFP	High	0.508417	3.88773	389602	21601.7	554204	24769.9	616639	16924.1	550457	4567.93	not_exp	3.42461e+07	418734
Histidine kinase	ECBD_2037	A0A140NBJ6	BL-CFP	Unchanged	0.298136	1.58186	370929	33006.5	456077	37937.7	365308	20471.1	392191	18640.8	not_exp	6.23634e+06	275375
Histidine kinase	ECBD_3919	A0A140NH97	BL-CFP	High	0.635022	3.68394	1.22241e+06	120354	1.89836e+06	84068	1.74334e+06	250435	1.80944e+06	187702	not_exp	2.40796e+06	64278.1
Histidine kinase	ECBD_4112	A0A140NHS9	BL-CFP	Unchanged	0.103451	0.53934	536442	11996.8	576321	58147.3	435032	37151.4	505296	24622.8	not_exp	1.43803e+06	49438.4
Stress response kinase A (EC 2.7.11.1) (Serine/threonine-protein kinase SrkA)	srkA ECBD_4171	A0A140NG07	BL-CFP	Unchanged	0.0816193	0.288741	505939	67406.1	535387	29613.2	444614	36930.7	423773	15060.1	not_exp	316942	71847.9
Probable protein kinase UbiB (EC 2.7.-.-) (Ubiquinone biosynthesis protein UbiB)	ubiB ECBD_4188	A0A140SSA8	BL-CFP	Unchanged	0.00863588	0.0820359	1.1557e+06	40129.7	1.16264e+06	34492.8	924239	103141	958486	78152.9	not_exp	2.46419e+06	578512
Transcriptional regulator, XRE family	ECBD_0718	A0A140N3H1	BL-CFP	Unchanged	0.149667	0.308656	156373	31699.7	173467	25049	62429.7	2753.92	101984	9841.18	not_exp	8.40153e+06	471623
Transcriptional regulator, XRE family	ECBD_2889	A0A140N9B9	BL-CFP	Unchanged	0.158869	1.11436	1.11952e+06	101862	1.24984e+06	28628	1.29259e+06	77850.3	1.19097e+06	54560.4	not_exp	3.51366e+06	102722
Transcriptional regulator, XRE family	ECBD_2075	A0A140N9K9	BL-CFP	High	0.336771	3.3244	176834	4165.89	223328	10981.8	218616	19564.9	194517	11797.6	not_exp	1.14548e+07	1.02795e+06
HTH-type transcriptional repressor PurR (Pur regulon repressor) (Purine nucleotide synthesis repressor)	purR ECBD_1985	A0A140NBC1	BL-CFP	Unchanged	0.136316	1.96649	2.34925e+06	107700	2.58205e+06	25581.6	2.03418e+06	84563	1.99873e+06	77977.1	not_exp	3.95181e+07	2.12145e+06
Transcriptional regulator, XRE family	ECBD_2112	A0A140NBR8	BL-CFP	Unchanged	0.100142	0.595785	78499.8	7658.34	84142.3	1130.82	56765	6538.34	63579.6	4932	not_exp	4.4821e+06	105358
Transcriptional repressor NrdR	nrdR ECBD_3248	A0A140NCB5	BL-CFP	Unchanged	0.629411	1.31482	906717	89846.9	1.40263e+06	335901	638001	128647	629839	100129	not_exp	4.87766e+06	213424
Putative anti-sigma-28 factor, FlgM	ECBD_2529	A0A140NCW0	BL-CFP	Low	-0.732299	2.05439	760919	118108	458031	70507.4	535345	79554	544019	81360.5	not_exp	319434	26429.7
Transcriptional regulator, XRE family	ECBD_3630	A0A140NDX7	BL-CFP	Unchanged	0.0829799	0.60154	817317	44677.9	865705	48396.1	629068	52106.2	603788	117128	not_exp	2.8857e+07	1.46005e+06
Negative modulator of initiation of replication	seqA ECBD_2974	A0A140NEN8	BL-CFP	Unchanged	-0.175689	0.472759	7.25456e+06	1.06974e+06	6.42278e+06	871683	5.61944e+06	665589	8.51991e+06	2.7482e+06	not_exp	1.21904e+07	1.0713e+06
HTH-type transcriptional repressor NsrR	nsrR ECBD_3856	A0A140NF33	BL-CFP	Unchanged	-0.0172575	0.145864	816177	23294.6	806472	37158.1	798607	97942.3	750460	47574.3	not_exp	1.41081e+07	1.14423e+06
Transcriptional regulator, IclR family	ECBD_0160	A0A140N231	BL-CFP	Unchanged	0.117483	0.555819	303828	6078.63	329605	36943.3	196243	33209.4	241188	88438.6	not_exp	792587	34228
Rod shape-determining protein MreC	ECBD_0497	A0A140N2Y3	BL-CFP	Unchanged	0.105245	0.994979	524617	35184.7	564318	5016.01	462296	61925.3	485498	40939.5	not_exp	7.83083e+06	823812
Bifunctional glutamine synthetase adenylyltransferase/adenylyl-removing enzyme (ATP:glutamine synthetase adenylyltransferase) (ATase) [Includes: Glutamine synthetase adenylyl-L-tyrosine phosphorylase (EC 2.7.7.89) (Adenylyl removase) (AR) (AT-N); Glutamine synthetase adenylyl transferase (EC 2.7.7.42) (Adenylyl transferase) (AT) (AT-C)]	glnE ECBD_0688	A0A140N3E6	BL-CFP	Unchanged	0.0489118	0.492913	1.29988e+06	59125.8	1.3447e+06	40834.4	1.03084e+06	115737	974491	103375	not_exp	1.84379e+07	839006
Nitrogen regulatory protein P-II	ECBD_1131	A0A140N4K8	BL-CFP	Unchanged	0.0538074	1.06155	4.93076e+06	123173	5.11814e+06	100012	3.73202e+06	77600.1	3.65534e+06	200946	not_exp	1.78335e+07	1.69644e+06
Penicillin-binding protein activator LpoA (PBP activator LpoA)	lpoA ECBD_0593	A0A140N604	BL-CFP	Unchanged	-0.176772	1.82337	5.83948e+06	177951	5.16608e+06	296701	4.06595e+06	142849	3.96985e+06	146967	not_exp	1.23375e+07	682195
PAS modulated sigma54 specific transcriptional regulator, Fis family	ECBD_0868	A0A140N695	BL-CFP	Unchanged	0.00211102	0.00636141	290516	8726.72	290941	37791	189122	11454.8	198307	39847.1	not_exp	38315.1	10306.8
DNA-binding protein	ECBD_1050	A0A140N6R1	BL-CFP	Unchanged	-0.0541675	0.0836713	9.22468e+06	2.53279e+06	8.88475e+06	253227	7.10003e+06	476825	7.09523e+06	235681	not_exp	1.3457e+06	116316
Cytoskeleton protein RodZ	rodZ ECBD_1170	A0A140N731	BL-CFP	Unchanged	0.168188	1.88233	8.9784e+06	278195	1.00885e+07	477043	8.77316e+06	289761	8.14817e+06	254508	not_exp	777998	167050
Probable transcriptional regulatory protein YeeN	yeeN ECBD_1663	A0A140N7X1	BL-CFP	Unchanged	0.110272	1.39089	3.17761e+06	145352	3.43002e+06	84513.9	3.7156e+06	46572	3.46642e+06	137542	not_exp	900006	116212
Transcriptional regulator, IclR family	ECBD_1813	A0A140N929	BL-CFP	Unchanged	-0.0383339	0.191602	3.90129e+06	297660	3.79899e+06	208699	3.14975e+06	341213	3.06016e+06	168178	not_exp	7.05416e+06	192326
Flagellar regulator flk (Fluke)	ECBD_1338	A0A140N9K5	BL-CFP	Unchanged	0.304072	2.4112	90042.3	7500.72	111168	2886.24	72710.7	2182.33	148207	21667.5	not_exp	6.81872e+06	519407
CopG domain protein DNA-binding domain protein	ECBD_2976	A0A140N9K8	BL-CFP	Unchanged	-0.00276767	0.00835952	179877	14843.6	179532	18823.8	177864	22462.2	185593	36179.2	not_exp	104842	7948.38
Amino acid-binding ACT domain protein	ECBD_1210	A0A140N9T8	BL-CFP	Unchanged	0.00742345	0.0515691	107487	5653.31	108042	3285.78	80809.1	3468.02	70800.1	6781.52	not_exp	42270.2	2288.52
Penicillin-binding protein activator LpoB (PBP activator LpoB)	lpoB ECBD_2496	A0A140NA86	BL-CFP	Unchanged	-0.12504	2.99844	1.70426e+06	40366.3	1.56277e+06	8018.7	1.04121e+06	19543.9	1.06906e+06	42052.6	not_exp	6.78713e+06	935347
RNA chaperone ProQ	proQ ECBD_1809	A0A140NB54	BL-CFP	High	0.510173	5.26667	1.80655e+07	678703	2.57292e+07	562764	2.5207e+07	1.54947e+06	2.14737e+07	516563	not_exp	554408	26350.9
Transcriptional regulator, MerR family	ECBD_2460	A0A140NB61	BL-CFP	Unchanged	0.034393	0.0933111	49985	6923.57	51190.9	4329.53	30394.1	4598.41	36699.6	11227.1	not_exp	4.41223e+07	2.13557e+06
Probable transcriptional regulatory protein YebC	yebC ECBD_1774	A0A140NBA0	BL-CFP	Unchanged	-0.0574514	0.719309	1.61381e+07	330835	1.55081e+07	662144	1.6435e+07	667943	1.46136e+07	1.14123e+06	not_exp	5.37615e+07	4.96989e+06
Cold-shock DNA-binding domain protein	ECBD_2714	A0A140NBD4	BL-CFP	Unchanged	-0.277849	0.240329	708829	206829	584656	298132	180829	28277.2	282024	62736.2	not_exp	125545	8946.32
Bifunctional uridylyltransferase/uridylyl-removing enzyme (UTase/UR) (Bifunctional [protein-PII] modification enzyme) (Bifunctional nitrogen sensor protein) [Includes: [Protein-PII] uridylyltransferase (PII uridylyltransferase) (UTase) (EC 2.7.7.59); [Protein-PII]-UMP uridylyl-removing enzyme (UR) (EC 3.1.4.-)]	glnD ECBD_3452	A0A140NBM4	BL-CFP	Unchanged	-0.210875	2.59428	365714	11803.1	315982	12726.1	211907	24666.5	240584	7696.46	not_exp	4.86318e+06	270022
Transcriptional regulator, TyrR	ECBD_2294	A0A140NC83	BL-CFP	Unchanged	-0.131907	0.875393	2.32753e+06	103555	2.12416e+06	174481	1.43893e+06	58331.7	1.65948e+06	74621.4	not_exp	817854	36773.7
Sigma 54 specific transcriptional activator, PspF, Fis family	ECBD_2314	A0A140NCA2	BL-CFP	Unchanged	0.47385	1.06897	13121.4	3581.65	18223.2	2368.85	16545.6	2842.13	13020	2330.07	not_exp	3.10689e+07	2.03066e+06
DNA-binding protein	ECBD_2385	A0A140NCH9	BL-CFP	Unchanged	-0.18194	3.55997	8.78631e+07	2.1994e+06	7.74528e+07	911751	8.53017e+07	3.66813e+06	7.68798e+07	567274	not_exp	1.81925e+06	111357
DNA gyrase inhibitor YacG	yacG ECBD_3517	A0A140NDL1	BL-CFP	Unchanged	0.0314542	0.0477335	340257	82407.9	347757	47640.3	341562	76466.1	301865	49334.8	not_exp	4.72779e+06	198213
DNA-binding transcriptional regulator NtrC (Nitrogen regulation protein NR(I))	ntrC ECBD_4159	A0A140NDN5	BL-CFP	Unchanged	-0.140703	1.27167	207282	10706.6	188021	8890.69	137586	12144.1	141831	5214.83	not_exp	1.94541e+06	123556
RNA polymerase-binding transcription factor DksA	dksA ECBD_3474	A0A140NDZ7	BL-CFP	Unchanged	-0.0144727	0.0513746	7.9915e+06	890899	7.91173e+06	312187	6.43499e+06	1.06107e+06	5.83538e+06	731343	not_exp	8.77946e+06	567718
Transcriptional regulator, IclR family	ECBD_3151	A0A140NEJ9	BL-CFP	Unchanged	0.046642	0.363448	2.16926e+06	123660	2.24053e+06	79406.2	1.52587e+06	100091	1.53211e+06	46413	not_exp	184475	15254.6
Modulator of FtsH protease HflC	ECBD_3859	A0A140NEK4	BL-CFP	High	0.424348	4.92481	1.31227e+07	484387	1.76103e+07	338052	1.63984e+07	524122	1.37733e+07	275249	not_exp	2.41993e+06	168398
Transcriptional regulator, IclR family	ECBD_4019	A0A140NF03	BL-CFP	Unchanged	-0.205515	1.5505	684057	47376.1	593234	27281.7	473772	41981.3	463733	30669.7	not_exp	7.67501e+06	306968
Transcriptional regulator, IclR family	ECBD_3311	A0A140NF20	BL-CFP	Low	-0.817673	2.64779	418275	60857.1	237311	9643.42	113188	10417.3	135507	6155.48	not_exp	1.21007e+06	52263.1
Uncharacterized protein	ECBD_3300	A0A140NF49	BL-CFP	Unchanged	-0.00366391	0.0108321	142088	10428.4	141727	16350.8	145527	16935.6	131824	21736.1	not_exp	297308	19764.4
RNA-binding protein Hfq	hfq ECBD_3862	A0A140NGK1	BL-CFP	Unchanged	0.036797	0.0599825	2.71172e+06	530544	2.78177e+06	480798	2.20123e+06	531205	2.14924e+06	659716	not_exp	810189	50579.1
CI repressor	ECBD_2773	A0A140NBN2	BL-CFP	Unchanged	-0.0126014	0.0868136	832209	46851.6	824972	23416.6	714963	69161.9	683813	75455.4	not_exp	719644	35649
Cold-shock DNA-binding domain protein	ECBD_0180	A0A140N4F2	BL-CFP	High	0.649624	2.6951	2.31383e+07	1.99716e+06	3.62985e+07	3.90356e+06	5.92622e+07	6.5085e+06	5.08416e+07	3.72849e+06	not_exp	2.25092e+06	180670
Cold-shock DNA-binding domain protein	ECBD_1818	A0A140NAW2	BL-CFP	Unchanged	-0.219048	0.681296	9.22266e+07	1.50721e+07	7.92348e+07	5.25797e+06	6.54453e+07	1.17156e+07	5.706e+07	7.45238e+06	not_exp	9.66381e+06	339994
Transcriptional regulator, TetR family	ECBD_3192	A0A140NAX9	BL-CFP	Unchanged	-0.286743	1.53116	252977	10856.6	207378	25566.4	127655	5262.82	167057	11289.2	not_exp	1.8393e+06	85260.8
Transcriptional regulator, TetR family	ECBD_2027	A0A140NBI7	BL-CFP	Unchanged	0.405184	0.494662	16756.7	6744.29	22190.1	5471.62	17688.6	4959	14641	3260.5	not_exp	2.14337e+07	524178
Sugar fermentation stimulation protein A	sfsA ECBD_3473	A0A140NBP1	BL-CFP	High	0.373703	3.74008	316529	17722.7	410119	8960.25	284805	38374.7	261004	15215	not_exp	1.86687e+07	304799
Cold-shock DNA-binding domain protein	ECBD_3027	A0A140NC79	BL-CFP	Unchanged	0.152483	0.771414	2.04442e+06	219758	2.27234e+06	124748	2.19749e+06	367852	2.06879e+06	345547	not_exp	2.51053e+07	997256
Transcriptional regulator, TetR family	ECBD_3896	A0A140NF71	BL-CFP	Unchanged	-0.0983773	0.122138	157003	42177.4	146654	35042.9	72126.5	12792.4	93243.3	11812	not_exp	185713	13780.6
Nucleoid-associated protein YbaB	ybaB ECBD_3185	A0A140NF80	BL-CFP	Unchanged	-0.116379	0.252981	8.97802e+06	1.21843e+06	8.28222e+06	1.51741e+06	7.09796e+06	654495	7.07726e+06	366657	not_exp	1.31921e+06	51578.1
Transcriptional regulator, TetR family	ECBD_3824	A0A140NGG0	BL-CFP	Unchanged	-0.311765	3.90154	276406	8211.95	222688	6805.28	153146	7094.87	151689	7629.98	not_exp	7.85836e+06	355691
RNase adapter protein RapZ	rapZ ECBD_0537	A0A140N319	BL-CFP	Unchanged	-0.118307	3.44431	2.37207e+06	22190.6	2.18531e+06	38963.8	1.33498e+06	32983	1.39589e+06	41836.7	not_exp	7.85e+06	348320
CRM domain-containing protein	ECBD_0562	A0A140N3S1	BL-CFP	Unchanged	-0.246136	3.03935	2.76194e+06	85314.4	2.32874e+06	89662.9	2.47953e+06	258625	2.3605e+06	205075	not_exp	262940	12884.8
Sua5/YciO/YrdC/YwlC family protein	ECBD_2356	A0A140N8K8	BL-CFP	Unchanged	0.318835	3.68269	3.27786e+06	133041	4.08854e+06	115471	3.13747e+06	119225	2.89745e+06	147584	not_exp	5.63027e+06	589048
S4 RNA-binding domain-containing protein	ECBD_3130	A0A140NEN1	BL-CFP	Unchanged	-0.125779	1.0841	2.2961e+06	122410	2.10439e+06	102108	2.22783e+06	306512	2.03626e+06	275249	not_exp	240520	30307.6
Alpha-2-macroglobulin	ECBD_1166	A0A140N5C8	BL-CFP	Unchanged	0.295515	1.99072	1.1811e+06	41398.1	1.44959e+06	119055	1.15428e+06	275682	943835	64443.1	not_exp	1.84268e+06	69094.9
Ecotin	eco ECBD_1450	A0A140N645	BL-CFP	Unchanged	-0.312298	1.93166	6.88006e+06	642941	5.54091e+06	86137.5	4.36679e+06	30377	4.22163e+06	192734	not_exp	605527	82062.8
Regulator of ribonuclease activity A	rraA ECBD_4095	A0A140NEK3	BL-CFP	Unchanged	-0.126617	0.435582	2.06513e+06	271322	1.89161e+06	145674	1.4308e+06	104754	1.41004e+06	70883.3	not_exp	3.9369e+07	3.90304e+06
Erythronate-4-phosphate dehydrogenase (EC 1.1.1.290)	pdxB ECBD_1339	A0A140N5T6	BL-CFP	Unchanged	-0.211224	3.4543	1.67473e+07	212025	1.44664e+07	502433	1.22518e+07	525709	1.15252e+07	195432	not_exp	1.25807e+07	1.18505e+06
Two component transcriptional regulator, winged helix family	ECBD_0340	A0A140N394	BL-CFP	Unchanged	-0.224131	3.25624	8.71596e+06	195516	7.46182e+06	261092	3.54393e+06	228610	4.62218e+06	325566	not_exp	6.45263e+07	6.84087e+06
Diguanylate cyclase/phosphodiesterase with extracellular sensor	ECBD_0210	A0A140N4H4	BL-CFP	Unchanged	-0.0862142	0.103893	89094.7	30348.8	83926.4	9211.68	95251	33638.3	216544	262454	not_exp	4.21591e+07	3.11223e+06
Two component transcriptional regulator, LuxR family	ECBD_1303	A0A140N6Y2	BL-CFP	High	0.654623	3.19231	114599	13830.6	180402	10870.5	107229	7472.78	110643	6640.14	not_exp	1.14474e+08	7.27873e+06
Putative two component, sigma54 specific, transcriptional regulator, Fis family	ECBD_1130	A0A140N6Y7	BL-CFP	Unchanged	0.0552017	0.0911753	122757	24655.4	127545	22114.5	95910.9	29455.4	104311	25585	not_exp	6.98604e+07	8.01678e+06
Two component transcriptional regulator, LytTR family	ECBD_1291	A0A140N7F1	BL-CFP	Unchanged	-0.223341	1.61381	91203.7	4746.01	78123.2	5908.13	55576.6	7091.8	71639.1	7025.51	not_exp	4.99907e+06	362590
Two component transcriptional regulator, winged helix family	ECBD_2038	A0A140N7Q7	BL-CFP	High	0.338725	2.15647	1.2803e+06	67840.1	1.61911e+06	129343	732784	61078.1	1.08953e+06	233416	not_exp	4.69003e+07	5.91409e+06
Sensor histidine kinase RcsC (EC 2.7.13.3)	rcsC ECBD_1441	A0A140N820	BL-CFP	Unchanged	0.254049	1.71093	139144	8333.29	165936	12067.1	115866	10952.8	118635	3959.27	not_exp	233318	53745.8
Two component transcriptional regulator, LytTR family	ECBD_1534	A0A140N8A9	BL-CFP	Unchanged	0.236523	1.14602	76418.7	4912.39	90032.7	9602.17	57945.1	5803.04	60520.5	3212.31	not_exp	1.67242e+07	1.54194e+06
Two component transcriptional regulator, winged helix family	ECBD_1574	A0A140N8R1	BL-CFP	Unchanged	0.137508	1.64258	845692	47334.4	930265	8929.14	794892	55527.3	717847	59076.8	not_exp	7.37326e+07	7.01386e+06
Two component transcriptional regulator, winged helix family	ECBD_2469	A0A140N8X2	BL-CFP	High	0.402947	3.67439	3.66756e+06	234890	4.84927e+06	105934	3.10866e+06	217742	3.47876e+06	199377	not_exp	197866	39421.2
Two component transcriptional regulator, LuxR family	ECBD_2398	A0A140NAP6	BL-CFP	Unchanged	-0.0804797	1.24187	3.2166e+06	119399	3.04208e+06	48298.4	2.08402e+06	232987	2.04546e+06	64483.2	not_exp	1.06232e+08	9.66363e+06
Outer membrane lipoprotein RcsF	rcsF ECBD_3422	A0A140NBJ5	BL-CFP	Unchanged	-0.11901	0.849182	4.65692e+06	365025	4.28818e+06	95779.1	3.38195e+06	386057	3.3802e+06	200097	not_exp	2.29824e+07	1.23144e+06
Two component transcriptional regulator, winged helix family	ECBD_3918	A0A140NEQ9	BL-CFP	Unchanged	0.269174	2.14954	3.93817e+06	264837	4.74595e+06	227963	1.95296e+06	360738	2.40976e+06	242712	not_exp	3.56858e+07	904220
Two component transcriptional regulator, winged helix family	ECBD_4111	A0A140NFA1	BL-CFP	Unchanged	-0.152579	1.19827	2.56472e+06	137865	2.30733e+06	139428	1.74968e+06	80065.8	1.75142e+06	131814	not_exp	8.23704e+06	395233
Two component transcriptional regulator, winged helix family	ECBD_3619	A0A140NGG3	BL-CFP	Unchanged	-0.248463	2.46771	1.33474e+07	713088	1.12357e+07	321006	9.36997e+06	516604	9.58327e+06	280785	not_exp	1.05387e+07	825374
Regulatory protein GalF	ECBD_1613	A0A140N6J8	BL-CFP	Unchanged	-0.0508271	0.25378	3.69476e+06	269380	3.56685e+06	233914	2.76997e+06	113821	2.85745e+06	120315	not_exp	4.85116e+06	148889
RNA binding S1 domain protein	ECBD_0338	A0A140N763	BL-CFP	Unchanged	-0.21299	1.9546	8.85619e+06	425580	7.64065e+06	396481	5.79195e+06	460005	6.63629e+06	374446	not_exp	2.29007e+06	259437
Carbon starvation protein CstA	ECBD_3676	A0A140NG25	BL-CFP	Unchanged	-0.0683852	0.147369	2.4489e+06	455182	2.33553e+06	224791	3.77469e+06	138953	3.70305e+06	196132	not_exp	1.65102e+06	106816
Transcriptional regulator, Crp/Fnr family	ECBD_0391	A0A140N3D6	BL-CFP	Unchanged	0.116996	1.08066	1.82846e+07	1.23756e+06	1.98291e+07	356535	9.50882e+06	753439	9.71319e+06	784693	not_exp	3.97773e+07	733180
Transcriptional regulator, LysR family	ECBD_0633	A0A140N3Y5	BL-CFP	Unchanged	0.189675	3.19636	798501	15797.9	910696	25434	551717	32134.7	595773	35114.3	not_exp	975576	81392.7
Nickel-responsive regulator	nikR ECBD_0260	A0A140N4M3	BL-CFP	Unchanged	-0.365949	1.10343	103922	14578.5	80639	12287	60388.1	18937.6	66388.6	8684.04	not_exp	663468	43208.9
Transcriptional regulator, DeoR family	ECBD_0319	A0A140N4Z4	BL-CFP	Unchanged	0.163242	2.24795	439716	14726.1	492394	15931.2	327643	12571	372379	9942.12	not_exp	1.98884e+06	223878
Transcriptional regulator, MarR family	ECBD_1036	A0A140N500	BL-CFP	Unchanged	-0.270914	1.58029	5.76796e+06	569921	4.78045e+06	126293	3.55436e+06	142696	3.75134e+06	144042	not_exp	281039	49232.7
Transcriptional regulator, LacI family	ECBD_0667	A0A140N5P1	BL-CFP	Unchanged	0.0182664	0.136661	326604	14047	330765	14141.3	230671	12039.5	218131	16816.4	not_exp	214925	35076.2
GntR domain protein	ECBD_0121	A0A140N624	BL-CFP	Unchanged	-0.200357	0.444979	145067	32431.9	126256	4908.91	73152.7	15296.7	99769.8	6729.58	not_exp	2.18633e+06	165395
Transcriptional regulator, LacI family	ECBD_0887	A0A140N6I0	BL-CFP	Unchanged	0.187418	0.629521	997541	69812.8	1.13592e+06	167492	797498	100538	794980	60618.4	not_exp	1.46973e+06	69146.3
Transcriptional regulator, DeoR family	ECBD_0917	A0A140N6L1	BL-CFP	Unchanged	0.331519	1.161	159775	6117.37	201051	31746.9	161575	23869.6	114217	33916.3	not_exp	6.72843e+06	286953
Transcriptional regulator, DeoR family	ECBD_1018	A0A140N6V9	BL-CFP	Low	-0.39846	3.59332	554749	17565.8	420870	24559.5	343177	15070.4	339566	17016.5	not_exp	60992.4	6411.62
Transcriptional regulator, LacI family	ECBD_0305	A0A140N732	BL-CFP	Unchanged	0.176638	1.6072	236851	16292	267701	7519.01	295771	19901.7	244463	22914.4	not_exp	6056.24	988.872
HTH-type transcriptional repressor NanR	nanR ECBD_0521	A0A140N785	BL-CFP	Unchanged	0.0671214	0.360782	534605	31848.3	560065	42133.7	405188	29884.3	390289	35042	not_exp	166255	15454.2
Transcriptional regulator, GntR family	ECBD_0374	A0A140N7D2	BL-CFP	Unchanged	0.297195	2.09004	131815	11894.5	161969	6267.39	106315	7311.44	133512	25984.8	not_exp	2.05401e+07	1.32275e+06
Transcriptional regulator, DeoR family	ECBD_0611	A0A140N7H8	BL-CFP	Unchanged	-0.0628647	0.304326	271985	27666.7	260388	1986.32	206503	11959.2	202462	9501.05	not_exp	157722	11946
DNA-binding protein Fis	fis ECBD_0484	A0A140N7Q6	BL-CFP	Unchanged	-0.504257	1.90042	664892	93070.5	468764	25917.7	475930	28479.9	531347	7398.42	not_exp	7.26577e+06	361906
Transcriptional regulator, LysR family	ECBD_1371	A0A140N7V5	BL-CFP	Unchanged	-0.108093	1.07849	553433	25203.9	513482	21869.2	225689	28630.4	252474	29819.5	not_exp	2.70919e+07	908237
Regulatory protein GntR HTH	ECBD_0646	A0A140N883	BL-CFP	Unchanged	0.14977	1.13136	1.63266e+06	107108	1.81126e+06	94897.3	1.17054e+06	51642.4	1.19205e+06	63870.6	not_exp	8.35461e+06	173633
HTH-type transcriptional regulator ArgP	argP ECBD_0822	A0A140N8F6	BL-CFP	Unchanged	-0.180167	0.885084	367687	25225.6	324521	34414.5	270155	27111.2	274315	27860.8	not_exp	86192.1	4129.13
Transcriptional regulator, DeoR family	ECBD_2335	A0A140N8I2	BL-CFP	Unchanged	0.158735	1.82681	1.96196e+06	29515.2	2.19015e+06	113231	1.99013e+06	178755	1.79896e+06	114366	not_exp	177143	22877.6
Transcriptional regulator, LysR family	ECBD_1501	A0A140N8K1	BL-CFP	Unchanged	-0.290451	2.6465	213572	11768.6	174627	6128.16	132416	13274	136237	3476.64	not_exp	2.16868e+06	181801
Transcriptional regulator, RpiR family	ECBD_1785	A0A140N8T5	BL-CFP	Unchanged	0.0795998	0.281327	618799	82086.2	653900	36184.8	505929	78464.7	517161	49289.9	not_exp	91483.8	11733.1
HTH-type transcriptional regulator IscR	iscR ECBD_1153	A0A140N8Z3	BL-CFP	Unchanged	0.354456	1.08527	268328	46735.8	343058	40864.7	270568	23495.4	378213	81695.2	not_exp	72209.4	4473.39
Transcriptional regulator, GntR family	ECBD_2099	A0A140N937	BL-CFP	Unchanged	0.265754	1.68085	473436	21285	569195	48901.7	294104	65133.6	320711	33590	not_exp	139291	18133.3
Transcriptional regulator, DeoR family	ECBD_0989	A0A140N973	BL-CFP	High	0.596147	2.73987	162065	10733.7	244990	24853.1	97569.2	10081.4	116079	16135.8	not_exp	57149.3	4825.23
Transcriptional regulator, LysR family	ECBD_2217	A0A140N9D7	BL-CFP	Unchanged	0.220325	0.593407	392246	63829.2	456965	62145.5	88429.3	15161.2	126459	10776.5	not_exp	346978	52218.2
ROK family protein	ECBD_2986	A0A140N9L7	BL-CFP	High	0.454577	4.80016	1.03781e+06	40247.5	1.42219e+06	34722.7	992422	42820.1	900407	40792.4	not_exp	59388.6	7700.91
Transcriptional regulator, LacI family	ECBD_1507	A0A140N9Y3	BL-CFP	Unchanged	-0.481477	1.42098	1.75995e+06	321548	1.26055e+06	54750.2	659865	30546.5	603371	38991.6	not_exp	1.6563e+07	3.56793e+06
Transcriptional regulator, LysR family	ECBD_2347	A0A140NAK1	BL-CFP	Unchanged	0.00674769	0.0193203	3.87062e+06	393065	3.88877e+06	388368	2.79107e+06	717010	2.80885e+06	305150	not_exp	609148	26582.8
Transcriptional regulator, LysR family	ECBD_1642	A0A140NAP4	BL-CFP	Unchanged	0.0529249	0.0524057	31884.9	6597.19	33076.3	12162.2	99808.1	9441.06	66256.3	12091.6	not_exp	791862	44968.5
Transcriptional regulator, AsnC family	ECBD_2706	A0A140NAS5	BL-CFP	Unchanged	-0.0466818	0.163574	9.55084e+06	893556	9.24675e+06	861819	5.72313e+06	551636	5.53897e+06	500254	not_exp	353610	32790.1
Transcriptional regulator, DeoR family	ECBD_1874	A0A140NB26	BL-CFP	Unchanged	-0.200436	1.52514	153787	9940.5	133839	7066.72	111787	3685.98	109453	6390.67	not_exp	518399	36614.3
Transcriptional regulator, LacI family	ECBD_2908 ECBD_3312	A0A140NB96	BL-CFP	High	2.74346	9.41736	4.80048e+06	343887	3.21475e+07	531142	1.95754e+07	600143	2.00336e+07	850622	not_exp	1.00224e+08	4.51486e+06
Iron (Metal) dependent repressor, DtxR family	ECBD_2806	A0A140NBN0	BL-CFP	High	0.432001	3.75518	548882	15500.4	740499	37315.3	544736	42057.5	503689	19488.4	not_exp	289256	32719.5
Transcriptional regulator, DeoR family	ECBD_2783	A0A140NBP0	BL-CFP	Unchanged	0.288869	0.620358	333538	53955.3	407477	81966.4	208630	41632.3	436169	137101	not_exp	772929	40543
Transcriptional regulator SlyA	slyA ECBD_2001	A0A140NBY1	BL-CFP	Unchanged	0.30478	1.69361	645306	53256.1	797102	64856.8	466001	50932.5	461065	68574.4	not_exp	2.38577e+08	8.60995e+06
Transcriptional regulator, GntR family	ECBD_2931	A0A140NBZ8	BL-CFP	Unchanged	-0.0638122	0.280788	140013	12458.2	133955	9234.34	69823	12288	107822	2590.98	not_exp	3.6122e+06	176202
Transcriptional regulator, RpiR family	ECBD_3941	A0A140NC70	BL-CFP	Unchanged	-0.346473	1.99969	118046	10038.2	92843.7	6157.01	54937.7	7294.18	59499.9	10703.4	not_exp	7.93079e+06	287898
Ferric uptake regulator, Fur family	ECBD_3987	A0A140ND53	BL-CFP	Unchanged	-0.0421847	0.323326	219025	11485.9	212714	8598.58	166852	6411.33	166667	9192.9	not_exp	3.874e+07	875198
Transcriptional regulator, LysR family	ECBD_3416	A0A140NDA9	BL-CFP	Unchanged	-0.101317	0.362466	381302	48988.5	355443	21345.6	311887	103387	274645	37848.3	not_exp	2.42109e+06	131378
Transcriptional regulator, LacI family	ECBD_3537	A0A140NDN8	BL-CFP	Unchanged	0.156799	0.871258	2.47845e+06	160312	2.763e+06	235667	1.33086e+06	119950	1.39215e+06	98051.8	not_exp	5.28725e+07	835207
Ferric uptake regulation protein	fur ECBD_2978	A0A140NE13	BL-CFP	Unchanged	-0.0445862	0.329134	6.0394e+06	397663	5.85561e+06	106296	5.79858e+06	454716	5.17092e+06	230248	not_exp	1.18515e+06	124515
Regulatory protein GntR HTH	ECBD_3710	A0A140NEN4	BL-CFP	Unchanged	-0.00234673	0.0206544	188004	5686.62	187698	6605.82	121430	14949.7	139874	6963.61	not_exp	1.43146e+07	1.97316e+06
Transcriptional regulator, LysR family	ECBD_3319	A0A140NF05	BL-CFP	Unchanged	0.441386	1.65201	76438.7	10028.6	103797	11813.1	69954.2	6650.71	58778.5	6789.39	not_exp	7.59348e+06	315705
HTH-type transcriptional repressor FabR	fabR ECBD_4061	A0A140NF44	BL-CFP	Unchanged	-0.0233181	0.246152	494173	12883.2	486250	18669.6	303110	24537.7	349284	31562.4	not_exp	296428	39118.9
Transcriptional regulator, LysR family	ECBD_4063	A0A140NF57	BL-CFP	Unchanged	-0.19163	2.70933	1.80928e+06	39329.9	1.58424e+06	63269.4	1.09267e+06	104713	1.10118e+06	61032.7	not_exp	1.85158e+06	64352.7
Transcriptional regulator, DeoR family	ECBD_4143	A0A140NFD1	BL-CFP	Unchanged	-0.276326	0.655694	390723	70760.1	322616	49515.4	264600	22562	246889	12387.1	not_exp	1.7316e+07	277433
HTH-type transcriptional regulator HdfR (H-NS-dependent flhDC regulator)	hdfR ECBD_4274	A0A140NFQ2	BL-CFP	Low	-0.327164	2.91662	371144	18738.9	295840	12829.3	134289	24824.7	173118	13554.7	not_exp	3.19267e+06	213501
Transcriptional regulator, LacI family	ECBD_4090	A0A140NFS3	BL-CFP	Unchanged	0.219413	2.00171	677573	44972.5	788870	26005.2	680659	33080.2	648991	99280.4	not_exp	238305	39341.3
Transcriptional regulator, AraC family	ECBD_3624	A0A140NG17	BL-CFP	High	0.415325	4.31291	2.97278e+06	111860	3.9645e+06	123469	2.84815e+06	23722.2	2.80401e+06	191387	not_exp	481766	32771.7
Regulatory protein GntR HTH	ECBD_3506	A0A140NG58	BL-CFP	Unchanged	0.163776	0.66711	325310	45171	364418	18706.3	398213	11452.7	385030	37311.3	not_exp	377758	52845.7
Transcriptional regulator MraZ	mraZ ECBD_3536	A0A140NG87	BL-CFP	Unchanged	-0.0813401	0.909259	433020	19663.8	409282	11811.9	349926	9824.87	329715	9184.82	not_exp	2.79509e+06	290497
Transcriptional regulator, LacI family	ECBD_3792	A0A140NGD1	BL-CFP	Unchanged	-0.0988758	0.522612	291606	22813.4	272290	18720.3	211063	6510.01	209820	23601.8	not_exp	1.05599e+06	58555.6
HTH-type transcriptional regulator UlaR	ulaR ECBD_3843	A0A140NGM4	BL-CFP	Unchanged	-0.160152	1.17586	226689	13001.3	202871	13089.4	170066	15465.2	164215	7398.78	not_exp	683700	142917
Tellurite resistance protein TehB	ECBD_2210	A0A140NC04	BL-CFP	Unchanged	0.128408	0.750486	403870	39924.9	441465	14986.1	269285	11220.6	282887	13052.2	not_exp	3.45973e+07	1.48314e+06
Beta-lactamase (EC 3.5.2.6)	ECBD_3879	A0A140NEM2	BL-CFP	Unchanged	0.00408204	0.0243887	301612	17315	302467	11394.5	298817	17393	262935	12744.6	not_exp	1.20612e+06	137250
ATP-dependent RNA helicase RhlE (EC 3.6.4.13)	rhlE ECBD_2826	A0A140NBQ1	BL-CFP	Unchanged	0.270672	2.22215	2.71711e+06	207032	3.27784e+06	108839	4.37011e+06	129641	4.01647e+06	109833	not_exp	1.10811e+07	449290
Ribosomal silencing factor RsfS	rsfS ECBD_3014	A0A140NCP8	BL-CFP	Unchanged	0.480036	1.6587	536154	82694.9	747816	86152.3	532801	46817.7	569819	47865.4	not_exp	2.26437e+06	187353
Heat shock protein 15	ECBD_0346	A0A140N4B4	BL-CFP	Unchanged	0.276324	0.587393	188585	34169.6	228397	43430	164249	21232.5	147808	6430.29	not_exp	4.19477e+06	173890
50S ribosomal protein L3 glutamine methyltransferase (L3 MTase) (EC 2.1.1.298) (N5-glutamine methyltransferase PrmB)	prmB ECBD_1329	A0A140N5S7	BL-CFP	Unchanged	-0.15351	2.09689	6.25682e+06	118785	5.62526e+06	254234	4.0822e+06	109677	4.40731e+06	130989	not_exp	6.92917e+06	207515
Uncharacterized protein	ECBD_1047	A0A140N7A6	BL-CFP	Low	-0.751145	3.4787	1.02211e+06	80230.9	607270	56570.1	443552	88900.9	448725	83042.7	not_exp	3.19488e+06	155291
Uncharacterized protein	ECBD_0641	A0A140N7Y1	BL-CFP	Low	-0.485573	2.52434	5.522e+06	471692	3.94389e+06	318286	1.56e+06	183224	1.82532e+06	133808	not_exp	5.49982e+06	277869
Uncharacterized protein	ECBD_1392	A0A140NAA6	BL-CFP	Low	-1.07083	2.90942	657622	97496.7	313059	36894.3	134584	17483.5	158457	11027.3	not_exp	1.90846e+06	91543.1
Ribosome-binding ATPase YchF	ychF ECBD_2418	A0A140NAR5	BL-CFP	Unchanged	0.0814422	0.757359	2.19044e+07	451209	2.31765e+07	1.35918e+06	2.09912e+07	524900	2.12185e+07	315288	not_exp	1.00532e+07	542731
[Ribosomal protein S18]-alanine N-acetyltransferase (EC 2.3.1.266)	ECBD_3648	A0A140NE02	BL-CFP	Unchanged	0.225772	0.51951	81121.9	11145.6	94864.2	17914.3	76970.2	12532.3	89968.1	6465.16	not_exp	124530	17669.5
ATP-dependent RNA helicase DeaD (EC 3.6.4.13) (Cold-shock DEAD box protein A)	deaD ECBD_0578	A0A140N4Y7	BL-CFP	Unchanged	0.181619	1.1137	9.76404e+06	510641	1.10739e+07	933490	1.01174e+07	308795	1.25549e+07	678317	not_exp	1.86691e+07	2.45121e+06
ATP-dependent RNA helicase SrmB (EC 3.6.4.13)	srmB ECBD_1104	A0A140N989	BL-CFP	Unchanged	0.0180309	0.243368	7.15629e+06	238662	7.24629e+06	103618	6.80627e+06	85791.8	6.18178e+06	211611	not_exp	6.18808e+07	1.54368e+06
ATP-dependent RNA helicase DbpA (EC 3.6.4.13)	dbpA ECBD_2273	A0A140NC60	BL-CFP	Unchanged	0.170247	0.678001	286631	18787.4	322532	40105.6	216222	14659.7	295116	19593.7	not_exp	634876	27777.7
GTPase Obg (EC 3.6.5.-) (GTP-binding protein Obg)	obg ECBD_0559	A0A140N7B6	BL-CFP	Unchanged	0.137658	1.90586	3.02272e+06	72772	3.32535e+06	129604	3.67667e+06	177117	3.99029e+06	145673	not_exp	1.31208e+07	517439
Ribosome maturation factor RimP	rimP ECBD_0570	A0A140N7S1	BL-CFP	Unchanged	0.0633704	0.505361	1.97377e+06	92659.3	2.0624e+06	103872	1.96195e+06	144327	1.92351e+06	52407.6	not_exp	1.60044e+06	53072.7
GTPase Era	era ECBD_1115	A0A140N8X3	BL-CFP	Unchanged	0.287418	1.71569	2.29147e+06	171139	2.79663e+06	216217	2.15288e+06	65525.8	2.47723e+06	69762.9	not_exp	112033	4603.2
GTPase Der (GTP-binding protein EngA)	der ECBD_1175	A0A140N942	BL-CFP	Unchanged	0.110275	2.62402	9.71163e+06	226785	1.04831e+07	138166	8.0016e+06	426616	8.58624e+06	138672	not_exp	70009	3154.23
Small ribosomal subunit biogenesis GTPase RsgA (EC 3.6.1.-)	rsgA ECBD_3870	A0A140NC02	BL-CFP	High	0.367813	5.18037	1.34972e+06	42368.2	1.74168e+06	19516.7	1.67191e+06	50520.6	1.45205e+06	43023.2	not_exp	1.32214e+06	69799.4
Der GTPase-activating protein YihI	yihI ECBD_4162	A0A140NHX7	BL-CFP	Unchanged	-0.0680173	0.871819	1.69673e+06	76582.2	1.61859e+06	15945.6	1.68743e+06	124794	1.68411e+06	137702	not_exp	1.71415e+07	1.04587e+06
Ribosomal RNA small subunit methyltransferase H (EC 2.1.1.199) (16S rRNA m(4)C1402 methyltransferase) (rRNA (cytosine-N(4)-)-methyltransferase RsmH)	rsmH mraW ECBD_3535 ECD_00083 B21_00082	C5W331	BL-CFP	Unchanged	0.11563	1.56822	1.40814e+06	31213	1.52565e+06	62624.3	1.35077e+06	88806	1.26356e+06	69176	not_exp	4.1994e+06	119603
Ribosomal RNA large subunit methyltransferase M (EC 2.1.1.186) (23S rRNA (cytidine2498-2'-O)-methyltransferase) (23S rRNA 2'-O-ribose methyltransferase RlmM)	rlmM ECBD_0916 ECD_02657 B21_02618	C5W8B2	BL-CFP	Unchanged	-0.0451747	0.619802	1.20599e+06	17063.9	1.16881e+06	46335.6	1.14727e+06	71072.9	1.12833e+06	5764.51	not_exp	2.76842e+06	133156
Ribonuclease PH (RNase PH) (EC 2.7.7.56) (tRNA nucleotidyltransferase)	rph ECBD_0083	A0A140N2L7	BL-CFP	Unchanged	-0.20744	2.36776	6.22927e+06	286128	5.395e+06	152153	5.43725e+06	299961	5.11188e+06	78158.3	not_exp	59916.5	11326.9
Ribosomal RNA large subunit methyltransferase J (EC 2.1.1.266) (23S rRNA (adenine(2030)-N6)-methyltransferase) (23S rRNA m6A2030 methyltransferase)	rlmJ ECBD_0242	A0A140N421	BL-CFP	Unchanged	0.0893823	0.823179	2.81747e+06	97395.4	2.99755e+06	162150	2.93509e+06	149810	2.74749e+06	195586	not_exp	318352	15465.2
Ribosomal RNA small subunit methyltransferase E (EC 2.1.1.193)	ECBD_0794	A0A140N4C9	BL-CFP	Unchanged	0.038968	0.348028	407666	17613.4	418827	16093.3	373253	19881.6	730407	30575	not_exp	331554	25615.4
Ribosomal RNA small subunit methyltransferase I (EC 2.1.1.198) (16S rRNA 2'-O-ribose C1402 methyltransferase) (rRNA (cytidine-2'-O-)-methyltransferase RsmI)	rsmI ECBD_0594	A0A140N5P0	BL-CFP	Unchanged	0.0138898	0.146636	7.04766e+06	224042	7.11584e+06	209391	6.31775e+06	146841	5.64747e+06	93374.2	not_exp	1.37731e+06	68502.3
Ribosome-binding factor A	rbfA ECBD_0573	A0A140N5Y7	BL-CFP	Unchanged	0.174074	1.70901	4.0251e+06	229045	4.54128e+06	165953	4.70614e+06	292720	4.46538e+06	122500	not_exp	4.68978e+07	6.36006e+06
Putative pre-16S rRNA nuclease (EC 3.1.-.-)	yqgF ECBD_0791	A0A140N800	BL-CFP	Unchanged	0.242286	1.77453	698201	54929.6	825877	39067.2	753250	21473.4	724093	21121.4	not_exp	393514	26109.7
Ribonuclease 3 (EC 3.1.26.3) (Ribonuclease III) (RNase III)	rnc ECBD_1114	A0A140N998	BL-CFP	Unchanged	0.218213	2.25283	4.46531e+06	234856	5.19446e+06	185964	5.4958e+06	100778	5.21832e+06	85773.8	not_exp	836429	21211.9
Dual-specificity RNA methyltransferase RlmN (EC 2.1.1.192) (23S rRNA (adenine(2503)-C(2))-methyltransferase) (23S rRNA m2A2503 methyltransferase) (Ribosomal RNA large subunit methyltransferase N) (tRNA (adenine(37)-C(2))-methyltransferase) (tRNA m2A37 methyltransferase)	rlmN ECBD_1169	A0A140N9P4	BL-CFP	Unchanged	0.126288	1.33729	2.91829e+06	154057	3.18526e+06	101220	2.34582e+06	185861	2.68066e+06	79385.5	not_exp	7.13397e+07	1.76787e+06
Ribonuclease E (RNase E) (EC 3.1.26.12)	rne ECBD_2516	A0A140NAA1	BL-CFP	Unchanged	-0.134934	1.81548	2.15283e+07	336808	1.96061e+07	932965	1.74137e+07	216999	1.84411e+07	498476	not_exp	2.55599e+07	727123
rRNA (Guanine-N(1)-)-methyltransferase	ECBD_1819	A0A140NB62	BL-CFP	Unchanged	0.0489212	0.376825	1.76687e+06	110839	1.82781e+06	50811.9	1.45212e+06	38576.7	1.51888e+06	76229.7	not_exp	1.49369e+07	4.48785e+06
Endoribonuclease YbeY (EC 3.1.-.-)	ybeY ECBD_2992	A0A140NCN1	BL-CFP	Unchanged	0.546626	1.45374	324735	28410.1	474330	91348.3	447894	74002.4	446448	39047	not_exp	2.71007e+06	177925
Ribosomal RNA small subunit methyltransferase D (EC 2.1.1.171)	ECBD_0276	A0A140N339	BL-CFP	Unchanged	0.0280806	0.196565	272980	16943	278346	7787.87	234672	20239.2	248750	12657.6	not_exp	1.60787e+06	182066
Ribosomal RNA large subunit methyltransferase G (EC 2.1.1.174) (23S rRNA m2G1835 methyltransferase) (rRNA (guanine-N(2)-)-methyltransferase RlmG)	rlmG ECBD_0658	A0A140N3C3	BL-CFP	Unchanged	-0.210061	0.378116	483512	129976	417997	13852.9	429953	24414.7	410296	18226.4	not_exp	960782	52462.2
Ribosomal RNA small subunit methyltransferase B (EC 2.1.1.176) (16S rRNA m5C967 methyltransferase) (rRNA (cytosine-C(5)-)-methyltransferase RsmB)	rsmB sun ECBD_0463	A0A140N5C1	BL-CFP	Unchanged	0.241633	2.06364	2.20493e+06	87782.4	2.60695e+06	159093	2.59723e+06	84126.2	2.27137e+06	118756	not_exp	963109	41173
Ribosomal RNA large subunit methyltransferase E (EC 2.1.1.166) (23S rRNA Um2552 methyltransferase) (rRNA (uridine-2'-O-)-methyltransferase)	rlmE ftsJ rrmJ ECBD_0563	A0A140N5X9	BL-CFP	Unchanged	0.425927	1.93133	2.48756e+06	307053	3.34188e+06	277552	1.15948e+06	264174	1.85928e+06	163805	not_exp	460006	33167.7
Ribosomal RNA small subunit methyltransferase J (EC 2.1.1.242) (16S rRNA m2G1516 methyltransferase) (rRNA (guanine-N(2)-)-methyltransferase)	rsmJ ECBD_0244	A0A140N6X9	BL-CFP	Unchanged	0.300512	1.67917	323626	21230	398572	35986.4	378995	19098.8	350793	20063.9	not_exp	4.56267e+06	152070
23S rRNA (uracil(1939)-C(5))-methyltransferase RlmD (EC 2.1.1.190) (23S rRNA(m5U1939)-methyltransferase)	rlmD ECBD_0944	A0A140N8S6	BL-CFP	Unchanged	0.192626	2.15052	182780	6276.65	208888	9382.8	175096	4514.57	163859	5276.39	not_exp	4.50627e+06	286962
Ribosomal RNA small subunit methyltransferase F (EC 2.1.1.178) (16S rRNA m5C1407 methyltransferase) (rRNA (cytosine-C(5)-)-methyltransferase RsmF)	rsmF ECBD_1805	A0A140N8V3	BL-CFP	Unchanged	0.0964133	0.79093	1.24668e+06	53102.6	1.33284e+06	77038.1	1.36888e+06	101717	1.39544e+06	266160	not_exp	212542	27633.1
23S rRNA (uracil(747)-C(5))-methyltransferase RlmC (EC 2.1.1.189) (23S rRNA(m5U747)-methyltransferase)	rlmC ECBD_2735	A0A140N8X7	BL-CFP	Unchanged	0.214455	0.784355	48031.8	7165.23	55729.6	4417.94	52582	4285.69	47921.9	4460.25	not_exp	8.39511e+06	413123
Ribosomal RNA large subunit methyltransferase F (EC 2.1.1.181) (23S rRNA mA1618 methyltransferase) (rRNA adenine N-6-methyltransferase)	rlmF ECBD_2816	A0A140NBP4	BL-CFP	Unchanged	-0.104257	0.281389	187745	29726	174656	15326.9	119488	11187.9	154923	13614.9	not_exp	1.46759e+07	599785
Ribosomal RNA large subunit methyltransferase H (EC 2.1.1.177) (23S rRNA (pseudouridine1915-N3)-methyltransferase) (23S rRNA m3Psi1915 methyltransferase) (rRNA (pseudouridine-N3-)-methyltransferase RlmH)	rlmH ECBD_3015	A0A140NCA5	BL-CFP	High	0.343195	3.33883	866349	48485.2	1.09902e+06	32584	818021	49549.4	860383	24778	not_exp	1.71259e+06	41162.1
Ribosomal RNA large subunit methyltransferase I (EC 2.1.1.191) (23S rRNA m5C1962 methyltransferase) (rRNA (cytosine-C(5)-)-methyltransferase RlmI)	rlmI ECBD_2627	A0A140ND33	BL-CFP	Unchanged	0.0439767	0.468312	6.17389e+06	310791	6.36499e+06	74081.8	6.45513e+06	111834	6.28065e+06	130621	not_exp	1.42765e+06	60052.4
Ribosomal RNA large subunit methyltransferase K/L [Includes: 23S rRNA m2G2445 methyltransferase (EC 2.1.1.173) (rRNA (guanine-N(2)-)-methyltransferase RlmL); 23S rRNA m7G2069 methyltransferase (EC 2.1.1.264) (rRNA (guanine-N(7)-)-methyltransferase RlmK)]	rlmL ECBD_2647	A0A140ND50	BL-CFP	Unchanged	0.279091	4.59086	4.40819e+06	65432.8	5.34903e+06	125349	4.93404e+06	75587.3	4.67513e+06	194915	not_exp	3.72317e+06	320074
Ribosomal RNA small subunit methyltransferase C (EC 2.1.1.172) (16S rRNA m2G1207 methyltransferase) (rRNA (guanine-N(2)-)-methyltransferase RsmC)	rsmC ECBD_3650	A0A140NDZ5	BL-CFP	Unchanged	0.0842013	1.58134	3.06786e+06	52051.5	3.25224e+06	95682.4	3.14656e+06	234050	3.21637e+06	309327	not_exp	5.54464e+06	339805
Ribosomal RNA small subunit methyltransferase A (EC 2.1.1.182) (16S rRNA (adenine(1518)-N(6)/adenine(1519)-N(6))-dimethyltransferase) (16S rRNA dimethyladenosine transferase) (16S rRNA dimethylase) (S-adenosylmethionine-6-N', N'-adenosyl(rRNA) dimethyltransferase)	rsmA ksgA ECBD_3564	A0A140NE88	BL-CFP	Unchanged	0.236335	2.94316	4.01248e+06	152866	4.72668e+06	148137	4.9044e+06	513034	4.32785e+06	217441	not_exp	977135	155479
23S rRNA (guanosine-2'-O-)-methyltransferase RlmB (EC 2.1.1.185) (23S rRNA (guanosine2251 2'-O)-methyltransferase) (23S rRNA Gm2251 2'-O-methyltransferase)	rlmB ECBD_3854	A0A140SS21	BL-CFP	Unchanged	0.212017	2.46578	2.37282e+06	127856	2.74845e+06	55129.7	2.27645e+06	108391	2.08549e+06	78680.9	not_exp	5.10159e+06	997426
Ribosomal RNA small subunit methyltransferase G (EC 2.1.1.170) (16S rRNA 7-methylguanosine methyltransferase) (16S rRNA m7G methyltransferase)	rsmG ECBD_4292	A0A140SSB1	BL-CFP	Unchanged	-0.0820796	0.580508	3.30916e+06	201911	3.12615e+06	158198	2.85265e+06	128516	2.99128e+06	170031	not_exp	888769	104259
Ribosomal protein S6--L-glutamate ligase (EC 6.3.2.-) (Poly-alpha-glutamate synthase) (Ribosomal protein S6 modification protein)	rimK ECBD_2742	A0A140NBJ8	BL-CFP	Unchanged	0.0636636	0.261443	137541	15522	143747	6623.44	45065.2	5232.45	65635.3	5979.42	not_exp	3.49355e+07	5.98852e+06
50S ribosomal protein L6	rplF ECBD_0446	A0A140N2T1	BL-CFP	Unchanged	0.206766	0.858185	1.01718e+08	1.21293e+07	1.17393e+08	1.02819e+07	1.32002e+08	1.41029e+07	1.20114e+08	9.83014e+06	not_exp	2.13064e+06	169389
Ribosomal protein L11 methyltransferase (L11 Mtase) (EC 2.1.1.-)	prmA ECBD_0486	A0A140N2X4	BL-CFP	Unchanged	0.0204314	0.0534975	670192	68215.2	679750	84835.3	642968	100783	693651	25945.6	not_exp	906025	128693
30S ribosomal protein S9	rpsI ECBD_0517	A0A140N2Z9	BL-CFP	Unchanged	0.0425118	0.18467	3.51542e+07	3.57561e+06	3.62055e+07	1.44925e+06	4.09564e+07	6.05666e+06	3.79042e+07	2.91641e+06	not_exp	9.32369e+06	518202
50S ribosomal protein L27	rpmA ECBD_0557	A0A140N340	BL-CFP	Unchanged	0.133421	0.992924	4.42285e+07	3.29125e+06	4.85139e+07	1.98402e+06	5.79939e+07	5.30689e+06	5.13833e+07	3.1032e+06	not_exp	1.34355e+06	64283.5
50S ribosomal protein L3	rplC ECBD_0431	A0A140N3G7	BL-CFP	Unchanged	0.0758669	0.511298	1.40216e+08	1.02121e+07	1.47786e+08	5.86514e+06	1.71629e+08	1.26266e+07	1.58294e+08	1.39268e+07	not_exp	2.45008e+06	80814.3
50S ribosomal protein L28	rpmB ECBD_0089	A0A140N3L9	BL-CFP	Unchanged	0.0491022	0.586341	4.01956e+07	1.91267e+06	4.15873e+07	289689	4.4002e+07	851726	4.24522e+07	478907	not_exp	580452	44025.3
50S ribosomal protein L18	rplR ECBD_0447	A0A140N4L0	BL-CFP	Unchanged	0.135615	0.556686	5.52662e+07	6.76991e+06	6.07133e+07	4.07479e+06	7.45564e+07	1.13983e+07	6.57042e+07	5.57759e+06	not_exp	2.51025e+06	99204.3
50S ribosomal protein L17	rplQ ECBD_0457	A0A140N4M0	BL-CFP	Unchanged	0.0329864	0.19221	7.88355e+07	6.09938e+06	8.06588e+07	2.13307e+06	9.57923e+07	6.77486e+06	8.52783e+07	3.07468e+06	not_exp	1.65052e+06	140879
30S ribosomal protein S8	rpsH ECBD_0445	A0A140N537	BL-CFP	Unchanged	0.0994926	0.760321	3.23847e+07	2.02101e+06	3.46969e+07	1.62708e+06	3.94908e+07	1.70008e+06	3.71852e+07	800510	not_exp	928226	55098.1
50S ribosomal protein L13	rplM ECBD_0516	A0A140N598	BL-CFP	Unchanged	0.0706805	0.552211	6.70256e+07	4.77092e+06	7.03911e+07	1.17908e+06	7.97404e+07	5.82126e+06	7.47577e+07	2.55552e+06	not_exp	5.43996e+06	411773
50S ribosomal protein L5	rplE ECBD_0443	A0A140N5A3	BL-CFP	Unchanged	0.123425	1.30003	1.0504e+08	5.3475e+06	1.14422e+08	3.94566e+06	1.33976e+08	2.24333e+06	1.2826e+08	3.84056e+06	not_exp	1.56793e+06	118490
30S ribosomal protein S13	rpsM ECBD_0453	A0A140N5B4	BL-CFP	Unchanged	0.133784	2.07935	8.90356e+07	2.43016e+06	9.7687e+07	3.02298e+06	1.07889e+08	6.23216e+06	1.01427e+08	2.21047e+06	not_exp	8.54639e+06	341998
50S ribosomal protein L21	rplU ECBD_0556	A0A140N5D7	BL-CFP	Unchanged	0.128087	0.96096	4.80053e+07	3.32963e+06	5.24623e+07	2.40927e+06	5.71701e+07	6.24827e+06	5.6333e+07	3.17824e+06	not_exp	898759	97276.5
50S ribosomal protein L4	rplD ECBD_0432	A0A140N5K8	BL-CFP	Unchanged	0.00606499	0.0239025	1.00026e+08	9.03576e+06	1.00447e+08	5.19557e+06	1.24222e+08	1.32541e+07	1.13083e+08	1.18427e+07	not_exp	725357	138786
50S ribosomal protein L24	rplX ECBD_0442	A0A140N5L7	BL-CFP	Unchanged	0.0941882	0.858949	6.5483e+07	4.06318e+06	6.99008e+07	1.88285e+06	8.07328e+07	3.29526e+06	7.73722e+07	2.96321e+06	not_exp	2.77012e+06	79204.1
50S ribosomal protein L33	rpmG ECBD_0090	A0A140N5Z7	BL-CFP	Unchanged	0.346751	0.706594	1.02239e+07	2.75901e+06	1.30016e+07	1.8321e+06	1.6884e+07	5.46962e+06	1.24998e+07	1.79209e+06	not_exp	262478	11518.9
50S ribosomal protein L19	rplS ECBD_1080	A0A140N6T7	BL-CFP	Unchanged	0.106087	1.1807	6.44648e+07	2.91644e+06	6.93838e+07	2.43044e+06	7.78661e+07	6.5386e+06	7.27321e+07	2.12723e+06	not_exp	995227	61536.5
30S ribosomal protein S10	rpsJ ECBD_0430	A0A140N6Y5	BL-CFP	Unchanged	0.136364	0.881186	7.0617e+07	5.8994e+06	7.76174e+07	3.66573e+06	8.66536e+07	2.98134e+06	7.8207e+07	2.0389e+06	not_exp	434884	34835.5
50S ribosomal protein L16	rplP ECBD_0438	A0A140N6Z2	BL-CFP	Unchanged	0.0790526	0.530983	2.61095e+07	1.9175e+06	2.758e+07	1.11411e+06	3.09894e+07	383658	2.79343e+07	228085	not_exp	298782	29893.4
30S ribosomal protein S17	rpsQ ECBD_0440	A0A140N6Z6	BL-CFP	Unchanged	0.292264	0.655212	2.58329e+07	5.70938e+06	3.1634e+07	4.64562e+06	3.10637e+07	7.14482e+06	2.71911e+07	4.93177e+06	not_exp	1.81572e+06	155052
Ribosome maturation factor RimM	rimM ECBD_1078	A0A140N719	BL-CFP	Unchanged	0.126022	2.25799	5.39473e+06	174229	5.88717e+06	101820	7.11898e+06	246752	6.50003e+06	138054	not_exp	4.19416e+06	183578
Sigma 54 modulation protein/ribosomal protein S30EA	ECBD_1088	A0A140N730	BL-CFP	Unchanged	-1.14906	1.81028	1.96425e+07	5.54101e+06	8.85714e+06	670866	4.19464e+06	784152	3.95268e+06	755931	not_exp	6.63601e+06	450396
30S ribosomal protein S16	rpsP ECBD_1077	A0A140N7D8	BL-CFP	Unchanged	0.179603	1.65438	2.77775e+07	913687	3.146e+07	1.87183e+06	3.67807e+07	2.11366e+06	3.40484e+07	2.16094e+06	not_exp	166578	9253.08
50S ribosomal protein L29	rpmC ECBD_0439	A0A140N7F5	BL-CFP	Unchanged	0.0746029	0.276104	2.01218e+07	2.67381e+06	2.11897e+07	734315	2.72674e+07	1.75669e+06	2.33254e+07	873961	not_exp	1.61863e+07	481668
30S ribosomal protein S14	rpsN ECBD_0444	A0A140N7K8	BL-CFP	Unchanged	0.120558	0.280876	4.11615e+07	7.08934e+06	4.4749e+07	5.83346e+06	4.95148e+07	6.76168e+06	4.33194e+07	5.38215e+06	not_exp	494858	28815.3
30S ribosomal protein S11	rpsK ECBD_0454	A0A140N7L9	BL-CFP	Unchanged	0.161485	0.588611	3.4727e+07	3.97359e+06	3.884e+07	4.08578e+06	4.11455e+07	3.7526e+06	3.83182e+07	2.57432e+06	not_exp	8.85351e+06	483696
30S ribosomal protein S15	rpsO ECBD_0575	A0A140N811	BL-CFP	Unchanged	0.184477	2.01822	3.03858e+07	1.66383e+06	3.45305e+07	954115	3.94279e+07	1.56644e+06	3.68449e+07	2.25235e+06	not_exp	1.16557e+06	69680.6
50S ribosomal protein L25	rplY ECBD_1472	A0A140N846	BL-CFP	Unchanged	0.0799905	0.481213	4.69439e+07	3.9032e+06	4.96202e+07	1.978e+06	6.20912e+07	3.61928e+06	5.27852e+07	1.96632e+06	not_exp	1.56291e+08	3.3426e+06
30S ribosomal protein S21	rpsU ECBD_0676	A0A140N8B4	BL-CFP	Unchanged	0.119207	0.86292	3.39828e+07	2.76508e+06	3.691e+07	1.04453e+06	3.95952e+07	2.86889e+06	3.68083e+07	220989	not_exp	1.25538e+06	101660
50S ribosomal protein L35	rpmI ECBD_1928	A0A140N9E3	BL-CFP	Unchanged	0.16379	1.05131	2.7238e+06	218811	3.05127e+06	174100	3.86014e+06	636997	3.09294e+06	120756	not_exp	1.13332e+07	736574
30S ribosomal protein S1	ECBD_2684	A0A140NBA5	BL-CFP	Unchanged	0.091778	1.08614	2.50441e+08	1.16148e+07	2.66891e+08	7.18241e+06	2.86081e+08	1.38728e+06	2.60114e+08	3.63227e+06	not_exp	2.57566e+06	92053.1
50S ribosomal protein L20	rplT ECBD_1929	A0A140NBS1	BL-CFP	Unchanged	0.0820079	0.181216	4.40623e+07	7.11023e+06	4.66395e+07	6.47327e+06	5.04747e+07	1.19847e+07	5.12543e+07	5.57874e+06	not_exp	2.9485e+06	289633
30S ribosomal subunit S22	ECBD_2159	A0A140NCE1	BL-CFP	Low	-1.3014	3.58312	1.43419e+06	182069	581894	64168.3	269945	35662.5	306927	61491.6	not_exp	8.83349e+06	1.11728e+06
50S ribosomal protein L9	rplI ECBD_3831	A0A140NDV1	BL-CFP	Unchanged	0.0962634	0.651658	1.84862e+08	1.42684e+07	1.97617e+08	7.79239e+06	2.32896e+08	1.80252e+07	2.07596e+08	8.18927e+06	not_exp	1.08363e+07	1.16345e+06
50S ribosomal protein L11	rplK ECBD_4050	A0A140NF32	BL-CFP	Unchanged	0.118288	1.49822	5.17665e+07	2.60968e+06	5.61898e+07	867619	6.66152e+07	1.57297e+06	6.34081e+07	1.4082e+06	not_exp	2.84716e+07	1.40476e+06
30S ribosomal protein S20	rpsT ECBD_3593	A0A140NFU3	BL-CFP	Unchanged	0.141057	1.44654	4.67335e+07	2.95281e+06	5.15336e+07	889327	6.14285e+07	2.10899e+06	5.43665e+07	3.22192e+06	not_exp	953048	50063.3
30S ribosomal protein S6	rpsF ECBD_3834	A0A140NGG7	BL-CFP	Unchanged	0.148081	1.24247	7.87579e+07	5.07283e+06	8.72712e+07	3.70217e+06	9.89721e+07	8.94548e+06	8.96097e+07	3.34222e+06	not_exp	603580	66527.5
30S ribosomal protein S18	rpsR ECBD_3832	A0A140NGH1	BL-CFP	Unchanged	0.0797561	0.551396	4.95197e+07	3.6783e+06	5.23344e+07	1.84507e+06	5.89228e+07	4.50961e+06	5.49075e+07	1.85409e+06	not_exp	3.3399e+06	120839
50S ribosomal protein L34	rpmH ECBD_4330	A0A140NHV0	BL-CFP	Unchanged	0.0616951	0.219021	1.25264e+07	1.14949e+06	1.30737e+07	1.29561e+06	1.57169e+07	1.11586e+06	1.44277e+07	1.00761e+06	not_exp	2.62569e+07	800053
50S ribosomal protein L7/L12	rplL ECBD_4047	A0A140SS63	BL-CFP	Unchanged	-0.126777	0.248795	8.39863e+07	1.65572e+07	7.6921e+07	1.12969e+07	8.95421e+07	8.23016e+06	9.21388e+07	1.00132e+07	not_exp	7.66886e+06	245273
50S ribosomal protein L31	rpmE ECBD_4088	A0A140SS71	BL-CFP	Unchanged	0.123575	1.29514	4.61515e+07	2.06859e+06	5.02788e+07	2.08003e+06	6.11951e+07	4.20662e+06	5.47982e+07	2.62374e+06	not_exp	1.18585e+07	207681
50S ribosomal protein L23	rplW ECBD_0433	C6EGE8	BL-CFP	Unchanged	0.208187	1.49798	2.93461e+07	2.34182e+06	3.39017e+07	1.59396e+06	3.82979e+07	3.22436e+06	3.49938e+07	3.19096e+06	not_exp	8.18703e+07	3.62729e+06
50S ribosomal protein L22	rplV ECBD_0436	A0A140N2S3	BL-CFP	Unchanged	0.154312	1.58587	4.4575e+07	2.70133e+06	4.96071e+07	1.22145e+06	5.70151e+07	400145	5.10989e+07	376369	not_exp	1.06867e+08	3.81266e+06
50S ribosomal protein L14	rplN ECBD_0441	A0A140N3H4	BL-CFP	Unchanged	0.105417	1.13028	6.10465e+07	3.42401e+06	6.56742e+07	1.43071e+06	7.1641e+07	1.99511e+06	6.81066e+07	1.92126e+06	not_exp	4.54266e+07	625302
30S ribosomal protein S12	rpsL ECBD_0407	A0A140N4H3	BL-CFP	Unchanged	0.134589	1.58897	2.06878e+07	947166	2.27106e+07	719612	2.56758e+07	2.89052e+06	2.3459e+07	1.55818e+06	not_exp	6.76575e+07	1.36644e+06
30S ribosomal protein S3	rpsC ECBD_0437	A0A140N4K1	BL-CFP	Unchanged	0.109331	1.09714	1.62336e+08	9.62975e+06	1.75117e+08	4.22939e+06	1.76114e+08	5.73217e+06	1.64982e+08	5.288e+06	not_exp	3.35162e+07	781004
30S ribosomal protein S19	rpsS ECBD_0435	A0A140N528	BL-CFP	Unchanged	0.128305	1.07043	5.79599e+07	3.67474e+06	6.33506e+07	2.65257e+06	7.42754e+07	6.45722e+06	6.49895e+07	2.99959e+06	not_exp	1.95856e+07	442608
30S ribosomal protein S4	rpsD ECBD_0455	A0A140N548	BL-CFP	Unchanged	0.102256	1.31245	1.29576e+08	6.14334e+06	1.39094e+08	2.63355e+06	1.58275e+08	2.42121e+06	1.46653e+08	2.93064e+06	not_exp	6.99331e+06	380904
30S ribosomal protein S7	rpsG ECBD_0408	A0A140N6W8	BL-CFP	Unchanged	0.120688	1.04041	7.28743e+07	4.91712e+06	7.92328e+07	2.41549e+06	8.8065e+07	3.1418e+06	8.13647e+07	1.88706e+06	not_exp	1.69445e+06	88028.6
30S ribosomal protein S5	rpsE ECBD_0448	A0A140N6Z9	BL-CFP	Unchanged	0.115077	1.37911	1.17772e+08	6.17098e+06	1.27551e+08	2.24044e+06	1.39e+08	7.32975e+06	1.25857e+08	4.47783e+06	not_exp	6.58686e+07	1.59386e+06
50S ribosomal protein L15	rplO ECBD_0450	A0A140N711	BL-CFP	Unchanged	0.0874086	0.902264	9.0076e+07	4.99162e+06	9.57021e+07	2.24232e+06	1.11141e+08	2.46452e+06	1.01558e+08	3.46826e+06	not_exp	2.78618e+07	1.54058e+06
50S ribosomal protein L30	rpmD ECBD_0449	A0A140N7G4	BL-CFP	Unchanged	0.0565392	0.0880218	1.97688e+07	4.68266e+06	2.05589e+07	3.15377e+06	2.33134e+07	2.09089e+06	2.01017e+07	1.40289e+06	not_exp	112002	9685.19
50S ribosomal protein L2	rplB ECBD_0434	A0A140N7J1	BL-CFP	Unchanged	0.101998	0.582908	1.68441e+08	1.45288e+07	1.80781e+08	9.27441e+06	2.12133e+08	2.93838e+07	1.84678e+08	1.26924e+07	not_exp	4.40367e+06	141326
50S ribosomal protein L32	rpmF ECBD_2512	A0A140NAZ2	BL-CFP	Unchanged	0.180085	0.996612	1.06346e+07	913978	1.20485e+07	873006	1.43583e+07	1.77829e+06	1.25964e+07	1.53347e+06	not_exp	317985	36646.2
50S ribosomal protein L10	rplJ ECBD_4048	A0A140NDB6	BL-CFP	Unchanged	0.0653056	0.410608	5.64412e+07	4.12551e+06	5.90548e+07	2.5884e+06	5.954e+07	4.73595e+06	6.01627e+07	1.07716e+06	not_exp	1.53105e+07	1.30088e+06
30S ribosomal protein S2	rpsB ECBD_3450	A0A140NFK2	BL-CFP	Unchanged	0.0808611	0.715805	1.09216e+08	5.00368e+06	1.15512e+08	5.48855e+06	1.25005e+08	1.65757e+06	1.13664e+08	2.64754e+06	not_exp	229352	15412.6
50S ribosomal protein L1	rplA ECBD_4049	A0A140NFM7	BL-CFP	Unchanged	0.0908677	1.01089	1.09094e+08	5.94906e+06	1.16186e+08	1.95926e+06	1.38048e+08	2.29084e+06	1.27218e+08	2.26576e+06	not_exp	1.34443e+07	540505
Sulfate adenylyltransferase subunit 2 (EC 2.7.7.4) (ATP-sulfurylase small subunit) (Sulfate adenylate transferase) (SAT)	cysD ECBD_0972	A0A140N5X8	BL-CFP	Unchanged	-0.254426	1.32855	7.67553e+06	705497	6.43455e+06	495236	3.18857e+06	513330	3.74295e+06	405003	not_exp	2.36363e+07	1.37855e+06
Phosphoadenosine phosphosulfate reductase (EC 1.8.4.8) (3'-phosphoadenylylsulfate reductase) (PAPS reductase, thioredoxin dependent) (PAPS sulfotransferase) (PAdoPS reductase)	cysH ECBD_0967	A0A140N725	BL-CFP	Unchanged	-0.279186	3.32897	7.55387e+06	125784	6.22481e+06	310590	3.32442e+06	291099	3.62086e+06	353667	not_exp	3.89367e+06	333195
Adenylyl-sulfate kinase (EC 2.7.1.25) (APS kinase) (ATP adenosine-5'-phosphosulfate 3'-phosphotransferase) (Adenosine-5'-phosphosulfate kinase)	cysC ECBD_0974	A0A140N8V9	BL-CFP	Unchanged	0.132023	0.296929	723225	157782	792531	61202.5	341424	139664	360463	108087	not_exp	355283	16566
Polyamine aminopropyltransferase (Putrescine aminopropyltransferase) (PAPT) (Spermidine synthase) (SPDS) (SPDSY) (EC 2.5.1.16)	speE ECBD_3498	A0A140NAZ8	BL-CFP	Unchanged	0.250006	1.40253	1.88171e+06	153132	2.23776e+06	178737	2.00363e+06	152909	2.02421e+06	80179.4	not_exp	2.58801e+07	774896
Phosphohistidine phosphatase, SixA	ECBD_1320	A0A140N826	BL-CFP	Unchanged	-0.428436	0.391646	683316	273886	507749	201820	347712	50039.8	397874	115780	not_exp	1.33103e+07	188924
Probable phosphatase YcdX (EC 3.1.3.-)	ycdX ECBD_2565	A0A140N8F4	BL-CFP	Unchanged	-0.0711577	0.695101	4.19384e+06	225857	3.992e+06	92126.6	3.27974e+06	114426	3.10259e+06	108474	not_exp	2.98371e+07	1.63986e+06
5'-deoxynucleotidase YfbR (EC 3.1.3.89) (5'-deoxyribonucleotidase) (Nucleoside 5'-monophosphate phosphohydrolase)	yfbR ECBD_1368	A0A140N9N4	BL-CFP	Unchanged	0.0576763	0.244909	900873	94428.9	937618	47391.9	644358	46176.3	690005	38095.6	not_exp	3.55352e+06	220279
Glucose-1-phosphatase (EC 3.1.3.10)	ECBD_2592	A0A140NB56	BL-CFP	Low	-1.06394	4.11959	8.66185e+06	732280	4.14318e+06	370799	1.82493e+06	158977	1.76641e+06	284956	not_exp	2.05697e+06	60905.4
3,4-dihydroxy-2-butanone 4-phosphate synthase (DHBP synthase) (EC 4.1.99.12)	ribB ECBD_0698	A0A140N3F8	BL-CFP	Low	-0.546791	4.16571	3.7312e+06	190269	2.55416e+06	88507.2	2.06672e+06	209902	1.95935e+06	147973	not_exp	2.29448e+06	175517
S-adenosylmethionine synthase (AdoMet synthase) (EC 2.5.1.6) (MAT) (Methionine adenosyltransferase)	metK ECBD_0798	A0A140N627	BL-CFP	Unchanged	-0.175042	0.986696	1.91452e+07	1.4816e+06	1.69577e+07	1.30176e+06	1.85061e+07	1.18929e+06	1.65101e+07	464266	not_exp	2.07756e+06	145746
Siroheme synthase [Includes: Uroporphyrinogen-III C-methyltransferase (Urogen III methylase) (EC 2.1.1.107) (SUMT) (Uroporphyrinogen III methylase) (UROM); Precorrin-2 dehydrogenase (EC 1.3.1.76); Sirohydrochlorin ferrochelatase (EC 4.99.1.4)]	cysG ECBD_0380	A0A140N6T6	BL-CFP	Unchanged	0.586914	1.82651	1.54604e+06	175851	2.3222e+06	357125	1.94286e+06	200700	1.48773e+06	73170.3	not_exp	1.05558e+06	40174.7
Pyridoxine/pyridoxal/pyridoxamine kinase (PN/PL/PM kinase) (EC 2.7.1.35) (B6-vitamer kinase)	pdxK ECBD_1263	A0A140N6T9	BL-CFP	Unchanged	0.271355	2.96266	1.2386e+06	36839.6	1.49491e+06	66176	1.08287e+06	71434	1.15066e+06	39369.6	not_exp	132097	3371.87
Pimeloyl-[acyl-carrier protein] methyl ester esterase (EC 3.1.1.85) (Biotin synthesis protein BioH) (Carboxylesterase BioH)	bioH ECBD_0333	A0A140N789	BL-CFP	Unchanged	0.0576649	0.226	251376	25791.2	261627	18219.4	228817	23886.9	251723	26458.3	not_exp	4.41661e+06	344593
Pyridoxine 5'-phosphate synthase (PNP synthase) (EC 2.6.99.2)	pdxJ ECBD_1117	A0A140N7H9	BL-CFP	High	0.439344	3.58839	3.94307e+06	224800	5.34676e+06	223841	4.04046e+06	317551	3.69785e+06	291968	not_exp	4.46864e+06	420502
N-acetylmannosamine kinase (EC 2.7.1.60) (ManNAc kinase) (N-acetyl-D-mannosamine kinase)	nanK ECBD_0525	A0A140N7V0	BL-CFP	Unchanged	-0.105119	0.316249	426446	64795.8	396479	24852	263027	32399.1	216237	7790.85	not_exp	3.04877e+06	222521
D-erythrose-4-phosphate dehydrogenase (E4PDH) (EC 1.2.1.72)	epd ECBD_0811	A0A140N827	BL-CFP	Unchanged	-0.0818965	0.765218	1.37813e+06	63588.5	1.30208e+06	56236.9	939534	78715.2	1.02041e+06	99841.1	not_exp	169436	12447.2
Phosphomethylpyrimidine kinase (EC 2.7.4.7)	ECBD_1554	A0A140N8D7	BL-CFP	Unchanged	0.184699	1.38384	914520	42605.3	1.03943e+06	71920.4	916159	77484.5	854698	59705.9	not_exp	1.2969e+07	1.01596e+06
Hydroxyethylthiazole kinase (EC 2.7.1.50) (4-methyl-5-beta-hydroxyethylthiazole kinase) (TH kinase) (Thz kinase)	thiM ECBD_1553	A0A140N8P7	BL-CFP	Unchanged	0.155826	0.752497	580807	51722.2	647053	54282.3	592557	60341	533290	54931.8	not_exp	2.63534e+06	107734
Riboflavin biosynthesis protein RibD [Includes: Diaminohydroxyphosphoribosylaminopyrimidine deaminase (DRAP deaminase) (EC 3.5.4.26) (Riboflavin-specific deaminase); 5-amino-6-(5-phosphoribosylamino)uracil reductase (EC 1.1.1.193) (HTP reductase)]	ECBD_3247	A0A140NAA3	BL-CFP	Unchanged	0.111378	1.46744	2.43181e+06	22569.9	2.62699e+06	121652	1.89421e+06	51922.2	1.8979e+06	165055	not_exp	1.18971e+07	464570
Pyridoxine/pyridoxamine 5'-phosphate oxidase (EC 1.4.3.5) (PNP/PMP oxidase) (PNPOx) (Pyridoxal 5'-phosphate synthase)	pdxH ECBD_2005	A0A140NBD7	BL-CFP	Unchanged	-0.189678	3.17637	2.50682e+06	59526	2.19799e+06	58031	1.62355e+06	40518.3	1.56137e+06	83266	not_exp	411546	62909.3
Pyridoxal kinase PdxY (PL kinase) (EC 2.7.1.35)	pdxY ECBD_2007	A0A140NBG9	BL-CFP	High	0.903589	5.66631	3.21037e+06	107559	6.00568e+06	253116	3.94735e+06	81200.4	3.47359e+06	120464	not_exp	8.82734e+06	517096
4-hydroxythreonine-4-phosphate dehydrogenase (EC 1.1.1.262) (4-(phosphohydroxy)-L-threonine dehydrogenase)	pdxA ECBD_3563	A0A140NBY5	BL-CFP	Unchanged	0.0928579	0.904711	398447	21315.6	424936	14366.7	413263	14382.9	368149	13741.3	not_exp	6.17616e+06	118271
GTP cyclohydrolase-2 (EC 3.5.4.25) (GTP cyclohydrolase II)	ribA ECBD_2342	A0A140NCA7	BL-CFP	Unchanged	-0.0394883	1.08716	3.7622e+06	38101.5	3.66062e+06	75153	3.39883e+06	44626.2	3.36228e+06	46398.9	not_exp	1.42339e+06	58716.7
Corrinoid adenosyltransferase (EC 2.5.1.17) (Cob(II)alamin adenosyltransferase) (Cob(II)yrinic acid a,c-diamide adenosyltransferase)	ECBD_2352	A0A140NCB6	BL-CFP	Unchanged	0.157076	2.16235	1.75505e+06	75975.1	1.95693e+06	41905.5	1.35481e+06	33442.5	1.28204e+06	54880.8	not_exp	67010.8	8781.39
6,7-dimethyl-8-ribityllumazine synthase (DMRL synthase) (LS) (Lumazine synthase) (EC 2.5.1.78)	ribH ECBD_3246	A0A140NCU5	BL-CFP	Unchanged	0.1494	2.04885	1.43506e+07	567236	1.59163e+07	432174	1.42655e+07	411474	1.20193e+07	612151	not_exp	3.9991e+06	238510
Thiamine-monophosphate kinase (TMP kinase) (Thiamine-phosphate kinase) (EC 2.7.4.16)	thiL ECBD_3244	A0A140NCY5	BL-CFP	Unchanged	0.160716	0.590648	469194	69006.1	524485	32788.1	479983	49332.7	432700	41283	not_exp	4.50933e+06	381541
ATP-dependent dethiobiotin synthetase BioD (EC 6.3.3.3) (DTB synthetase) (DTBS) (Dethiobiotin synthase)	bioD ECBD_2845	A0A140NEB5	BL-CFP	Unchanged	-0.241757	1.58419	95610	7385.15	80858.8	4597.71	65575.8	848.662	69074.3	6680.23	not_exp	215473	56459.8
S-(hydroxymethyl)glutathione dehydrogenase (EC 1.1.1.284)	ECBD_3301	A0A140NF13	BL-CFP	Unchanged	-0.128107	1.52467	3.15739e+06	61729.2	2.88911e+06	152021	2.66942e+06	93375.1	2.41816e+06	81842.5	not_exp	7.95859e+06	624664
Ribose-5-phosphate isomerase A (EC 5.3.1.6) (Phosphoriboisomerase A) (PRI)	rpiA ECBD_0824	A0A140N4F6	BL-CFP	Low	-0.436794	5.74782	1.69397e+07	331417	1.25147e+07	260829	1.06733e+07	186369	1.00521e+07	222902	not_exp	3.67025e+07	575651
Acyl carrier protein (ACP)	acpP ECBD_2507	A0A140NCR5	BL-CFP	Unchanged	-0.119555	0.162867	6.61842e+06	1.20192e+06	6.09207e+06	1.79114e+06	7.0428e+06	1.09772e+06	5.98235e+06	1.05076e+06	not_exp	546745	30981.9
Sulfur carrier protein FdhD	fdhD ECBD_4130	A0A140NFW6	BL-CFP	Unchanged	0.0665904	0.830842	232138	4613.83	243104	10457.1	235555	17538.5	356420	80005.8	not_exp	8.11793e+06	931423
Glycerate kinase (EC 2.7.1.31)	ECBD_0618	A0A140N388	BL-CFP	Low	-0.624268	3.44773	562137	40781.4	364685	24038.8	181724	17206.6	184587	24821.5	not_exp	1.74565e+06	76747.3
Glycerol-3-phosphate dehydrogenase (EC 1.1.5.3)	ECBD_1419	A0A140N619	BL-CFP	Low	-0.40726	3.37461	3.16652e+06	183484	2.38773e+06	58498	2.96195e+06	52730.8	2.3299e+06	251368	not_exp	1.28588e+06	108972
Glycerol-3-phosphate dehydrogenase (EC 1.1.5.3)	ECBD_0316	A0A140N6N1	BL-CFP	Low	-0.465509	2.50161	3.4195e+07	3.07626e+06	2.47645e+07	1.53268e+06	1.55231e+07	701978	1.59575e+07	2.14898e+06	not_exp	630689	66013.2
Polyphosphate kinase (EC 2.7.4.1) (ATP-polyphosphate phosphotransferase) (Polyphosphoric acid kinase)	ppk ECBD_1187	A0A140N7Q4	BL-CFP	Unchanged	0.171694	2.54181	1.87235e+06	69656	2.10898e+06	48062	988186	55246.3	1.15247e+06	68335.8	not_exp	1.80362e+06	211327
Molybdopterin synthase sulfurylase MoeB	ECBD_2797	A0A140N941	BL-CFP	Unchanged	0.190549	3.31677	481191	14911.7	549134	8611.71	533871	18518.8	478210	23089.9	not_exp	1.12138e+06	23132.8
Molybdopterin biosynthesis MoaE protein	ECBD_2838	A0A140NB55	BL-CFP	Unchanged	0.164968	1.3056	334562	22234	375092	17986.3	303355	26818.7	266868	19991.2	not_exp	373455	110435
Molybdopterin molybdenumtransferase (EC 2.10.1.1)	ECBD_2796	A0A140NBL6	BL-CFP	Unchanged	-0.040635	0.350623	2.23418e+06	126670	2.17213e+06	36482.7	1.88483e+06	52757.1	1.8519e+06	58430.7	not_exp	1.31254e+06	193517
Molybdenum cofactor biosynthesis protein B	ECBD_2841	A0A140NDS1	BL-CFP	Unchanged	-0.134662	0.504566	1.25279e+06	135696	1.14115e+06	111401	775976	74972.3	789871	78626.2	not_exp	3.11593e+06	511034
Cyclic pyranopterin monophosphate synthase (EC 4.6.1.17) (Molybdenum cofactor biosynthesis protein C)	moaC ECBD_2840	A0A140NDY0	BL-CFP	Unchanged	0.483381	1.08694	129446	40862.9	180967	12543	152076	22496.5	145090	26690.7	not_exp	250106	40393.3
Molybdopterin-guanine dinucleotide biosynthesis protein B	ECBD_4174	A0A140NFF8	BL-CFP	Unchanged	0.035818	0.185018	138845	10539.6	142336	7242.01	105180	6263.47	109684	5083.86	not_exp	568356	67809.1
Molybdenum cofactor synthesis domain protein	ECBD_3609	A0A140NGF3	BL-CFP	Unchanged	-0.0279909	0.11326	865164	73914	848540	58572.4	939204	38850.5	872924	100501	not_exp	606111	16267.1
ATP-dependent 6-phosphofructokinase (ATP-PFK) (Phosphofructokinase) (EC 2.7.1.11) (Phosphohexokinase)	pfkA ECBD_4108	A0A140SS75	BL-CFP	Unchanged	-0.286302	2.95984	9.64757e+06	285380	7.91102e+06	427226	7.85872e+06	315677	7.60256e+06	280813	not_exp	2.16954e+07	1.85027e+06
Hydroxyacylglutathione hydrolase (EC 3.1.2.6) (Glyoxalase II) (Glx II)	gloB ECBD_3412	A0A140NBI6	BL-CFP	Low	-1.09694	3.40246	731172	92282	341828	23179.4	365360	72412.4	396775	56847.9	not_exp	2.0755e+06	462580
5-carboxymethyl-2-hydroxymuconate semialdehyde dehydrogenase	ECBD_3667	A0A140NC89	BL-CFP	Low	-0.831533	5.99505	724067	24427.3	406876	12537.1	435040	41812.6	425586	40980.7	not_exp	85654.6	25258.8
4-hydroxyphenylacetate degradation bifunctional isomerase/decarboxylase, HpaG1 subunit (EC 5.3.3.10)	ECBD_3666	A0A140NG13	BL-CFP	Low	-0.66934	2.86024	223800	22914.4	140724	11616	266255	53511	209904	52281.5	not_exp	17609.9	306.597
Heme chaperone HemW	ECBD_0785	A0A140N6J9	BL-CFP	High	0.527316	2.17469	403047	49702.1	580890	57446.9	512680	78877	481631	97976.2	not_exp	3.38018e+07	1.0309e+06
Delta-aminolevulinic acid dehydratase (EC 4.2.1.24)	ECBD_3292	A0A140NB75	BL-CFP	Low	-0.426042	2.03125	1.21891e+07	1.34539e+06	9.07237e+06	491961	9.32287e+06	1.29169e+06	9.25464e+06	1.17638e+06	not_exp	1.9897e+07	531614
Ferrochelatase (EC 4.99.1.1) (Heme synthase) (Protoheme ferro-lyase)	hemH ECBD_3181	A0A140NEM8	BL-CFP	Unchanged	0.0349141	0.102174	187546	24061.3	192140	15507.3	142308	11079.2	143458	7568.15	not_exp	932531	72901.3
Coproporphyrinogen-III oxidase (EC 1.3.98.3)	ECBD_4161	A0A140NFF1	BL-CFP	Unchanged	0.0186594	0.140891	2.30372e+06	116353	2.33371e+06	77455.4	1.71411e+06	147637	1.73937e+06	100028	not_exp	70855.3	24425.1
Uroporphyrinogen decarboxylase (UPD) (URO-D) (EC 4.1.1.37)	hemE ECBD_4035	A0A140NH17	BL-CFP	Unchanged	-0.11502	0.731931	2.779e+06	231337	2.56604e+06	85465	2.04245e+06	155479	2.05467e+06	122553	not_exp	3.84166e+06	547631
Uroporphyrinogen-III synthase (EC 4.2.1.75)	ECBD_4238	A0A140NHK8	BL-CFP	Unchanged	-0.00330778	0.0134206	142267	5025.1	141941	13272	107427	9666.76	117179	7415.54	not_exp	42395.7	2672.03
Ubiquinone biosynthesis hydroxylase, UbiH/UbiF/VisC/COQ6 family	ECBD_0830	A0A140N5K0	BL-CFP	Unchanged	0.0247126	0.116928	331969	30010	337704	9931.35	288070	31573.4	277602	28161.6	not_exp	1.00253e+07	769573
Ubiquinone biosynthesis hydroxylase, UbiH/UbiF/VisC/COQ6 family	ECBD_0831	A0A140N843	BL-CFP	Unchanged	0.130159	0.532942	1.15664e+06	117402	1.26585e+06	114773	863985	32305.1	834751	54150	not_exp	1.62813e+07	975983
1,4-dihydroxy-2-naphthoyl-CoA hydrolase (DHNA-CoA hydrolase) (EC 3.1.2.28) (DHNA-CoA thioesterase)	menI ECBD_1960	A0A140N9H4	BL-CFP	Unchanged	0.33865	1.09533	109631	19223.8	138636	14207.6	130930	39515.6	109995	14898.7	not_exp	1.42124e+06	82945.8
Flavin prenyltransferase UbiX (EC 2.5.1.129)	ubiX ECBD_1348	A0A140N9L4	BL-CFP	Unchanged	0.0493829	0.370846	121263	5128.19	125486	6855.87	98649.3	8162.89	98415.6	2948.96	not_exp	401655	149515
1,4-dihydroxy-2-naphthoyl-CoA synthase (DHNA-CoA synthase) (EC 4.1.3.36)	menB ECBD_1396	A0A140N9M9	BL-CFP	Unchanged	-0.121538	1.34682	5.40546e+06	171522	4.96873e+06	245646	3.44389e+06	183459	3.34575e+06	128672	not_exp	4.25852e+06	185465
2,3-dihydroxybenzoate-AMP ligase	ECBD_3060	A0A140N9T2	BL-CFP	Unchanged	0.217344	1.20565	274673	29178	319333	17133.8	447781	45925.3	426328	18744.5	not_exp	9.69425e+06	336181
Ubiquinone biosynthesis O-methyltransferase (2-octaprenyl-6-hydroxyphenol methylase) (EC 2.1.1.222) (3-demethylubiquinone-8 3-O-methyltransferase) (EC 2.1.1.64)	ubiG ECBD_1428	A0A140N9T6	BL-CFP	Unchanged	-0.0957977	1.14186	3.88264e+06	142624	3.6332e+06	137705	2.91251e+06	67097.4	2.7404e+06	119212	not_exp	383920	21682.8
o-succinylbenzoate synthase (OSB synthase) (OSBS) (EC 4.2.1.113) (4-(2'-carboxyphenyl)-4-oxybutyric acid synthase) (o-succinylbenzoic acid synthase)	menC ECBD_1397	A0A140NA18	BL-CFP	Unchanged	0.0380076	0.419159	192431	9247.4	197568	1745.53	180714	12580.7	163745	4429.17	not_exp	1.25417e+07	1.43943e+06
Methylglyoxal synthase (MGS) (EC 4.2.3.3)	mgsA ECBD_2631	A0A140NBM6	BL-CFP	Unchanged	0.219118	0.289624	332539	98481.1	387082	93816.3	304401	79359.2	327660	32638.5	not_exp	191270	14257.5
4-hydroxybenzoate octaprenyltransferase (EC 2.5.1.39) (4-HB polyprenyltransferase)	ubiA ECBD_3993	A0A140NEA3	BL-CFP	Unchanged	-0.156717	0.666209	128144	15306.5	114953	6185.57	85707.5	18872.9	100601	12616.7	not_exp	218209	11266.7
Ubiquinone biosynthesis hydroxylase, UbiH/UbiF/VisC/COQ6 family	ECBD_2989	A0A140NEB0	BL-CFP	Unchanged	-0.0828607	0.438651	478663	29402.2	451946	36851.3	445128	26637.9	401227	8881.05	not_exp	282970	31492.6
Short-chain dehydrogenase/reductase SDR	ECBD_3058	A0A140NEW4	BL-CFP	Unchanged	0.146124	0.958264	169728	14260.9	187820	8733.34	278991	15117.1	269658	1471.42	not_exp	30429.3	3339.13
3-octaprenyl-4-hydroxybenzoate carboxy-lyase (EC 4.1.1.98) (Polyprenyl p-hydroxybenzoate decarboxylase)	ubiD ECBD_4182	A0A140NFG9	BL-CFP	Unchanged	0.0509943	0.893388	3.01609e+06	90295.4	3.12461e+06	56333.3	2.03727e+06	165847	2.16785e+06	145833	not_exp	1.48576e+06	158565
Chorismate pyruvate-lyase (CL) (CPL) (EC 4.1.3.40)	ubiC ECBD_3994	A0A140NGX6	BL-CFP	Unchanged	-0.280779	2.99131	906335	8972.09	746047	45900.9	372205	20754	467696	32622	not_exp	823041	183627
Sterol-binding domain protein	ECBD_4189	A0A140SS91	BL-CFP	Unchanged	-0.106779	1.22377	102146	5297.46	94858.8	1274.79	99514.2	17083.2	90461.4	5723.73	not_exp	3.14746e+07	4.05738e+06
Omega-amidase YafV (ecYafV) (EC 3.5.1.3)	yafV ECBD_3403	A0A140NDS5	BL-CFP	Unchanged	0.223163	1.36856	63245.6	5236.39	73826	4873.23	50298.3	4061.49	49518.1	1054.98	not_exp	6.21857e+06	611608
L-lactate dehydrogenase (EC 1.1.-.-)	lldD ECBD_0120	A0A140N3Q3	BL-CFP	Unchanged	-0.479063	1.24552	1.07027e+07	2.1965e+06	7.67859e+06	361003	1.14004e+07	237807	1.09581e+07	478569	not_exp	2.2435e+06	79246.2
Malate dehydrogenase (Oxaloacetate-decarboxylating) (NADP(+)), Phosphate acetyltransferase (EC 1.1.1.40) (EC 2.3.1.8)	ECBD_1227	A0A140N5I2	BL-CFP	Unchanged	0.302734	1.49136	2.52854e+07	3.49854e+06	3.1189e+07	1.16168e+06	1.556e+07	681636	1.35891e+07	1.11053e+06	not_exp	120154	5212.38
N-acetylmuramoyl-L-alanine amidase (EC 3.5.1.28)	ECBD_1247	A0A140N5K1	BL-CFP	Unchanged	0.21061	1.19959	511211	57232.7	591562	21536.1	449084	53127.8	475010	82538.6	not_exp	1.05016e+07	608883
N-acetylmuramoyl-L-alanine amidase (EC 3.5.1.28)	ECBD_0908	A0A140N8Z2	BL-CFP	High	0.486559	2.67094	1.26906e+06	93569.4	1.77808e+06	143706	1.10478e+06	102006	1.0518e+06	48808.8	not_exp	2.49187e+06	105513
Flavodoxin/nitric oxide synthase	ECBD_0939	A0A140N921	BL-CFP	Unchanged	-0.134229	0.468554	537203	77007.3	489476	20787.6	410019	30299.4	412520	35543.4	not_exp	363408	52113.9
Cytochrome d ubiquinol oxidase, subunit II	ECBD_2927	A0A140NA70	BL-CFP	Unchanged	0.243895	1.04842	4.91576e+06	359763	5.82117e+06	686382	3.08492e+06	395315	3.00806e+06	376454	not_exp	986056	56970.8
Isochorismate synthase	ECBD_3061	A0A140NBT1	BL-CFP	Unchanged	0.0781282	0.226363	48742.5	8214.03	51454.9	1465.67	62966.1	14430.9	68845.4	14940.9	not_exp	2.58131e+07	2.41682e+06
N-acetylmuramoyl-L-alanine amidase (EC 3.5.1.28)	ECBD_3865	A0A140NCS1	BL-CFP	Unchanged	0.133906	0.630035	188252	8937.23	206561	22266	950186	58611.9	642286	32737	not_exp	349779	35701.7
N-acetylmuramyl-L-alanine amidase, negative regulator of AmpC, AmpD	ECBD_3509	A0A140ND07	BL-CFP	Unchanged	0.0497051	0.21206	296074	20267.2	306453	27016.5	203461	7879.24	207060	9940.91	not_exp	1.40199e+07	1.43458e+06
N-acetylmuramyl-L-alanine amidase, negative regulator of AmpC, AmpD (EC 3.5.1.28)	ECBD_2727	A0A140NDC5	BL-CFP	Unchanged	0.274268	1.28494	49011.7	3981.72	59273.7	6173.13	50537.6	8467.5	47991	8948.19	not_exp	1.90962e+06	90605.7
Lytic transglycosylase catalytic	ECBD_3628	A0A140NDY3	BL-CFP	Unchanged	-0.0343172	0.284814	1.24955e+06	62488.5	1.22017e+06	40173.4	889339	32569.5	865863	51526.7	not_exp	71925.3	4627.91
3,4-dihydroxyphenylacetate 2,3-dioxygenase (EC 1.13.11.15)	ECBD_3668	A0A140NEJ5	BL-CFP	Low	-1.08571	6.5583	338077	10584.4	159288	6535.15	161907	10318.2	173616	14861.3	not_exp	1.14078e+06	72837.8
Isocitrate lyase	ECBD_4022	A0A140NF15	BL-CFP	Unchanged	0.126051	0.251913	1.5787e+07	3.97625e+06	1.72284e+07	747737	4.99292e+06	495963	4.9389e+06	899571	not_exp	68890.4	5757.23
Iron-sulfur cluster binding protein	ECBD_3350	A0A140NF98	BL-CFP	Low	-0.480428	3.51795	410450	17902.9	294197	20291.5	107971	11475.2	113932	22280	not_exp	576842	74109.5
Methionine synthase (EC 2.1.1.13) (5-methyltetrahydrofolate--homocysteine methyltransferase)	ECBD_4018	A0A140NFK0	BL-CFP	Unchanged	-0.244677	1.88641	1.61106e+07	695591	1.35974e+07	1.03545e+06	6.58399e+06	482921	9.14335e+06	301609	not_exp	1.64544e+07	569891
Fumarate reductase subunit D (Fumarate reductase 13 kDa hydrophobic protein)	frdD ECBD_3878	A0A140NH56	BL-CFP	Unchanged	-0.523885	1.78033	91807.4	12108.3	63851.7	8354.74	46514.7	6103.32	44133.5	4192.1	not_exp	2.85605e+06	344651
HemY protein	ECBD_4240	A0A140SSA1	BL-CFP	Unchanged	-0.013798	0.147699	4.22015e+06	142521	4.17998e+06	109149	3.74057e+06	140230	3.43527e+06	161785	not_exp	2.11107e+07	632692
Peptidyl-prolyl cis-trans isomerase (EC 5.2.1.8)	ECBD_0400	A0A140N6V1	BL-CFP	Unchanged	-0.0378184	0.119421	8.14888e+06	672449	7.93804e+06	920628	6.46548e+06	809055	6.40981e+06	577716	not_exp	7.6593e+06	869661
5-carboxymethyl-2-hydroxymuconate Delta-isomerase (EC 5.3.3.10)	ECBD_2442	A0A140N825	BL-CFP	Unchanged	0.2703	0.673382	839700	106792	1.01273e+06	186206	577003	55811.4	576212	51300.3	not_exp	63775.1	7434.36
Thiol:disulfide interchange protein	ECBD_3048	A0A140N9R8	BL-CFP	Unchanged	0.0754204	0.481399	771229	60060.5	812619	31136.2	677181	19310.1	677464	21046.3	not_exp	30682.5	3037.19
Peptidylprolyl isomerase (EC 5.2.1.8)	ECBD_3214	A0A140NCV3	BL-CFP	Unchanged	0.308698	3.65252	3.28063e+07	341740	4.06336e+07	1.68808e+06	3.34388e+07	647431	3.16778e+07	1.15798e+06	not_exp	5.84401e+07	8.39447e+06
Peptidyl-prolyl cis-trans isomerase (EC 5.2.1.8)	ECBD_3588	A0A140NDU2	BL-CFP	Unchanged	0.0459096	0.182037	796568	65090.8	822324	70176.7	676909	52413.5	788163	209235	not_exp	17071.6	2221.66
Peptidylprolyl isomerase (EC 5.2.1.8)	ECBD_4264	A0A140NFP6	BL-CFP	Unchanged	0.188039	0.486311	2.6577e+06	173550	3.02769e+06	574052	1.68277e+06	182508	2.00817e+06	201761	not_exp	444959	69325.2
Oxidoreductase domain protein	ECBD_0302	A0A140N2F9	BL-CFP	Unchanged	-0.117938	1.46832	2.87518e+06	94823.9	2.64949e+06	107030	2.05753e+06	177658	2.16381e+06	242293	not_exp	1.00987e+07	393464
2,5-didehydrogluconate reductase (EC 1.1.1.274)	ECBD_0728	A0A140N3I5	BL-CFP	Low	-0.669818	3.43852	404019	30979.5	253961	18565.6	205610	30944.9	164016	29503.2	not_exp	250137	27510.6
Aldo/keto reductase	ECBD_0890	A0A140N3Y7	BL-CFP	Unchanged	-0.102428	0.984698	1.57804e+06	91785.2	1.46989e+06	33415.9	1.06076e+06	45038.1	970386	35425	not_exp	1.9163e+06	313067
Iron-containing alcohol dehydrogenase	ECBD_0729	A0A140N5B5	BL-CFP	Low	-0.379963	2.5958	3.98575e+06	286316	3.06288e+06	147034	2.56216e+06	34684.5	2.57829e+06	103015	not_exp	1.95483e+06	186492
Quinone oxidoreductase, YhdH/YhfP family	ECBD_0493	A0A140N5R4	BL-CFP	Low	-0.422974	2.18588	4.60869e+06	439868	3.43755e+06	232296	2.61438e+06	89124.2	2.39989e+06	158771	not_exp	592156	32351.4
Oxidoreductase domain protein	ECBD_0655	A0A140N5V3	BL-CFP	Low	-0.525422	2.32899	162126	16962	112638	9795.88	92818.2	9228.78	91777	6455.54	not_exp	1.27044e+07	441765
NADH-quinone oxidoreductase subunit H (EC 7.1.1.-) (NADH dehydrogenase I subunit H) (NDH-1 subunit H)	nuoH ECBD_1379	A0A140N5X6	BL-CFP	Unchanged	-0.154772	0.451525	2.1336e+06	309621	1.91655e+06	209706	1.54346e+06	364666	1.46398e+06	163682	not_exp	356343	55138.9
Aldehyde dehydrogenase (NAD(+)) (EC 1.2.1.3)	ECBD_0142	A0A140N649	BL-CFP	Low	-1.22283	3.85332	528195	60095.9	226300	11236.2	204313	31478	169837	32949.5	not_exp	552231	31737.8
Dihydroorotate dehydrogenase family protein (EC 1.3.1.2)	ECBD_1511	A0A140N699	BL-CFP	Unchanged	-0.000122358	0.000399656	75607	7423.31	75600.6	5505.98	56555.5	12704.2	54900	7473.83	not_exp	1.33028e+06	116263
Short-chain dehydrogenase/reductase SDR	ECBD_1020	A0A140N6N7	BL-CFP	Low	-2.10814	4.18477	5.27412e+06	673680	1.22331e+06	244399	425151	76826.2	531640	128813	not_exp	1.41918e+06	108007
D-isomer specific 2-hydroxyacid dehydrogenase NAD-binding	ECBD_0825	A0A140N6P6	BL-CFP	Unchanged	-0.133332	1.41073	8.84596e+06	471579	8.06507e+06	203079	5.52696e+06	392273	4.98018e+06	294009	not_exp	188522	27541.5
Glyoxylate/hydroxypyruvate reductase B (EC 1.1.1.79) (EC 1.1.1.81)	ghrB ECBD_0184	A0A140N6R6	BL-CFP	Low	-0.406223	2.88358	7.06957e+06	419396	5.33467e+06	325588	4.60374e+06	287949	4.4581e+06	274038	not_exp	293349	31461.5
NADH:flavin oxidoreductase/NADH oxidase	ECBD_1993	A0A140N6V3	BL-CFP	Unchanged	-0.325418	1.8327	5.1784e+06	521092	4.13271e+06	118884	3.68982e+06	127951	3.44018e+06	51909.9	not_exp	55155	8874.27
FAD-binding 9 siderophore-interacting domain protein	ECBD_0672	A0A140N7N6	BL-CFP	Unchanged	-0.361689	1.43622	605787	86199.4	471456	10823.5	534579	60316.8	486549	20327.3	not_exp	161783	6093.05
Antibiotic biosynthesis monooxygenase	ECBD_0710	A0A140N7S3	BL-CFP	Unchanged	-0.0928735	0.197109	3.29627e+06	526043	3.09076e+06	480616	1.79692e+06	311835	1.89306e+06	155005	not_exp	133971	5157
Luciferase-like monooxygenase	ECBD_0580	A0A140N7T0	BL-CFP	Low	-0.67882	3.61298	3.23615e+06	236876	2.02154e+06	133086	1.31212e+06	213140	1.66672e+06	225275	not_exp	308280	31409.8
NADH:flavin oxidoreductase/NADH oxidase	ECBD_0661	A0A140N7Z9	BL-CFP	Low	-0.414972	2.59594	607634	48241.7	455746	21874.6	411153	53570.2	353575	37773.2	not_exp	8.43032e+06	235272
Alcohol dehydrogenase zinc-binding domain protein	ECBD_2190	A0A140N852	BL-CFP	Unchanged	-0.436128	1.95754	242420	25068.3	179177	16869.3	83547.6	3324.69	90469.6	9094.09	not_exp	1.36541e+07	532861
Alcohol dehydrogenase GroES domain protein	ECBD_1566	A0A140N870	BL-CFP	Unchanged	-0.796357	1.71504	5.99317e+07	1.33444e+07	3.45087e+07	3.82812e+06	1.01032e+07	2.2038e+06	9.44772e+06	2.34795e+06	not_exp	97868.2	12084.4
Hydrogenase (NiFe) small subunit HydA (EC 1.12.99.6)	ECBD_0741	A0A140N877	BL-CFP	Unchanged	0.383587	1.56227	857186	125508	1.11827e+06	92700.8	469834	35213.5	586845	42253.9	not_exp	1.77937e+06	36712.5
D-isomer specific 2-hydroxyacid dehydrogenase NAD-binding	ECBD_2243	A0A140N893	BL-CFP	Unchanged	-0.271097	1.98158	3.93458e+06	233609	3.26055e+06	215704	3.64013e+06	302002	3.32586e+06	209177	not_exp	5.56997e+07	9.95151e+06
FAD-dependent pyridine nucleotide-disulphide oxidoreductase	ECBD_1512	A0A140N8L0	BL-CFP	Low	-0.39867	2.73284	457006	25813.6	346665	25289.7	134388	46337.3	131913	55530.8	not_exp	3.35459e+07	3.53499e+06
NAD(P) transhydrogenase subunit beta (EC 7.1.1.1) (Nicotinamide nucleotide transhydrogenase subunit beta)	ECBD_2044	A0A140N8Y8	BL-CFP	Unchanged	0.311663	2.02319	5.22765e+06	512701	6.48823e+06	275059	4.54536e+06	538758	4.23958e+06	226103	not_exp	703526	38415.6
Nitroreductase	ECBD_1879	A0A140N914	BL-CFP	High	0.59774	5.76799	4.0342e+06	156576	6.10513e+06	117615	4.27143e+06	142231	4.02782e+06	175777	not_exp	3.81797e+06	136941
Arsenate reductase (EC 1.20.4.1)	ECBD_1193	A0A140N940	BL-CFP	Unchanged	0.0125456	0.0797488	2.29437e+06	103914	2.31441e+06	117533	1.82236e+06	93149.8	1.61331e+06	106821	not_exp	99748.3	4067.11
NAD(P)H dehydrogenase (quinone) (EC 1.6.5.2) (NAD(P)H:quinone oxidoreductase) (NQO)	ECBD_2590	A0A140N993	BL-CFP	Low	-1.33834	3.01466	2.4713e+06	418625	977339	104464	545264	113045	605497	57617.9	not_exp	3.73844e+06	403414
Aldehyde Dehydrogenase	ECBD_2117	A0A140N9P6	BL-CFP	Low	-0.448568	2.96731	1.52099e+06	113772	1.11453e+06	37704.8	968287	44079.1	863290	50165.4	not_exp	3.61972e+06	351041
Short-chain dehydrogenase/reductase SDR	ECBD_2040	A0A140N9P8	BL-CFP	Unchanged	0.3413	0.680878	79338.4	17650.4	100514	19133.3	78564.6	10849.9	75087.4	4721.17	not_exp	3.0994e+06	108582
NAD-dependent malic enzyme (NAD-ME) (EC 1.1.1.38)	maeA ECBD_2160	A0A140N9T5	BL-CFP	High	0.658836	7.29715	1.02942e+07	94528.6	1.62525e+07	296953	1.11092e+07	692202	9.77309e+06	202019	not_exp	1.76453e+06	284248
Short-chain dehydrogenase/reductase SDR	ECBD_2351	A0A140N9U2	BL-CFP	Unchanged	-0.0555044	0.621473	2.09052e+06	80337	2.01162e+06	66924.7	1.58637e+06	67646.1	1.59027e+06	81839	not_exp	1.95728e+06	147159
FAD linked oxidase domain protein	ECBD_1959	A0A140N9U3	BL-CFP	Unchanged	0.0879791	0.864933	3.75084e+06	189066	3.98669e+06	144056	2.81105e+06	122390	2.75605e+06	90927.9	not_exp	216013	7725.04
Malate/L-lactate dehydrogenase	ECBD_2822	A0A140N9W3	BL-CFP	Unchanged	0.0758765	0.533107	1.7337e+06	111546	1.82732e+06	85787.7	855908	81210.3	867875	42498.1	not_exp	1.01932e+06	99392.9
Aldehyde Dehydrogenase	ECBD_2225	A0A140N9Z6	BL-CFP	Low	-1.16935	2.66123	2.14518e+07	3.99541e+06	9.53795e+06	538926	4.20342e+06	823920	4.52002e+06	993968	not_exp	2.01486e+06	180482
Glyoxylate/hydroxypyruvate reductase A (EC 1.1.1.79) (EC 1.1.1.81) (2-ketoacid reductase)	ghrA ECBD_2566	A0A140NAE3	BL-CFP	Unchanged	-0.183866	2.53128	6.39109e+06	225663	5.62634e+06	156917	4.271e+06	273783	4.48751e+06	185904	not_exp	1.55975e+06	83009.4
Aldo/keto reductase	ECBD_3417	A0A140NAR4	BL-CFP	Unchanged	0.121095	1.27117	1.08166e+06	40336.3	1.17637e+06	55308.4	1.01141e+06	82104	1.06747e+06	68087.8	not_exp	1.28073e+06	54888.8
FAD dependent oxidoreductase	ECBD_2316	A0A140NAS6	BL-CFP	Low	-0.919519	2.86787	129357	18030.3	68389.1	5287.53	68239.8	4534.89	75615.7	13026.6	not_exp	65890.2	6366.73
FAD-dependent pyridine nucleotide-disulphide oxidoreductase	ECBD_2492	A0A140NAX3	BL-CFP	Unchanged	-0.0287475	0.128996	5.08711e+06	246090	4.98674e+06	442411	6.0397e+06	759280	6.2042e+06	440426	not_exp	2.39749e+06	81295.1
Virulence factor MviM-like protein	ECBD_2532	A0A140NB10	BL-CFP	Unchanged	0.10999	0.248605	94127.1	13958.2	101584	15914.4	88879.1	20842.6	95517.9	32105.4	not_exp	1.00418e+07	222097
Aldo/keto reductase	ECBD_3242	A0A140NB24	BL-CFP	Unchanged	-0.380565	1.92795	354105	24639.5	272001	31319.8	185350	24082.4	197453	26210.9	not_exp	184391	24747.9
Alcohol dehydrogenase zinc-binding domain protein	ECBD_3332	A0A140NBB5	BL-CFP	Low	-0.848296	2.53768	1.10952e+06	173890	616272	31650	482222	42225.9	487993	58135.3	not_exp	2.32748e+06	250898
N-methyl-L-tryptophan oxidase (MTOX) (EC 1.5.3.-)	solA ECBD_2541	A0A140NBE2	BL-CFP	Low	-0.322059	3.52605	5.14854e+06	212639	4.11846e+06	109022	3.42476e+06	257980	3.57112e+06	171712	not_exp	1.59331e+07	2.14608e+06
Glyoxalase/bleomycin resistance protein/dioxygenase	ECBD_3432	A0A140NBK4	BL-CFP	Unchanged	0.273696	1.24917	54466.2	4931.29	65844.3	6742.29	31721.5	5638.36	34053.9	3169.68	not_exp	1.15128e+06	68196.1
Aldo/keto reductase	ECBD_1996	A0A140NBM8	BL-CFP	Unchanged	0.0953746	0.702368	718038	52706	767111	26066.6	588409	85908.9	545845	44535.8	not_exp	266589	19922.8
Short-chain dehydrogenase/reductase SDR	ECBD_2100	A0A140NBN1	BL-CFP	Unchanged	-0.00225216	0.0210364	1.28361e+07	334604	1.28161e+07	450303	9.50488e+06	544990	8.86315e+06	483979	not_exp	789034	78311.5
Short-chain dehydrogenase/reductase SDR	ECBD_2026	A0A140NBQ5	BL-CFP	Unchanged	-0.291401	2.38022	534133	19751.6	436444	32134.6	371509	23574.6	359477	31390.5	not_exp	109572	5109.2
Oxidoreductase domain protein	ECBD_2021	A0A140NC00	BL-CFP	Unchanged	0.0361824	0.181106	2.98808e+06	275099	3.06397e+06	67617.1	2.20068e+06	137934	2.00659e+06	135015	not_exp	7.59467e+06	278828
Alcohol dehydrogenase zinc-binding domain protein	ECBD_3982	A0A140NCB1	BL-CFP	Low	-0.568892	2.81465	735284	56036.9	495681	50783.1	379901	55377.7	357470	45308.6	not_exp	396350	56657.3
Short-chain dehydrogenase/reductase SDR	ECBD_3163	A0A140ND41	BL-CFP	Unchanged	0.0483705	0.392581	824087	20656.3	852186	50262.5	766919	36838	712539	23833.2	not_exp	425967	40858.6
Taurine dioxygenase (EC 1.14.11.17)	ECBD_3293	A0A140NDF9	BL-CFP	Unchanged	0.145298	0.775135	234972	16618.3	259870	21904.3	153108	27649.2	129099	4131.62	not_exp	1.73754e+06	99334.1
Membrane-bound PQQ-dependent dehydrogenase, glucose/quinate/shikimate family (EC 1.1.5.2)	ECBD_3495	A0A140NDK1	BL-CFP	Unchanged	-0.0862397	0.769241	8.50952e+06	491855	8.01575e+06	243305	9.96208e+06	482072	9.60431e+06	332569	not_exp	1.97915e+06	126252
Pyruvate dehydrogenase E1 component (EC 1.2.4.1)	ECBD_3505	A0A140NDL0	BL-CFP	Unchanged	-0.275303	1.5861	1.57857e+08	1.60043e+07	1.30433e+08	2.19482e+06	1.93674e+08	8.61584e+06	1.79275e+08	1.16016e+07	not_exp	833882	53943.9
Pyruvate formate-lyase-activating enzyme (EC 1.97.1.4)	ECBD_2693	A0A140NDW1	BL-CFP	Unchanged	-0.0584898	0.327926	4.38921e+06	254055	4.21482e+06	298225	2.98474e+06	337634	2.92651e+06	154246	not_exp	3.07068e+06	167801
Nitroreductase	ECBD_2743	A0A140NE11	BL-CFP	Low	-0.624196	3.72543	7.5211e+06	450594	4.87955e+06	339084	4.21287e+06	429639	4.59456e+06	187901	not_exp	2.73758e+06	119199
Anaerobic ribonucleoside-triphosphate reductase-activating protein (EC 1.97.1.-)	ECBD_3797	A0A140NEE6	BL-CFP	Unchanged	-0.333965	1.24332	55198.2	7931.28	43791.6	2794.69	20289.9	5620.5	25649.8	3748.15	not_exp	2.16558e+06	145079
6,7-dihydropteridine reductase (EC 1.5.1.34)	ECBD_3084	A0A140NEJ3	BL-CFP	Unchanged	-0.0605769	0.368237	2.12351e+07	1.75456e+06	2.03619e+07	304684	1.70029e+07	374580	1.76992e+07	271726	not_exp	467207	32476.4
NADPH-dependent FMN reductase	ECBD_4319	A0A140NF56	BL-CFP	Unchanged	0.152447	3.15276	446982	8873.46	496799	10236.7	323585	21282.2	312231	20350.1	not_exp	1.35776e+07	1.10951e+06
Oxidoreductase FAD/NAD(P)-binding domain protein	ECBD_4100	A0A140NFT0	BL-CFP	Low	-0.434304	3.159	1.44579e+06	96967.3	1.06996e+06	31409.6	1.02639e+06	48528.1	960931	35958.3	not_exp	3.00499e+06	376224
Oxidoreductase FAD/NAD(P)-binding domain protein	ECBD_4181	A0A140NG19	BL-CFP	Unchanged	-0.119399	0.650009	3.1982e+06	279069	2.94417e+06	165483	2.07109e+06	282949	2.19255e+06	164842	not_exp	206849	9975.74
Multicopper oxidase type 3	ECBD_3496	A0A140NG49	BL-CFP	Unchanged	-0.060119	0.216934	377947	28504.4	362521	40130.7	221379	31800.8	230161	33222	not_exp	864965	51362.6
Oxidoreductase domain protein	ECBD_3762	A0A140NGE4	BL-CFP	Unchanged	0.06151	0.450549	52813.6	3737.93	55114	1339.27	39134.9	5579.1	35747.8	2640.95	not_exp	173436	14837.3
Iron-containing alcohol dehydrogenase	ECBD_4078	A0A140SS69	BL-CFP	Low	-0.455323	2.7992	792766	39457.6	578202	55619.2	325761	21334.8	336866	27427.2	not_exp	5.01894e+06	922066
Guanylate kinase (EC 2.7.4.8) (GMP kinase)	gmk ECBD_0077	A0A140N457	BL-CFP	Unchanged	0.124314	1.47866	4.33091e+06	237577	4.72064e+06	61131.8	4.7272e+06	149186	4.38943e+06	82488	not_exp	113811	22237
Dihydrofolate synthase/folylpolyglutamate synthase	ECBD_1344	A0A140N539	BL-CFP	Unchanged	0.137193	2.27929	3.20115e+06	96872.1	3.52051e+06	85954.6	2.96372e+06	128265	2.8268e+06	117505	not_exp	9.10588e+06	297258
Penicillin-binding protein, 1A family (EC 2.4.1.129)	ECBD_0351	A0A140N5D2	BL-CFP	Unchanged	0.115341	0.691715	2.02289e+06	167038	2.19126e+06	117631	2.14204e+06	34656.2	2.46508e+06	279853	not_exp	44089.4	4202.45
3',5'-cyclic adenosine monophosphate phosphodiesterase CpdA (3',5'-cyclic AMP phosphodiesterase) (cAMP phosphodiesterase) (EC 3.1.4.53)	cpdA ECBD_0707	A0A140N5S6	BL-CFP	Unchanged	0.294001	1.60766	407195	44336.7	499236	29978.5	433899	31976.3	382912	16019.7	not_exp	575623	51288.3
Phosphofructokinase	ECBD_1490	A0A140N679	BL-CFP	Unchanged	-0.187427	2.50551	2.15083e+06	67300.7	1.8888e+06	67507.1	2.33287e+06	87610.8	2.44932e+06	196747	not_exp	2.00609e+06	201490
Glutathione synthetase (EC 6.3.2.3) (GSH synthetase) (GSH-S) (GSHase) (Glutathione synthase)	gshB ECBD_0793	A0A140N801	BL-CFP	Low	-0.345678	3.3413	1.17715e+07	558935	9.26343e+06	288589	7.73756e+06	324115	7.40587e+06	228907	not_exp	2.16167e+06	242786
Diguanylate phosphodiesterase	ECBD_2459	A0A140N8W2	BL-CFP	Unchanged	0.17454	0.317666	12761.1	2040.08	14402.3	3189.77	9363.83	1355.41	9573.19	2208.19	not_exp	174839	34776
Uncharacterized protein	ECBD_1074	A0A140N955	BL-CFP	Unchanged	0.191035	2.00605	441477	19402.7	503983	21699.7	393943	43812.4	393674	14606.6	not_exp	969380	35205.3
Protein adenylyltransferase SelO (EC 2.7.7.-) (EC 2.7.7.n1)	selO ECBD_1939	A0A140N9F8	BL-CFP	Unchanged	0.281769	0.669043	710172	89670.4	863345	168686	617961	56694.6	732593	111592	not_exp	2.57561e+06	102496
Integral membrane protein TerC	ECBD_1592	A0A140NA93	BL-CFP	High	0.710376	3.93801	113564	8227.96	185816	11490.3	158647	13654.3	160529	19669.6	not_exp	2.39739e+06	158196
PhoH family protein	ECBD_2991	A0A140NAC4	BL-CFP	High	0.574828	5.72394	1.49237e+07	647321	2.22288e+07	273553	1.84252e+07	361958	1.53565e+07	504415	not_exp	91682.6	6450.69
Transporter-associated region	ECBD_2993	A0A140NC86	BL-CFP	High	0.387648	3.7113	3.35658e+06	148960	4.39127e+06	164857	5.8951e+06	213465	4.7206e+06	118532	not_exp	213709	45854
Thiamine pyrophosphate protein TPP binding domain protein	ECBD_2723	A0A140NDZ1	BL-CFP	Low	-0.910102	3.21886	603882	71303.7	321354	22168.8	200614	42560.6	227532	41789.9	not_exp	531079	128625
Uncharacterized protein	ECBD_3812	A0A140NGF2	BL-CFP	Unchanged	0.00119263	0.0180211	1.96382e+06	24918.3	1.96544e+06	46717	2.12654e+06	169353	2.00229e+06	96055.1	not_exp	4.97499e+06	292615
Flavodoxin/nitric oxide synthase	ECBD_4290	A0A140NHR0	BL-CFP	Unchanged	0.3251	0.527914	484001	100938	606333	155464	628943	170377	624844	120177	not_exp	4.43482e+06	272872
UBA/THIF-type NAD/FAD binding protein	ECBD_0910	A0A140N412	BL-CFP	Unchanged	0.0120399	0.0966001	535190	28782.9	539675	6085.19	461215	23723.2	461541	10304.2	not_exp	3.43664e+06	52049.6
Trypanothione synthase (EC 6.3.1.9)	ECBD_0702	A0A140N7R1	BL-CFP	Unchanged	0.181212	3.91234	5.68301e+06	99756.5	6.4436e+06	112479	4.88519e+06	131409	4.71653e+06	197127	not_exp	1.89115e+06	155308
Long-chain-fatty-acid--CoA ligase	ECBD_1837	A0A140N8F0	BL-CFP	Unchanged	-0.187048	1.38488	495259	26059.2	435036	30709.8	433522	15084.2	378696	26182.6	not_exp	1.66493e+06	224431
Sulfatase	ECBD_0191	A0A140N258	BL-CFP	Unchanged	0.196749	0.877696	222659	29504.1	255192	13356	199532	8877.84	170051	3897.68	not_exp	353198	37611.9
Glycosyl transferase family 2	ECBD_0110	A0A140N3P4	BL-CFP	Unchanged	0.62073	1.48316	107550	22819.4	165374	28222.6	138312	41560.8	103968	9227.96	not_exp	90376.2	9083.63
Lipopolysaccharide 3-alpha-galactosyltransferase (EC 2.4.1.44)	ECBD_0097	A0A140N478	BL-CFP	Unchanged	0.175965	0.719278	34230.3	3666.65	38670.6	3711.11	36393.9	4941.12	36394.6	3773.98	not_exp	9.43747e+06	2.3435e+06
Glycosyl transferase group 1	ECBD_0095	A0A140N4E5	BL-CFP	Unchanged	0.209537	2.35586	1.09176e+06	48816.4	1.26242e+06	45413.7	1.05415e+06	58515.8	977147	68341.4	not_exp	131759	55431.6
Autonomous glycyl radical cofactor	grcA ECBD_1101	A0A140N4H5	BL-CFP	Unchanged	-0.296265	1.52152	1.43944e+06	159782	1.17222e+06	35818.5	948346	66617.5	928604	35593	not_exp	1.60158e+06	104782
Lipopolysaccharide heptosyltransferase III	ECBD_0094	A0A140N4P2	BL-CFP	Unchanged	0.203882	1.39355	559477	38417.1	644402	41391.8	511567	8092.21	502133	23764.8	not_exp	607068	56739.2
Glutathione S-transferase domain protein	ECBD_0518	A0A140N4S7	BL-CFP	Unchanged	-0.115336	0.576362	1.69598e+07	1.38111e+06	1.56567e+07	1.2114e+06	1.31613e+07	1.56579e+06	1.28926e+07	739822	not_exp	862384	49829.8
Glutathione S-transferase domain protein	ECBD_0749	A0A140N5D3	BL-CFP	Unchanged	-0.33357	1.73658	1.91789e+06	182717	1.52198e+06	110534	911600	129028	908594	85234.6	not_exp	1.58571e+06	81282.6
GCN5-related N-acetyltransferase	ECBD_0584	A0A140N5N0	BL-CFP	Unchanged	0.0127694	0.0278952	984017	102898	992766	155184	612021	65342.3	631120	45280.6	not_exp	2.75322e+06	91101.9
Putative transferase	ECBD_0472	A0A140N5P6	BL-CFP	Unchanged	-0.00720419	0.0531896	1.19982e+07	620093	1.19384e+07	289535	1.01021e+07	78133.2	9.74982e+06	294432	not_exp	866971	42249.9
Acetyl-CoA acetyltransferase (EC 2.3.1.9)	ECBD_0878	A0A140N6A4	BL-CFP	Unchanged	-0.214688	1.62688	424159	29394.1	365511	16513.1	222031	18455.6	316569	37250.9	not_exp	4.49764e+06	987358
PfkB domain protein	ECBD_0213	A0A140N6C7	BL-CFP	Unchanged	-0.0212345	0.069207	289391	11093.9	285163	36114.9	279156	74735.9	235519	8732.81	not_exp	4.48284e+06	184496
Fructosamine kinase	ECBD_1920	A0A140N6M2	BL-CFP	Low	-0.434164	2.01656	546231	59226.7	404278	28543.2	273766	5838.4	283725	24464.5	not_exp	108016	11181.1
4-alpha-glucanotransferase (EC 2.4.1.25) (Amylomaltase) (Disproportionating enzyme)	ECBD_0329	A0A140N6N9	BL-CFP	Low	-0.713904	3.17482	1.87112e+07	1.95888e+06	1.14076e+07	181472	1.23967e+07	958870	1.13505e+07	481350	not_exp	197244	26141.9
Glutathione S-transferase domain protein	ECBD_0138	A0A140N6P9	BL-CFP	Unchanged	-0.00941051	0.0153498	180390	32192.8	179217	31096.7	171983	25349	169992	40910	not_exp	487477	57959.5
Glutathione S-transferase domain protein	ECBD_2008	A0A140N7N1	BL-CFP	High	0.456531	2.58055	2.33834e+06	124629	3.20875e+06	279170	1.86463e+06	146650	1.81403e+06	64584.9	not_exp	3.56742e+06	171078
Lipopolysaccharide kinase	ECBD_1423	A0A140N7T5	BL-CFP	Low	-0.769849	5.40413	703628	8206.61	412663	30637	113925	19979.2	220240	10845.1	not_exp	34018.2	3159.98
DegT/DnrJ/EryC1/StrS aminotransferase	ECBD_1619	A0A140N7T7	BL-CFP	High	0.362091	2.75197	1.54813e+07	1.09572e+06	1.98979e+07	925038	1.20454e+07	1.2499e+06	1.19597e+07	548480	not_exp	545270	44338.4
Acetyltransferase YpeA (EC 2.3.1.-)	ypeA ECBD_1248	A0A140N7W1	BL-CFP	Unchanged	0.412916	1.5834	283314	50600.9	377197	22537.8	265399	42536.3	236902	29378.2	not_exp	8.8539e+06	481261
GCN5-related N-acetyltransferase	ECBD_1391	A0A140N7X8	BL-CFP	Unchanged	0.0157049	0.0491358	169597	15983.4	171453	16426	118586	6497.41	129990	6531.58	not_exp	359099	31269.9
Transketolase (EC 2.2.1.1)	ECBD_0803	A0A140N810	BL-CFP	Unchanged	0.227142	4.01786	5.9882e+07	1.06935e+06	7.00927e+07	1.6104e+06	5.93636e+07	2.24997e+06	5.35158e+07	1.48476e+06	not_exp	2.00451e+06	134598
Sulfurtransferase (EC 2.8.1.-)	ECBD_2625	A0A140N8L2	BL-CFP	Unchanged	0.091015	0.228183	523808	52464.3	557918	90037.6	565667	39312.6	526657	49729.5	not_exp	357088	45154.9
ErfK/YbiS/YcfS/YnhG family protein	ECBD_1659	A0A140N8N6	BL-CFP	High	0.450749	3.63079	27374.9	709.568	37414.6	2113.29	30624.3	4750.14	26320.5	3248.96	not_exp	128967	4154.77
Putative PTS IIA-like nitrogen-regulatory protein PtsN	ECBD_1563	A0A140N8Q5	BL-CFP	Unchanged	-0.388149	0.792421	1.17001e+07	2.96382e+06	8.94014e+06	413196	1.11153e+06	418725	1.82463e+06	442294	not_exp	2.92344e+06	153091
Glycosyl transferase group 1	ECBD_1624	A0A140N8V8	BL-CFP	Unchanged	0.245951	3.56614	1.51308e+06	40277.5	1.79432e+06	49936.8	1.23281e+06	66218.4	1.29784e+06	63630.6	not_exp	4.55973e+06	179232
Sulfurtransferase	ECBD_1165	A0A140N934	BL-CFP	Unchanged	-0.056856	0.553611	3.30287e+06	102921	3.17524e+06	154918	2.02604e+06	156063	1.97447e+06	93977.5	not_exp	25622.4	3737.38
Sulfurtransferase	ECBD_1887	A0A140N9A6	BL-CFP	Unchanged	0.225116	1.62951	52313.6	4551.57	61147.9	2234.97	66686.9	5178.86	59118	13234.7	not_exp	311912	20357
Beta-ketoacyl synthase	ECBD_1336	A0A140N9G9	BL-CFP	Unchanged	0.287544	1.86293	2.94908e+07	3.12342e+06	3.59953e+07	967948	2.76544e+07	193069	2.71245e+07	1.55731e+06	not_exp	959937	35804.9
ErfK/YbiS/YcfS/YnhG family protein	ECBD_2670	A0A140N9H7	BL-CFP	Unchanged	0.122478	0.732178	941480	66701.9	1.0249e+06	69843.9	802101	81928	713032	21779.9	not_exp	2.19024e+06	163925
Diamine N-acetyltransferase (EC 2.3.1.57)	ECBD_2062	A0A140N9J4	BL-CFP	High	0.618551	3.4203	1.06183e+06	56159.1	1.63026e+06	125914	995257	151636	993463	81937.7	not_exp	229913	33108.4
Transketolase (EC 2.2.1.1)	ECBD_1225	A0A140N9J8	BL-CFP	Low	-0.750182	3.31962	432321	41612.8	257027	15406.3	253601	20026	216130	9764.72	not_exp	35710.7	2632.96
Glutathione S-transferase domain protein	ECBD_1358	A0A140N9M2	BL-CFP	Unchanged	-0.0779199	0.366509	71890.3	6107.59	68110.5	4752.9	45214.2	9365.37	43321.7	7534.82	not_exp	336511	27292.1
Transferase hexapeptide repeat containing protein	ECBD_3197	A0A140NA63	BL-CFP	Unchanged	-0.0652117	0.294846	433359	43335.9	414207	18310.5	412222	20373.8	377565	9549.9	not_exp	7.39823e+06	228441
Acetyltransferase	ECBD_1620	A0A140NAB9	BL-CFP	High	0.413634	3.78669	648474	43676.2	863791	10049	607302	12814.6	561700	26565.1	not_exp	213341	37822.1
Ribosomal-protein-alanine N-acetyltransferase (EC 2.3.1.128)	ECBD_2534	A0A140NAU8	BL-CFP	Unchanged	-0.0258856	0.122317	361171	26943.4	354748	20713.2	142124	39619.3	148529	23210.7	not_exp	378303	26119.2
ErfK/YbiS/YcfS/YnhG family protein	ECBD_1967	A0A140NBD0	BL-CFP	Unchanged	0.221045	1.77016	66584.1	4481.92	77608.9	3735.9	72133.3	19841.3	62567.4	9045.22	not_exp	927651	35649.2
Glutathione S-transferase domain protein	ECBD_2785	A0A140NBK8	BL-CFP	Unchanged	-0.241859	1.2025	2.05089e+06	206407	1.73435e+06	123220	980955	106273	1.0222e+06	55731.5	not_exp	1.2879e+07	734653
GCN5-related N-acetyltransferase	ECBD_3780	A0A140NBR1	BL-CFP	Unchanged	-0.0519857	0.226088	112009	9821.29	108044	7249.99	114789	3737.89	104446	5363.4	not_exp	907632	84859.8
ErfK/YbiS/YcfS/YnhG family protein	ECBD_2804	A0A140NBR2	BL-CFP	Unchanged	0.0474192	0.631027	4.26516e+06	57450.2	4.40768e+06	177447	4.31201e+06	198117	4.07885e+06	131669	not_exp	630479	45357.5
Riboflavin synthase, alpha subunit (EC 2.5.1.9)	ECBD_1981	A0A140NBW4	BL-CFP	Unchanged	0.212617	3.99136	5.24046e+06	86329.8	6.07259e+06	133821	4.78161e+06	82234.6	4.81299e+06	114237	not_exp	316232	37111.7
Glycosyl transferase, family 3-like protein	ECBD_2823	A0A140NC71	BL-CFP	Unchanged	-0.0964204	0.532002	2.9046e+06	111038	2.71682e+06	260010	2.38766e+06	265403	2.20923e+06	297660	not_exp	283427	24365.7
Malonyl CoA-acyl carrier protein transacylase (EC 2.3.1.39)	ECBD_2509	A0A140NCU1	BL-CFP	Unchanged	0.281429	1.94336	2.07791e+07	1.62933e+06	2.52549e+07	1.40978e+06	2.24918e+07	850246	2.07703e+07	998798	not_exp	1.13438e+07	480014
Sulfatase	ECBD_4069	A0A140NDD7	BL-CFP	Unchanged	0.227244	2.75463	2.39271e+07	557364	2.8009e+07	1.20064e+06	3.16387e+07	1.19495e+06	2.82158e+07	249572	not_exp	1.81218e+06	65014.5
Pyrimidine/purine nucleoside phosphorylase (EC 2.4.2.1) (EC 2.4.2.2) (Adenosine phosphorylase) (Cytidine phosphorylase) (Guanosine phosphorylase) (EC 2.4.2.15) (Inosine phosphorylase) (Thymidine phosphorylase) (EC 2.4.2.4) (Uridine phosphorylase) (EC 2.4.2.3) (Xanthosine phosphorylase)	ppnP ECBD_3273	A0A140NDE2	BL-CFP	Low	-0.407899	2.21086	809278	74131.9	609969	38659.5	431296	25083.8	399555	22084.7	not_exp	220014	10848.6
Thioesterase domain protein	ECBD_4139	A0A140NDL8	BL-CFP	Unchanged	-0.191522	2.0122	217637	7597.63	190580	10001.1	125133	9534.17	128724	4725.99	not_exp	1.19472e+07	544232
Inosine kinase (EC 2.7.1.73)	ECBD_3179	A0A140NEK7	BL-CFP	Unchanged	0.096285	1.16956	3.49654e+06	153412	3.73786e+06	108335	3.62865e+06	44715	3.41499e+06	76914.5	not_exp	129858	6563.52
Sulfatase	ECBD_3917	A0A140NF95	BL-CFP	High	0.542339	4.8322	1.0728e+07	221170	1.56235e+07	630798	1.54009e+07	302706	1.38336e+07	407467	not_exp	1.82272e+06	441661
Methyltransferase type 11	ECBD_3411	A0A140NFB6	BL-CFP	Unchanged	-0.0449422	0.0581357	15630.6	3398.82	15151.2	3730.5	13754.6	1409.74	13317.8	1678.63	not_exp	1.97241e+06	93235.3
Transferase hexapeptide repeat containing protein	ECBD_3315	A0A140NFL4	BL-CFP	Low	-1.49167	3.80421	1.35316e+07	1.70345e+06	4.81184e+06	587465	1.94565e+06	211037	2.15247e+06	392672	not_exp	712304	21948.8
Uncharacterized protein	ECBD_4320	A0A140NHT8	BL-CFP	High	1.37647	2.15404	132168	88674.2	343150	20708.9	184767	8739.07	116098	81772.8	not_exp	215906	9718.94
Uroporphyrinogen-III C-methyltransferase (EC 2.1.1.107)	ECBD_4239	A0A140SSB8	BL-CFP	Unchanged	0.419137	1.06793	5.70654e+06	302828	7.63037e+06	1.59212e+06	4.84403e+06	439591	4.39987e+06	445794	not_exp	43274.9	7515.06
Acetolactate synthase (EC 2.2.1.6)	ECBD_4270	A0A140SSC2	BL-CFP	Low	-0.803456	3.59144	240174	22565.6	137614	5166.31	107560	19746.6	140033	21022.6	not_exp	305986	61654.9
Cof-like hydrolase	ECBD_0006	A0A140N1P7	BL-CFP	Unchanged	-0.145547	1.11033	6.3883e+06	461640	5.77526e+06	190200	5.07303e+06	111846	6.08319e+06	266579	not_exp	148370	23145.1
NUDIX hydrolase	ECBD_0350	A0A140N3A3	BL-CFP	Unchanged	0.0979661	0.816349	1.58028e+06	115617	1.69132e+06	20641.3	1.2463e+06	29213.1	1.20986e+06	69824.1	not_exp	952121	63337
HAD superfamily (Subfamily IF) hydrolase, YfhB	ECBD_1122	A0A140N6D8	BL-CFP	Unchanged	0.289776	2.444	289936	18811.2	354433	15153	282064	27583.5	258225	32186.7	not_exp	2.20687e+06	296687
Beta-phosphoglucomutase family hydrolase	ECBD_1030	A0A140N6P5	BL-CFP	High	0.435744	2.57335	99873	9537.32	135089	7941.45	65851.4	15617.7	83134.4	13636.2	not_exp	399138	21967.9
NUDIX hydrolase	ECBD_1223	A0A140N6P8	BL-CFP	Unchanged	0.0427803	0.119246	58580.6	4056.84	60343.7	8641.42	48501.6	5087.02	47390.7	2538.69	not_exp	128590	4685.44
HAD-superfamily hydrolase, subfamily IA, variant 3	ECBD_0347	A0A140N6Q9	BL-CFP	Unchanged	-0.178053	0.537307	407305	43836.3	360015	55372.9	304003	14351.5	336088	18397	not_exp	2.15015e+06	391743
Isochorismatase hydrolase	ECBD_1771	A0A140N6Z4	BL-CFP	Unchanged	0.346983	1.64136	2.04001e+06	231777	2.59469e+06	215010	1.79647e+06	226663	1.82756e+06	100463	not_exp	4.3955e+06	446832
Sulfatase	ECBD_2141	A0A140N782	BL-CFP	Unchanged	-1.15318	1.94864	2.06391e+06	534436	928002	108179	477719	179752	461694	159281	not_exp	139884	20963.7
Amidohydrolase	ECBD_2279	A0A140N7L1	BL-CFP	Unchanged	-0.010322	0.0483854	1.06161e+06	83921.1	1.05404e+06	44143.1	572980	21821.8	547445	33966.7	not_exp	1.20863e+06	69947.9
Glutathionylspermidine amidase (EC 3.5.1.78)	ECBD_0750	A0A140N7W7	BL-CFP	Unchanged	0.0317874	0.246628	1.99895e+06	69497.8	2.04348e+06	106636	1.72493e+06	95376.2	1.69565e+06	195862	not_exp	461169	158970
Cytidine deaminase (EC 3.5.4.5) (Cytidine aminohydrolase) (CDA)	cdd ECBD_1515	A0A140N822	BL-CFP	Unchanged	0.0944452	0.683592	1.83068e+06	116461	1.95454e+06	97300.4	2.2389e+06	204031	1.76256e+06	133949	not_exp	546886	34013.4
NUDIX hydrolase	ECBD_1360	A0A140N866	BL-CFP	Unchanged	-0.0778767	0.737258	2.76558e+06	145181	2.62025e+06	83125.8	2.18025e+06	176923	2.02052e+06	103040	not_exp	2.01847e+06	103567
Phospholipase/Carboxylesterase	ECBD_1216	A0A140N980	BL-CFP	Unchanged	0.0359441	0.0731117	58285.1	11767.6	59755.5	4160.26	35033.5	2344.13	41116.9	4836.68	not_exp	1.30838e+06	95708.6
HAD-superfamily hydrolase, subfamily IA, variant 3	ECBD_1366	A0A140N9J3	BL-CFP	Unchanged	-0.143097	0.797654	1.87381e+06	169870	1.69687e+06	86880.8	1.45518e+06	116089	1.30976e+06	96156.6	not_exp	262480	33436
Amidohydrolase	ECBD_2280	A0A140N9K0	BL-CFP	Unchanged	0.269867	1.7234	636567	47585.6	767506	52909.6	259814	31908.8	262755	33504.6	not_exp	756589	89200
Nicotinamidase (EC 3.5.1.19)	ECBD_1876	A0A140N9L1	BL-CFP	Unchanged	0.0441012	0.0738955	234502	38591.8	241781	47468.7	200709	31217.3	199620	25567.6	not_exp	1.26648e+06	19158
Sulfatase	ECBD_1469	A0A140N9X2	BL-CFP	Unchanged	0.284741	2.1628	382288	29352.8	465700	20569	381265	14206.5	347247	16181.7	not_exp	148838	8227.31
Acylphosphatase (EC 3.6.1.7) (Acylphosphate phosphohydrolase)	yccX ECBD_2626	A0A140NAK2	BL-CFP	Unchanged	0.154194	0.330264	55931.8	10243.8	62240.9	9673.66	36115.6	7520.92	42521.3	7067.83	not_exp	218296	12091.3
Esterase FrsA (EC 3.1.-.-)	frsA ECBD_3382	A0A140NBG3	BL-CFP	Unchanged	0.0403604	0.337088	1.00045e+06	45249.6	1.02883e+06	42839.5	757907	47467.7	766915	124908	not_exp	144107	10958.2
HAD-superfamily hydrolase, subfamily IIA	ECBD_2987	A0A140NBL1	BL-CFP	Unchanged	0.0917926	1.15552	3.51134e+06	174661	3.74201e+06	49113.5	3.20064e+06	119593	2.99101e+06	135892	not_exp	1.51372e+06	50675.1
HAD-superfamily hydrolase, subfamily IA, variant 3	ECBD_1918	A0A140NBQ7	BL-CFP	Unchanged	0.170749	0.598448	3.47828e+06	539997	3.9153e+06	255503	2.95091e+06	129796	2.80103e+06	175223	not_exp	511451	28432.7
Alpha/beta hydrolase fold protein	ECBD_2975	A0A140NC38	BL-CFP	Low	-0.373338	3.98883	1.09465e+06	21881.8	845062	42514.1	771593	79945.8	757396	89522.2	not_exp	4.22882e+06	100556
Isochorismatase (EC 3.3.2.1)	ECBD_3059	A0A140NCA4	BL-CFP	Unchanged	0.0488891	0.110111	367336	68953.6	379998	25996.9	435570	59243.3	518698	65922.2	not_exp	241571	87739.5
Thioesterase superfamily protein	ECBD_2369	A0A140NCZ1	BL-CFP	Unchanged	0.0278823	0.237605	1.60981e+06	85257.6	1.64122e+06	36389.3	1.19295e+06	89555.8	1.26779e+06	19602.4	not_exp	686195	35269.2
Amidohydrolase 3	ECBD_3333	A0A140NDK0	BL-CFP	Unchanged	-0.173194	1.20737	194763	6814.76	172731	15215.4	149476	20884.7	148991	8234.38	not_exp	4.93518e+06	345821
Cof-like hydrolase	ECBD_2801	A0A140NDN1	BL-CFP	Unchanged	-0.0349009	0.0991939	893947	110393	872580	80771.5	1.07287e+06	246677	921295	104198	not_exp	1.28503e+06	55832
Cof-like hydrolase	ECBD_2779	A0A140NDS0	BL-CFP	Unchanged	0.0724875	0.509117	360561	21828	379140	19095.5	194766	23354	239003	12897.1	not_exp	415425	39981.2
Tol-pal system-associated acyl-CoA thioesterase	ECBD_2924	A0A140NDW4	BL-CFP	Unchanged	1.58927	1.59178	133072	72352.3	400411	139269	113051	32490.1	111420	58825.2	not_exp	134890	25204.6
Peptidase T2 asparaginase 2	ECBD_2795	A0A140NE58	BL-CFP	High	0.633364	3.95405	215395	12215.6	334116	19570.1	157360	5115.54	140006	11599.1	not_exp	871043	75925.5
Allophanate hydrolase subunit 1	ECBD_2950	A0A140NEL6	BL-CFP	Unchanged	0.365327	1.92499	105571	7672.45	135994	12643.8	102031	37265	86642.8	20322.9	not_exp	318028	29120.2
Cytosine deaminase (EC 3.5.4.1)	ECBD_3320	A0A140NF64	BL-CFP	Unchanged	-0.251699	1.66834	2.32664e+06	171504	1.95416e+06	119393	1.45917e+06	78863	1.51528e+06	50815.3	not_exp	921298	49687.1
Cof-like hydrolase	ECBD_4212	A0A140NFJ7	BL-CFP	Unchanged	-0.0889952	0.609625	4.48971e+06	251240	4.22112e+06	260079	4.19555e+06	98092.2	3.87525e+06	108667	not_exp	82463.6	14189.7
HAD-superfamily hydrolase, subfamily IA, variant 3	ECBD_4142	A0A140NHV7	BL-CFP	Unchanged	0.00308622	0.0111019	115229	9289.32	115476	9036.87	90663.2	5322.64	92021.1	7777.7	not_exp	263412	37082.5
Lysophospholipase (EC 3.1.1.5)	ECBD_4213	A0A140NI27	BL-CFP	Unchanged	0.0360156	0.205216	146328	10581.1	150027	6434.18	109369	16515.8	112740	15432.8	not_exp	152191	32519.6
Carboxymethylenebutenolidase (EC 3.1.1.45)	ECBD_4199	A0A140SS93	BL-CFP	Unchanged	0.0355921	0.124038	389421	43186.2	399148	26797.6	288028	55361.5	314697	47019.5	not_exp	1.47246e+06	81861.7
HAD-superfamily hydrolase, subfamily IA, variant 1	ECBD_4229	A0A140SSB6	BL-CFP	Unchanged	-0.147793	1.13336	854890	54072.5	771650	38867.2	485391	10724.6	511978	28451	not_exp	4.41865e+06	430352
Altronate dehydratase (EC 4.2.1.7)	ECBD_0649	A0A140N545	BL-CFP	Unchanged	0.0969129	0.30291	110557	12077.2	118239	13942	77595.1	6032.84	74627.5	5551.19	not_exp	2.07629e+06	60641.8
Glyoxalase	ECBD_0533	A0A140N5V1	BL-CFP	Unchanged	-0.0466343	0.101593	2.64016e+06	461740	2.55619e+06	251928	1.66419e+06	209644	1.62868e+06	167610	not_exp	29457.4	2962.65
Lactoylglutathione lyase (EC 4.4.1.5) (Glyoxalase I)	ECBD_1992	A0A140N9B3	BL-CFP	Unchanged	-0.138497	2.0798	5.35019e+06	138298	4.86046e+06	170465	4.16945e+06	129557	4.23315e+06	99475.6	not_exp	1.69897e+06	73766.4
Fructose-bisphosphate aldolase (EC 4.1.2.13)	ECBD_1560	A0A140NAH0	BL-CFP	Unchanged	-0.429602	1.45894	637926	96081.7	473639	41627.8	230489	32564.7	241849	87929.9	not_exp	213996	28058
2-dehydro-3-deoxyphosphogluconate aldolase/4-hydroxy-2-oxoglutarate aldolase (EC 4.1.3.16)	ECBD_1789	A0A140NB38	BL-CFP	Unchanged	-0.287791	2.59741	1.2688e+07	752059	1.03934e+07	271768	1.0821e+07	477230	1.02046e+07	475166	not_exp	2.96095e+06	149987
Urea amidolyase related protein	ECBD_2949	A0A140NC43	BL-CFP	Unchanged	0.235683	2.62028	1.13778e+06	57053.3	1.33969e+06	39911.4	683791	56889.9	686909	35429.9	not_exp	4.60491e+06	561466
Aconitate hydratase (Aconitase) (EC 4.2.1.3)	ECBD_2343	A0A140NCK8	BL-CFP	Unchanged	-0.287116	3.16106	1.22083e+07	364925	1.00051e+07	472437	4.55782e+06	348794	4.94034e+06	347273	not_exp	7.89522e+06	192773
AIG2 family protein	ECBD_3808	A0A140NGY8	BL-CFP	Unchanged	-0.0188804	0.11939	1.70445e+06	117611	1.68229e+06	23092.3	1.06734e+06	30456.1	1.28634e+06	55603.5	not_exp	2.44031e+06	177758
DNA-directed RNA polymerase subunit alpha (RNAP subunit alpha) (EC 2.7.7.6) (RNA polymerase subunit alpha) (Transcriptase subunit alpha)	rpoA ECBD_0456	A0A140N2U0	BL-CFP	Unchanged	0.0924357	0.535559	7.46328e+07	5.84323e+06	7.95712e+07	4.53208e+06	7.61212e+07	4.80871e+06	6.93524e+07	3.99996e+06	not_exp	2.57957e+06	243937
RNA polymerase sigma factor RpoD (Sigma-70)	rpoD ECBD_0674	A0A140N683	BL-CFP	Unchanged	0.0580762	0.647537	2.56446e+07	1.18265e+06	2.6698e+07	650221	2.33127e+07	1.03139e+06	2.08987e+07	706768	not_exp	125826	12296.2
DNA-directed RNA polymerase subunit omega (RNAP omega subunit) (EC 2.7.7.6) (RNA polymerase omega subunit) (Transcriptase subunit omega)	rpoZ ECBD_0076	A0A140N6J0	BL-CFP	Unchanged	0.0330533	0.0598662	6.82443e+06	1.10294e+06	6.98259e+06	1.18577e+06	7.26895e+06	922000	6.40222e+06	843724	not_exp	1.45285e+06	59475.5
Transcription elongation factor GreB (Transcript cleavage factor GreB)	greB ECBD_0339	A0A140N6Q0	BL-CFP	Unchanged	0.0931428	0.564047	246401	14337.7	262834	18722.7	103259	26530.6	140729	15737.4	not_exp	4.0353e+06	288397
RNA polymerase sigma factor	ECBD_1108	A0A140N749	BL-CFP	Unchanged	0.21706	2.40814	763604	32374.5	887584	34394.3	797215	80114	834291	26215.7	not_exp	6.73021e+06	190601
Transcription elongation factor GreA (Transcript cleavage factor GreA)	greA ECBD_0561	A0A140N7C5	BL-CFP	Unchanged	-0.119968	1.76397	1.62982e+07	689755	1.49977e+07	35321.3	1.46639e+07	246624	1.42568e+07	346393	not_exp	303013	68404.9
Transcription termination/antitermination protein NusA	nusA ECBD_0571	A0A140N7D6	BL-CFP	Unchanged	-0.0160822	0.167824	4.76691e+07	1.87817e+06	4.71407e+07	959497	4.74444e+07	220107	4.58702e+07	505711	not_exp	203307	25210.8
RNA polymerase sigma-54 factor	ECBD_0540	A0A140N7P3	BL-CFP	Unchanged	0.0590126	0.454658	851310	49431.6	886855	35560.9	679559	25021.6	811398	167358	not_exp	696244	29242.5
RNA polymerase sigma factor RpoS (Sigma S) (Sigma-38)	rpoS ECBD_0983	A0A140N8H7	BL-CFP	Unchanged	-0.888516	1.80486	372814	87766.5	201383	14670.7	135865	10063	138761	12871.4	not_exp	253609	31373.9
DNA-directed RNA polymerase (EC 2.7.7.6)	ECBD_2906	A0A140NCE7	BL-CFP	Low	-0.371736	3.63008	9.93332e+07	4.11405e+06	7.67699e+07	2.86175e+06	5.41087e+07	6.27816e+06	5.04908e+07	3.40998e+06	not_exp	3.49987e+06	89142.1
Primosomal protein N' (EC 3.6.4.-) (ATP-dependent helicase PriA)	priA ECBD_4089	A0A140NDG8	BL-CFP	Unchanged	0.45423	1.11778	36035.7	5733.64	49370.7	9149.46	38092.4	12532.6	32027.7	3215.63	not_exp	574689	64519.7
Replicative DNA helicase (EC 3.6.4.12)	ECBD_3981	A0A140NEX9	BL-CFP	Unchanged	0.0720079	0.495761	3.2758e+06	91021.5	3.44346e+06	251517	2.05128e+06	66544.5	2.29874e+06	82590.6	not_exp	1.35517e+06	71456.3
Transcription termination factor Rho (EC 3.6.4.-) (ATP-dependent helicase Rho)	rho ECBD_4257	A0A140NF01	BL-CFP	Unchanged	-0.0422956	0.231094	1.44577e+08	1.15216e+07	1.404e+08	5.15638e+06	1.23674e+08	2.3406e+06	1.14801e+08	1.06041e+06	not_exp	734980	34669.5
Transcription antitermination protein NusB (Antitermination factor NusB)	nusB ECBD_3245	A0A140NFD8	BL-CFP	Unchanged	0.277127	1.77655	9.41491e+06	611315	1.14088e+07	855483	7.46385e+06	778705	8.05729e+06	763388	not_exp	608465	22965.5
DNA-directed RNA polymerase subunit beta' (RNAP subunit beta') (EC 2.7.7.6) (RNA polymerase subunit beta') (Transcriptase subunit beta')	rpoC ECBD_4045	A0A140NH27	BL-CFP	Unchanged	0.0157216	0.159491	1.89674e+08	7.8005e+06	1.91752e+08	3.79786e+06	1.75946e+08	4.34933e+06	1.61345e+08	4.75372e+06	not_exp	21726.3	1255.43
DNA-directed RNA polymerase subunit beta (RNAP subunit beta) (EC 2.7.7.6) (RNA polymerase subunit beta) (Transcriptase subunit beta)	rpoB ECBD_4046	A0A140SS80	BL-CFP	Unchanged	0.0355723	0.571273	1.56664e+08	5.52436e+06	1.60575e+08	572564	1.47257e+08	563001	1.33824e+08	1.57339e+06	not_exp	1.25337e+06	215365
Polyribonucleotide nucleotidyltransferase (EC 2.7.7.8) (Polynucleotide phosphorylase) (PNPase)	pnp ECBD_0576	A0A140N5F4	BL-CFP	Unchanged	0.0452413	0.65777	6.44853e+07	2.45582e+06	6.65395e+07	848132	6.60116e+07	3.38506e+06	6.33169e+07	1.60986e+06	not_exp	3.79055e+06	295082
Ribonuclease, Rne/Rng family	ECBD_0500	A0A140N7K6	BL-CFP	Unchanged	0.118346	1.87984	1.25222e+06	39231.3	1.35927e+06	36116.2	988966	94858.3	999850	90829.4	not_exp	233674	18416.9
Poly(A) polymerase I (PAP I) (EC 2.7.7.19)	pcnB ECBD_3476	A0A140NG24	BL-CFP	High	0.42282	3.58481	5.26934e+06	292908	7.06379e+06	281372	5.71679e+06	232906	5.5176e+06	107976	not_exp	349952	91386.3
Translation initiation factor IF-3	infC ECBD_1927	A0A140N9R4	BL-CFP	High	0.65408	4.51922	3.444e+07	2.29576e+06	5.41951e+07	2.01586e+06	3.27252e+07	1.64528e+06	1.52875e+08	1.33983e+07	exp	218694	30918.7
Translation initiation factor IF-1	infA ECBD_2711	A0A140NBV7	BL-CFP	Unchanged	-0.468924	0.766915	1.38882e+07	2.49127e+06	1.00343e+07	3.49718e+06	7.90779e+06	3.24885e+06	1.73039e+08	1.56132e+07	exp	750117	49776.5
Translation initiation factor SUI1	ECBD_2337	A0A140NAI2	BL-CFP	Unchanged	-0.129952	0.186179	843190	183367	770559	190840	706398	111317	1.48181e+06	681039	not_exp	750352	35125.1
Translation initiation factor IF-2	infB ECBD_0572	A0A140N3T4	BL-CFP	Unchanged	-0.233583	0.783648	1.06058e+08	1.26926e+07	9.02044e+07	1.18276e+07	7.89318e+07	1.11128e+07	7.51082e+08	3.72304e+07	exp	432837	18056.7
Elongation factor Tu (EF-Tu)	tuf ECBD_0410	A0A140N6W0	BL-CFP	Unchanged	-0.201278	1.7449	4.41108e+08	1.65638e+07	3.83667e+08	2.60108e+07	1.57462e+09	9.94189e+07	1.06303e+09	3.85686e+07	exp	1.19432e+07	412649
Elongation factor Ts (EF-Ts)	tsf ECBD_3449	A0A140NFD7	BL-CFP	Unchanged	0.0535166	0.0762759	1.77939e+08	2.1232e+07	1.84663e+08	5.0597e+07	1.93755e+09	8.0694e+07	1.22484e+09	7.57658e+07	exp	174617	6555.7
Elongation factor 4 (EF-4) (EC 3.6.5.n1) (Ribosomal back-translocase LepA)	lepA ECBD_1112	A0A140N6C6	BL-CFP	Unchanged	-0.216336	0.966783	1.60604e+07	1.23811e+06	1.3824e+07	1.636e+06	1.27297e+07	1.39803e+06	8.99571e+07	6.03241e+06	exp	1.5136e+06	72133.2
Elongation factor G (EF-G)	fusA ECBD_0409	A0A140N7C7	BL-CFP	Unchanged	-0.169686	1.22244	3.31218e+08	2.10642e+07	2.94465e+08	1.76898e+07	3.26623e+08	1.52296e+07	1.21735e+09	5.24707e+07	exp	1.43691e+07	1.2523e+06
Selenocysteine-specific translation elongation factor	ECBD_0140	A0A140N210	BL-CFP	Unchanged	-0.14701	1.38076	515270	22632.7	465351	24666.6	499794	51910.3	467814	30299.2	not_exp	234371	52111.9
Elongation factor P-like protein	yeiP ECBD_1486	A0A140N7F8	BL-CFP	Unchanged	0.225386	2.80533	3.81183e+06	31335.7	4.45637e+06	201869	4.62147e+06	105642	4.58424e+06	24178.6	not_exp	689564	73870.3
Regulator of nucleoside diphosphate kinase	rnk ECBD_3042	A0A140NE95	BL-CFP	Unchanged	0.11204	0.32402	1.4892e+06	232312	1.60946e+06	143182	1.0188e+06	129761	1.03767e+06	146063	not_exp	1.17714e+06	50266.2
Elongation factor P (EF-P)	efp ECBD_3884	A0A140SS30	BL-CFP	Unchanged	-0.00121758	0.00456174	4.68329e+06	332187	4.67934e+06	375431	4.95489e+06	638995	4.64045e+06	532172	not_exp	261138	26649.9
Peptide chain release factor 3 (RF-3)	prfC ECBD_3646	A0A140NC65	BL-CFP	Unchanged	-0.273633	0.728072	1.6295e+07	2.60716e+06	1.34798e+07	1.98126e+06	1.33732e+07	1.75628e+06	1.14496e+08	9.72549e+06	exp	1.45265e+06	75292.7
Peptide chain release factor 2 (RF-2)	prfB ECBD_0846	A0A140N6E7	BL-CFP	Unchanged	-0.0684209	1.07629	1.18672e+07	350888	1.13175e+07	297353	1.17962e+07	332255	1.25282e+07	301902	exp	711179	95020.3
Peptide chain release factor 1 (RF-1)	prfA ECBD_2410	A0A140NAI0	BL-CFP	Unchanged	0.175186	2.54137	3.94428e+06	87617.9	4.45353e+06	159709	3.51108e+06	74620	9.36704e+06	949064	exp	980694	70290.6
Ribosome-recycling factor (RRF) (Ribosome-releasing factor)	frr ECBD_3447	A0A140NAU7	BL-CFP	Unchanged	-0.119679	1.03195	2.96288e+07	842325	2.72701e+07	1.86513e+06	2.55284e+07	870912	1.04778e+08	9.68249e+06	exp	370133	35401.7
Translational regulator CsrA (Carbon storage regulator)	csrA ECBD_1029	A0A140N9A7	BL-CFP	Unchanged	0.172339	2.68967	1.1483e+07	96188.6	1.29401e+07	477065	9.84742e+06	290995	9.4194e+06	351106	not_exp	249611	36795.1
ABC transporter related	ECBD_3629	A0A140NGH2	BL-CFP	Unchanged	-0.139347	2.17887	2.40981e+07	784018	2.18794e+07	528853	1.80739e+07	115472	1.8311e+07	447349	not_exp	2.4577e+06	45998.3
Sigma factor-binding protein Crl	crl ECBD_3381	A0A140NF84	BL-CFP	Unchanged	-0.0492002	0.177612	5.43048e+06	579882	5.24841e+06	376475	1.94029e+06	311809	2.41694e+06	161314	not_exp	371734	15678.5
Peptide deformylase (PDF) (EC 3.5.1.88) (Polypeptide deformylase)	def ECBD_0465	A0A140N556	BL-CFP	Unchanged	0.247949	2.16574	2.69264e+06	200287	3.19755e+06	82574.8	2.96943e+06	46190.8	2.73646e+06	98472.9	not_exp	752038	32033.9
Type III restriction protein res subunit	ECBD_1473	A0A140NAI1	BL-CFP	Unchanged	0.104006	0.0951698	38159.4	16035.9	41011.9	10132.6	28120.1	4693.83	30057.2	2180.27	not_exp	1.82955e+06	55075
SsrA-binding protein (Small protein B)	smpB ECBD_1067	A0A140N7C8	BL-CFP	Unchanged	0.12425	1.85622	1.11133e+06	37644.9	1.21128e+06	33562.3	908560	96063	876648	60848.9	not_exp	4.02117e+06	452909
Transcription termination/antitermination protein NusG	nusG ECBD_4051	A0A140NHL8	BL-CFP	Low	-0.352696	3.31003	2.10604e+07	662817	1.64928e+07	953157	1.24317e+07	674787	1.42235e+07	458586	not_exp	41154.5	6864.43
UPF0313 protein YgiQ	ygiQ ECBD_0724	A0A140N6D4	BL-CFP	Unchanged	-0.146191	0.647777	318690	30200.1	287979	25203.7	126223	20950.7	190381	20437.7	not_exp	1.69585e+06	288422
Uncharacterized protein	ECBD_1355	A0A140N727	BL-CFP	Unchanged	-0.158677	0.857503	533392	55808.8	477837	8105.32	339660	8857.99	373622	25977.6	not_exp	353956	24435.3
NAD-dependent epimerase/dehydratase	ECBD_1641	A0A140NAD5	BL-CFP	Unchanged	0.125513	1.05021	1.58855e+06	101181	1.73294e+06	70650.5	1.16346e+06	23115.1	1.07708e+06	45726.3	not_exp	97466.5	3629.13
NAD-dependent epimerase/dehydratase	ECBD_2726	A0A140NAU1	BL-CFP	High	0.571757	3.3395	422552	16711.6	628053	48798.7	416620	33072.9	413539	16837	not_exp	325294	105296
Histidine triad (HIT) protein	ECBD_2498	A0A140ND09	BL-CFP	Unchanged	0.189458	0.20795	2.12261e+06	528395	2.42049e+06	832353	1.6731e+06	405599	1.74554e+06	279742	not_exp	1.68928e+06	180764
UPF0306 protein YhbP	yhbP ECBD_0586	A0A140N5G9	BL-CFP	Unchanged	0.145093	1.61704	33643.2	1939.45	37202.7	689.196	22561.9	795.509	23666.1	2180.29	not_exp	587974	22157.4
Outer membrane lipoprotein Blc	ECBD_3880	A0A140NC13	BL-CFP	Unchanged	-0.595199	0.848231	159987	54581.8	105904	9501.53	92147.7	35745.6	87287.7	30993.8	not_exp	374594	12388.2
CoA-binding domain protein	ECBD_2629	A0A140ND62	BL-CFP	Unchanged	-0.0781452	0.320012	2.40332e+06	224238	2.2766e+06	184767	1.66255e+06	75974.5	1.67728e+06	124375	not_exp	165712	22395
Glycine--tRNA ligase beta subunit (EC 6.1.1.14) (Glycyl-tRNA synthetase beta subunit) (GlyRS)	glyS ECBD_0176	A0A140N2U8	BL-CFP	Unchanged	-0.279505	3.92463	4.8086e+07	1.33891e+06	3.96168e+07	990827	4.25774e+07	2.15163e+06	3.9777e+07	1.15351e+06	not_exp	2.72406e+06	147298
Glycine--tRNA ligase alpha subunit (EC 6.1.1.14) (Glycyl-tRNA synthetase alpha subunit) (GlyRS)	glyQ ECBD_0175	A0A140N690	BL-CFP	Unchanged	-0.30822	3.62241	9.44578e+06	247460	7.62877e+06	320435	8.09048e+06	740256	7.83206e+06	352646	not_exp	652064	35002.6
Histidine--tRNA ligase (EC 6.1.1.21) (Histidyl-tRNA synthetase) (HisRS)	hisS ECBD_1172	A0A140N6J6	BL-CFP	Unchanged	0.0716616	0.536896	2.24605e+07	1.08107e+06	2.36044e+07	1.324e+06	2.30566e+07	2.02741e+06	2.09078e+07	1.65013e+06	not_exp	2.20625e+06	206843
Phenylalanine--tRNA ligase alpha subunit (EC 6.1.1.20) (Phenylalanyl-tRNA synthetase alpha subunit) (PheRS)	pheS ECBD_1931	A0A140N6N0	BL-CFP	Unchanged	-0.0197139	0.192794	1.09199e+07	306292	1.07717e+07	424947	9.92257e+06	162030	9.26099e+06	206632	not_exp	1.30348e+06	75347.7
Tryptophan--tRNA ligase (EC 6.1.1.2) (Tryptophanyl-tRNA synthetase) (TrpRS)	trpS ECBD_0363	A0A140N7C1	BL-CFP	Low	-0.325314	2.92379	2.50749e+07	1.01163e+06	2.00129e+07	1.13677e+06	1.8046e+07	1.12429e+06	1.66133e+07	819180	not_exp	360248	20284.6
Threonine--tRNA ligase (EC 6.1.1.3) (Threonyl-tRNA synthetase) (ThrRS)	thrS ECBD_1926	A0A140N7E6	BL-CFP	Unchanged	0.157901	1.86764	3.15087e+07	1.39283e+06	3.51531e+07	1.18298e+06	2.88384e+07	1.63104e+06	2.71481e+07	1.02007e+06	not_exp	289720	14553
Methionine--tRNA ligase (EC 6.1.1.10) (Methionyl-tRNA synthetase) (MetRS)	metG ECBD_1544	A0A140N8C6	BL-CFP	Unchanged	-0.0381046	0.412046	4.22906e+07	1.28383e+06	4.11882e+07	1.59598e+06	3.4341e+07	2.22353e+06	3.5105e+07	1.38042e+06	not_exp	177367	7863.41
Phenylalanine--tRNA ligase beta subunit (EC 6.1.1.20) (Phenylalanyl-tRNA synthetase beta subunit) (PheRS)	pheT ECBD_1932	A0A140N8N4	BL-CFP	Unchanged	-0.0885255	2.19745	4.91016e+07	828783	4.61792e+07	914401	4.35387e+07	1.24743e+06	4.04572e+07	1.37075e+06	not_exp	170993	9254.88
Asparagine--tRNA ligase (EC 6.1.1.22) (Asparaginyl-tRNA synthetase) (AsnRS)	asnS ECBD_2665	A0A140N8Q9	BL-CFP	Unchanged	-0.263889	3.0984	5.01096e+07	1.85016e+06	4.17332e+07	1.41988e+06	3.92846e+07	2.52146e+06	3.6531e+07	2.48741e+06	not_exp	347798	36809.6
Lysine--tRNA ligase (EC 6.1.1.6) (Lysyl-tRNA synthetase) (LysRS)	lysS ECBD_0847	A0A140N8S8	BL-CFP	Unchanged	-0.222463	2.97103	2.98836e+07	851409	2.56132e+07	925006	2.62408e+07	2.22258e+06	2.3989e+07	1.12822e+06	not_exp	431665	66794.9
Arginine--tRNA ligase (EC 6.1.1.19) (Arginyl-tRNA synthetase) (ArgRS)	argS ECBD_1762	A0A140N983	BL-CFP	Unchanged	0.0258922	0.206326	1.84085e+07	607863	1.87418e+07	929802	1.94556e+07	892797	1.8414e+07	96616.2	not_exp	148554	7570.61
Aspartate--tRNA ligase (EC 6.1.1.12) (Aspartyl-tRNA synthetase) (AspRS)	aspS ECBD_1772	A0A140N996	BL-CFP	Unchanged	0.0635297	1.17136	3.84736e+07	780973	4.02057e+07	1.09646e+06	3.33667e+07	1.78506e+06	3.20126e+07	1.14232e+06	not_exp	102950	5346.7
Glutamate--tRNA ligase (EC 6.1.1.17) (Glutamyl-tRNA synthetase) (GluRS)	gltX ECBD_1276	A0A140N9E5	BL-CFP	Unchanged	-0.119405	1.32384	1.79406e+07	662536	1.65155e+07	739684	1.70419e+07	1.39915e+06	1.50368e+07	838195	not_exp	29352.9	6751.93
Glutamine--tRNA ligase (EC 6.1.1.18) (Glutaminyl-tRNA synthetase) (GlnRS)	glnS ECBD_2981	A0A140NAB7	BL-CFP	Unchanged	0.0756958	0.679233	2.45727e+07	1.11417e+06	2.58965e+07	1.19046e+06	2.78783e+07	844769	2.49543e+07	771628	not_exp	304044	39562.9
ABC transporter related	ECBD_2646	A0A140NAL9	BL-CFP	High	0.338485	2.83697	3.23438e+06	154196	4.08965e+06	218280	3.75621e+06	272089	3.91386e+06	207828	not_exp	1.29649e+07	394172
Cysteine--tRNA ligase (EC 6.1.1.16) (Cysteinyl-tRNA synthetase) (CysRS)	cysS ECBD_3132	A0A140NAR3	BL-CFP	Unchanged	-0.115082	0.977141	1.12443e+07	667299	1.03822e+07	411048	9.38094e+06	467300	9.14393e+06	474958	not_exp	842141	58552.7
Serine--tRNA ligase (EC 6.1.1.11) (Seryl-tRNA synthetase) (SerRS) (Seryl-tRNA(Ser/Sec) synthetase)	serS ECBD_2702	A0A140NBF5	BL-CFP	High	0.420232	5.64343	3.54837e+07	785356	4.74822e+07	895491	3.3263e+07	2.26402e+06	2.81991e+07	1.19756e+06	not_exp	620643	92655.8
Leucine--tRNA ligase (EC 6.1.1.4) (Leucyl-tRNA synthetase) (LeuRS)	leuS ECBD_3009	A0A140NBM7	BL-CFP	Unchanged	0.0804503	1.6399	6.16183e+07	1.60479e+06	6.5152e+07	1.21994e+06	6.46892e+07	1.69668e+06	5.8377e+07	838460	not_exp	1.29287e+06	42054.7
Tyrosine--tRNA ligase (EC 6.1.1.1) (Tyrosyl-tRNA synthetase) (TyrRS)	tyrS ECBD_2006	A0A140NBN7	BL-CFP	High	0.527959	5.34021	3.26008e+07	1.55214e+06	4.70066e+07	428366	3.73839e+07	447878	3.37011e+07	633717	not_exp	1.68873e+06	98546.9
Isoleucine--tRNA ligase (EC 6.1.1.5) (Isoleucyl-tRNA synthetase) (IleRS)	ileS ECBD_3590	A0A140ND98	BL-CFP	Unchanged	0.127573	2.43968	6.5466e+07	1.67027e+06	7.15186e+07	1.53942e+06	7.08526e+07	1.10818e+06	6.05556e+07	1.44613e+06	not_exp	2.98389e+06	251484
Proline--tRNA ligase (EC 6.1.1.15) (Prolyl-tRNA synthetase) (ProRS)	proS ECBD_3424	A0A140NDE0	BL-CFP	Unchanged	-0.144231	2.17491	7.3159e+07	2.12205e+06	6.61987e+07	2.08172e+06	6.69096e+07	3.83824e+06	6.1719e+07	2.90713e+06	not_exp	157424	22253.3
Glutamyl-Q tRNA(Asp) synthetase (Glu-Q-RSs) (EC 6.1.1.-)	gluQ ECBD_3475	A0A140NDI1	BL-CFP	Unchanged	0.059375	0.273391	461134	30424	480508	40592.5	443604	14259.5	424100	53384	not_exp	682739	48412.9
Lysine--tRNA ligase (EC 6.1.1.6) (Lysyl-tRNA synthetase) (LysRS)	lysS ECBD_3901	A0A140NE14	BL-CFP	Unchanged	-0.200721	1.57367	3.12058e+07	1.74921e+06	2.71526e+07	1.65136e+06	1.82448e+07	939591	1.69677e+07	666268	not_exp	63777.3	2010.02
[truncated: 3,829 more rows]

## Sheet: Fig. 3D
Figure 3D: The sum of protein intensity in each category for each extract is presented as percentages of the total protein intensity in that extract.
[truncated: 21 more rows]

[truncated: 19 more sheets: Fig. 3E, Fig. 4A, Fig. 4C, Fig. 4D, Supplementary Fig. 1A, Supplementary Fig. 1B, Supplementary Fig. 1C, Supplementary Fig. 1D, Supplementary Fig. 2A, Supplementary Fig. 2B, Supplementary Fig. 2C, Supplementary Fig. 2D, Supplementary Fig. 3, Supplementary Fig. 4, Supplementary Fig. 5, Supplementary Fig. 6, Supplementary Fig. 8A-C, Supplementary Fig. 8D-F, Supplementary Fig. 9]
